# Supplementary material for: ThermiQuant™ AquaStream: A portable instrument for quantitative colorimetric isothermal nucleic acid amplification reactions in paper and tube formats
Source: PLoS One. 2026 May 15;21(5):e0348607. doi: 10.1371/journal.pone.0348607 (PMC13178971; doi:10.1371/journal.pone.0348607)
Supplement: S2 File — All CAD design files are included. (ZIP) [file pone.0348607.s002.zip]

Archive with 17 entries (16 files):
- Design_files/
- Design_files/7-inch_display_holder-hook.STEP
- Design_files/7-inch_display_holder.STEP
- Design_files/camera_case.STEP
- Design_files/cartridge-clamp_paper-sensor.STEP
- Design_files/cartridge_holder_base.STEP
- Design_files/cartridge_holder_handle.STEP
- Design_files/cartridge_paper-sensor.STEP
- Design_files/Design_file_ref.png
- Design_files/glass_tank.STEP
- Design_files/glass_tank_housing.STEP
- Design_files/heater_rod.STEP
- Design_files/knob.STEP
- Design_files/raspberry_pi4B_case.STEP
- Design_files/tank_lid_aquastream.STEP
- Design_files/tube_cartridge.STEP
- Design_files/tube_clamp.STEP
