# Supplementary material for: ThermiQuant™ AquaStream: A portable instrument for quantitative colorimetric isothermal nucleic acid amplification reactions in paper and tube formats
Source: PLoS One. 2026 May 15;21(5):e0348607. doi: 10.1371/journal.pone.0348607 (PMC13178971; doi:10.1371/journal.pone.0348607)
Supplement: S2 File — All CAD design files are included. (ZIP) [file pone.0348607.s002.zip › Design_files/cartridge_holder_base.STEP]

ISO-10303-21;
HEADER;
FILE_DESCRIPTION (( 'STEP AP214' ),
    '1' );
FILE_NAME ('cartridge_holder_base.STEP',
    '2025-11-04T19:34:12',
    ( '' ),
    ( '' ),
    'SwSTEP 2.0',
    'SolidWorks 2024',
    '' );
FILE_SCHEMA (( 'AUTOMOTIVE_DESIGN' ));
ENDSEC;

DATA;
#1 = CARTESIAN_POINT ( 'NONE',  ( 38.00000000000000000, 16.00000000000000000, 33.40000000000000568 ) ) ;
#2 = EDGE_CURVE ( 'NONE', #8703, #201, #3817, .T. ) ;
#3 = DIRECTION ( 'NONE',  ( 1.000000000000000000, -0.000000000000000000, 0.000000000000000000 ) ) ;
#4 = VECTOR ( 'NONE', #2887, 1000.000000000000000 ) ;
#5 = SPHERICAL_SURFACE ( 'NONE', #4409, 1.000000000000000000 ) ;
#6 = VERTEX_POINT ( 'NONE', #648 ) ;
#7 = EDGE_CURVE ( 'NONE', #5612, #7761, #2115, .T. ) ;
#8 = ORIENTED_EDGE ( 'NONE', *, *, #8835, .T. ) ;
#9 = CARTESIAN_POINT ( 'NONE',  ( 39.00000000000000000, 17.00000000000000000, -12.89999999999999503 ) ) ;
#10 = DIRECTION ( 'NONE',  ( 0.000000000000000000, 0.000000000000000000, 1.000000000000000000 ) ) ;
#11 = VECTOR ( 'NONE', #6424, 1000.000000000000000 ) ;
#12 = CIRCLE ( 'NONE', #7449, 1.000000000000000888 ) ;
#13 = DIRECTION ( 'NONE',  ( 0.000000000000000000, 0.000000000000000000, -1.000000000000000000 ) ) ;
#14 = CARTESIAN_POINT ( 'NONE',  ( 47.99999999999999289, 8.500000000000000000, 15.50000000000005151 ) ) ;
#15 = ORIENTED_EDGE ( 'NONE', *, *, #2360, .F. ) ;
#16 = ADVANCED_FACE ( 'NONE', ( #6910 ), #3384, .F. ) ;
#17 = CARTESIAN_POINT ( 'NONE',  ( -38.86556466005086463, -7.000000000000000000, -2.399999999999995914 ) ) ;
#18 = VERTEX_POINT ( 'NONE', #5446 ) ;
#19 = VECTOR ( 'NONE', #1872, 1000.000000000000000 ) ;
#20 = AXIS2_PLACEMENT_3D ( 'NONE', #2188, #1658, #4921 ) ;
#21 = ORIENTED_EDGE ( 'NONE', *, *, #3595, .T. ) ;
#22 = CARTESIAN_POINT ( 'NONE',  ( 39.00000000000000000, 17.00000000000000000, -12.89999999999999503 ) ) ;
#23 = ORIENTED_EDGE ( 'NONE', *, *, #4374, .T. ) ;
#24 = DIRECTION ( 'NONE',  ( 1.000000000000000000, -0.000000000000000000, 0.000000000000000000 ) ) ;
#25 = DIRECTION ( 'NONE',  ( 1.000000000000000000, 0.000000000000000000, 2.887905366413996165E-15 ) ) ;
#26 = APPLICATION_PROTOCOL_DEFINITION ( 'draft international standard', 'automotive_design', 1998, #8593 ) ;
#27 = VECTOR ( 'NONE', #1588, 999.9999999999998863 ) ;
#29 = VECTOR ( 'NONE', #2315, 1000.000000000000000 ) ;
#28 = LINE ( 'NONE', #6920, #1034 ) ;
#30 = DIRECTION ( 'NONE',  ( 0.000000000000000000, -1.000000000000000000, 0.000000000000000000 ) ) ;
#31 = ORIENTED_EDGE ( 'NONE', *, *, #3338, .T. ) ;
#32 = DIRECTION ( 'NONE',  ( -1.000000000000000000, -0.000000000000000000, -2.887905366413996165E-15 ) ) ;
#33 = DIRECTION ( 'NONE',  ( 0.000000000000000000, 0.000000000000000000, -1.000000000000000000 ) ) ;
#34 = FACE_OUTER_BOUND ( 'NONE', #2746, .T. ) ;
#35 = DIRECTION ( 'NONE',  ( 0.000000000000000000, 1.000000000000000000, -0.000000000000000000 ) ) ;
#36 = ADVANCED_FACE ( 'NONE', ( #1536 ), #6381, .T. ) ;
#37 = CARTESIAN_POINT ( 'NONE',  ( 39.00000000000000000, -12.00000000000000000, 3.600000000000005862 ) ) ;
#38 = EDGE_CURVE ( 'NONE', #8798, #2016, #7109, .T. ) ;
#39 = CARTESIAN_POINT ( 'NONE',  ( -42.49999999999968736, 8.499999999999843681, -6.999999999999714007 ) ) ;
#40 = VERTEX_POINT ( 'NONE', #2918 ) ;
#41 = LINE ( 'NONE', #672, #5284 ) ;
#42 = DIRECTION ( 'NONE',  ( -2.832201593431520740E-15, 0.000000000000000000, 1.000000000000000000 ) ) ;
#43 = ORIENTED_EDGE ( 'NONE', *, *, #5308, .T. ) ;
#44 = ORIENTED_EDGE ( 'NONE', *, *, #6403, .T. ) ;
#45 = CARTESIAN_POINT ( 'NONE',  ( 39.00000000000000000, -1.000000000000000000, 0.000000000000000000 ) ) ;
#46 = EDGE_CURVE ( 'NONE', #784, #2576, #101, .T. ) ;
#47 = CARTESIAN_POINT ( 'NONE',  ( 43.99999999999931788, 17.00000000000000000, -32.34999999999993747 ) ) ;
#48 = DIRECTION ( 'NONE',  ( -1.000000000000000000, -0.000000000000000000, -0.000000000000000000 ) ) ;
#49 = DIRECTION ( 'NONE',  ( -1.000000000000000000, -0.000000000000000000, -0.000000000000000000 ) ) ;
#50 = ORIENTED_EDGE ( 'NONE', *, *, #3932, .T. ) ;
#51 = B_SPLINE_CURVE_WITH_KNOTS ( 'NONE', 3,
 ( #2277, #5011, #8478, #1614, #5104, #3758, #3670, #7858, #6502, #897 ),
 .UNSPECIFIED., .F., .F.,
 ( 4, 2, 2, 2, 4 ),
 ( 0.000000000000000000, 0.0003975010360984237577, 0.0007950020721968475155, 0.001192503108295271327, 0.001590004144393695031 ),
 .UNSPECIFIED. ) ;
#52 = ORIENTED_EDGE ( 'NONE', *, *, #6858, .T. ) ;
#53 = CARTESIAN_POINT ( 'NONE',  ( -47.99999999999999289, -11.00000000000000000, -4.122115190439939142E-15 ) ) ;
#54 = EDGE_CURVE ( 'NONE', #1458, #2469, #6990, .T. ) ;
#55 = EDGE_CURVE ( 'NONE', #4877, #6725, #2243, .T. ) ;
#56 = LINE ( 'NONE', #6832, #5458 ) ;
#57 = FACE_OUTER_BOUND ( 'NONE', #5870, .T. ) ;
#58 = ADVANCED_FACE ( 'NONE', ( #864 ), #5669, .F. ) ;
#59 = VECTOR ( 'NONE', #5076, 1000.000000000000000 ) ;
#60 = ORIENTED_EDGE ( 'NONE', *, *, #354, .F. ) ;
#61 = CARTESIAN_POINT ( 'NONE',  ( -38.00000000000000711, -6.763681762716692525, -1.529019387485047288 ) ) ;
#62 = ORIENTED_EDGE ( 'NONE', *, *, #1193, .F. ) ;
#63 = VERTEX_POINT ( 'NONE', #3681 ) ;
#64 = ORIENTED_EDGE ( 'NONE', *, *, #5067, .T. ) ;
#65 = DIRECTION ( 'NONE',  ( 0.000000000000000000, 0.000000000000000000, 1.000000000000000000 ) ) ;
#66 = AXIS2_PLACEMENT_3D ( 'NONE', #5903, #6443, #2443 ) ;
#67 = ADVANCED_FACE ( 'NONE', ( #4978 ), #7610, .F. ) ;
#68 = EDGE_CURVE ( 'NONE', #1922, #4042, #2194, .T. ) ;
#69 = LINE ( 'NONE', #4102, #7174 ) ;
#70 = EDGE_CURVE ( 'NONE', #1845, #5003, #2387, .T. ) ;
#71 = CARTESIAN_POINT ( 'NONE',  ( 0.000000000000000000, -12.00000000000000000, 0.000000000000000000 ) ) ;
#72 = TOROIDAL_SURFACE ( 'NONE', #4497, 8.599999999999997868, 1.000000000000000000 ) ;
#73 = ORIENTED_EDGE ( 'NONE', *, *, #3299, .T. ) ;
#74 = ORIENTED_EDGE ( 'NONE', *, *, #369, .T. ) ;
#75 = CARTESIAN_POINT ( 'NONE',  ( 0.000000000000000000, 17.00000000000000000, -2.099999999999990763 ) ) ;
#76 = DIRECTION ( 'NONE',  ( 0.000000000000000000, 0.000000000000000000, -1.000000000000000000 ) ) ;
#77 = CARTESIAN_POINT ( 'NONE',  ( -42.49999999999990763, 0.000000000000000000, -33.39999999999999147 ) ) ;
#78 = EDGE_CURVE ( 'NONE', #1081, #3012, #1578, .T. ) ;
#79 = LINE ( 'NONE', #3312, #4890 ) ;
#80 = AXIS2_PLACEMENT_3D ( 'NONE', #7616, #151, #6841 ) ;
#81 = CARTESIAN_POINT ( 'NONE',  ( 48.99999999999999289, -11.58578643762690241, -15.81421356237308906 ) ) ;
#82 =( BOUNDED_CURVE ( )  B_SPLINE_CURVE ( 3, ( #581, #629, #6105, #8130 ),
 .UNSPECIFIED., .F., .T. ) 
 B_SPLINE_CURVE_WITH_KNOTS ( ( 4, 4 ),
 ( 1.570796326794896780, 3.141592653589793116 ),
 .UNSPECIFIED. ) 
 CURVE ( )  GEOMETRIC_REPRESENTATION_ITEM ( )  RATIONAL_B_SPLINE_CURVE ( ( 1.000000000000000000, 0.8047378541243650485, 0.8047378541243650485, 1.000000000000000000 ) ) 
 REPRESENTATION_ITEM ( '' )  );
#83 = CARTESIAN_POINT ( 'NONE',  ( 47.99999999999999289, -12.00000000000000000, 22.60000000000000142 ) ) ;
#84 = ORIENTED_EDGE ( 'NONE', *, *, #6396, .T. ) ;
#85 = VECTOR ( 'NONE', #7256, 1000.000000000000000 ) ;
#86 = LINE ( 'NONE', #6361, #8120 ) ;
#87 = ORIENTED_EDGE ( 'NONE', *, *, #3949, .T. ) ;
#88 = ORIENTED_EDGE ( 'NONE', *, *, #6279, .F. ) ;
#89 = CYLINDRICAL_SURFACE ( 'NONE', #883, 1.000000000000000888 ) ;
#90 = CARTESIAN_POINT ( 'NONE',  ( 0.000000000000000000, 16.00000000000000000, 9.600000000000004974 ) ) ;
#91 = AXIS2_PLACEMENT_3D ( 'NONE', #5815, #5088, #7888 ) ;
#92 = CARTESIAN_POINT ( 'NONE',  ( -39.00000000000000000, -7.000000000000000000, -2.399999999999995914 ) ) ;
#93 = EDGE_CURVE ( 'NONE', #192, #1802, #5753, .T. ) ;
#94 = LINE ( 'NONE', #2107, #6144 ) ;
#95 = EDGE_LOOP ( 'NONE', ( #4385, #8448, #6739 ) ) ;
#96 = ORIENTED_EDGE ( 'NONE', *, *, #5928, .T. ) ;
#97 = EDGE_CURVE ( 'NONE', #291, #2657, #5069, .T. ) ;
#98 = DIRECTION ( 'NONE',  ( 0.000000000000000000, 1.000000000000000000, -0.000000000000000000 ) ) ;
#99 = CARTESIAN_POINT ( 'NONE',  ( 48.97439505098418522, -6.798099027112980863, 2.859077819693148559 ) ) ;
#100 = VECTOR ( 'NONE', #2426, 1000.000000000000000 ) ;
#101 = LINE ( 'NONE', #5708, #1252 ) ;
#102 = EDGE_CURVE ( 'NONE', #2600, #1312, #7738, .T. ) ;
#103 = DIRECTION ( 'NONE',  ( 0.000000000000000000, -0.5000000000000003331, -0.8660254037844383745 ) ) ;
#104 = EDGE_LOOP ( 'NONE', ( #8707, #5918, #6360, #8016, #2967, #5449, #4420, #6603, #4608, #6588 ) ) ;
#105 = ORIENTED_EDGE ( 'NONE', *, *, #4626, .T. ) ;
#106 = EDGE_LOOP ( 'NONE', ( #7247, #2140, #693, #1111 ) ) ;
#107 = VECTOR ( 'NONE', #5194, 1000.000000000000000 ) ;
#108 = DIRECTION ( 'NONE',  ( 0.000000000000000000, 1.000000000000000000, -0.000000000000000000 ) ) ;
#109 = EDGE_CURVE ( 'NONE', #5823, #6725, #7782, .T. ) ;
#110 = CARTESIAN_POINT ( 'NONE',  ( -39.00000000000000000, 1.000000000000000888, -33.39999999999999147 ) ) ;
#111 = CARTESIAN_POINT ( 'NONE',  ( 28.99299377778699593, -11.61450784054170171, -40.19963074785071910 ) ) ;
#112 = DIRECTION ( 'NONE',  ( -1.000000000000000000, -0.000000000000000000, 2.832201593431519163E-15 ) ) ;
#113 = CIRCLE ( 'NONE', #7255, 1.000000000000000888 ) ;
#114 = EDGE_CURVE ( 'NONE', #7084, #6454, #2106, .T. ) ;
#115 = ORIENTED_EDGE ( 'NONE', *, *, #7, .F. ) ;
#116 = EDGE_LOOP ( 'NONE', ( #7401, #4393, #6916, #8285 ) ) ;
#117 = CARTESIAN_POINT ( 'NONE',  ( 37.34073728531475211, -5.898395861593646039, -34.39999999999999858 ) ) ;
#118 = ORIENTED_EDGE ( 'NONE', *, *, #3631, .F. ) ;
#119 = CARTESIAN_POINT ( 'NONE',  ( 47.99999999999999289, 17.00000000000000000, -20.39999999999999503 ) ) ;
#120 = ADVANCED_FACE ( 'NONE', ( #6336 ), #996, .T. ) ;
#121 = SURFACE_STYLE_FILL_AREA ( #5385 ) ;
#122 = DIRECTION ( 'NONE',  ( -1.000000000000000000, 0.000000000000000000, 0.000000000000000000 ) ) ;
#123 = VECTOR ( 'NONE', #3222, 1000.000000000000000 ) ;
#124 = DIRECTION ( 'NONE',  ( 0.000000000000000000, -1.000000000000000000, 0.000000000000000000 ) ) ;
#125 = CARTESIAN_POINT ( 'NONE',  ( 0.000000000000000000, 16.00000000000000000, -1.099999999999990763 ) ) ;
#126 = CARTESIAN_POINT ( 'NONE',  ( 49.00000000000016342, -7.000000000000000000, 16.60000000000000497 ) ) ;
#127 = VECTOR ( 'NONE', #1570, 1000.000000000000000 ) ;
#128 = ORIENTED_EDGE ( 'NONE', *, *, #2087, .F. ) ;
#129 = CARTESIAN_POINT ( 'NONE',  ( 48.99999999999999289, -6.729948651002884752, 36.60000000000000142 ) ) ;
#130 = ORIENTED_EDGE ( 'NONE', *, *, #1383, .T. ) ;
#131 = EDGE_LOOP ( 'NONE', ( #4603, #3721 ) ) ;
#132 = LINE ( 'NONE', #7477, #1741 ) ;
#133 =( BOUNDED_CURVE ( )  B_SPLINE_CURVE ( 3, ( #5274, #3922, #516, #3252 ),
 .UNSPECIFIED., .F., .T. ) 
 B_SPLINE_CURVE_WITH_KNOTS ( ( 4, 4 ),
 ( 3.141592653589786455, 4.712388980384689674 ),
 .UNSPECIFIED. ) 
 CURVE ( )  GEOMETRIC_REPRESENTATION_ITEM ( )  RATIONAL_B_SPLINE_CURVE ( ( 1.000000000000000000, 0.8047378541243634942, 0.8047378541243634942, 1.000000000000000000 ) ) 
 REPRESENTATION_ITEM ( '' )  );
#135 = VECTOR ( 'NONE', #5425, 1000.000000000000000 ) ;
#134 = CARTESIAN_POINT ( 'NONE',  ( 39.00000000000000000, 16.00000000000000000, -12.89999999999999503 ) ) ;
#136 = CARTESIAN_POINT ( 'NONE',  ( 46.99999999999941025, 0.8757386859688585101, 0.5056079660837465850 ) ) ;
#137 = CARTESIAN_POINT ( 'NONE',  ( 48.80409103039420415, -6.892072001326519981, -15.79141098771993867 ) ) ;
#138 = CIRCLE ( 'NONE', #1140, 1.800000000000002931 ) ;
#139 = ORIENTED_EDGE ( 'NONE', *, *, #622, .T. ) ;
#140 = ORIENTED_EDGE ( 'NONE', *, *, #3382, .T. ) ;
#141 = CYLINDRICAL_SURFACE ( 'NONE', #875, 1.000000000000000888 ) ;
#142 = LINE ( 'NONE', #5624, #6597 ) ;
#143 = EDGE_CURVE ( 'NONE', #4580, #517, #4525, .T. ) ;
#144 = VECTOR ( 'NONE', #42, 1000.000000000000000 ) ;
#145 = DIRECTION ( 'NONE',  ( -0.000000000000000000, -1.000000000000000000, 0.000000000000000000 ) ) ;
#146 = CARTESIAN_POINT ( 'NONE',  ( 39.00000000000000000, -10.93827373350304377, 29.10000000000000142 ) ) ;
#147 = ORIENTED_EDGE ( 'NONE', *, *, #114, .F. ) ;
#148 = VERTEX_POINT ( 'NONE', #4478 ) ;
#149 = VERTEX_POINT ( 'NONE', #4612 ) ;
#150 = VECTOR ( 'NONE', #6761, 1000.000000000000000 ) ;
#151 = DIRECTION ( 'NONE',  ( 0.000000000000000000, 1.000000000000000000, -0.000000000000000000 ) ) ;
#152 = DIRECTION ( 'NONE',  ( -1.000000000000000000, 0.000000000000000000, -8.587739980083207367E-17 ) ) ;
#153 = ADVANCED_FACE ( 'NONE', ( #7826 ), #3902, .T. ) ;
#154 = CARTESIAN_POINT ( 'NONE',  ( 0.000000000000000000, 17.00000000000000000, -34.39999999999999147 ) ) ;
#155 = CIRCLE ( 'NONE', #5166, 1.000000000000000888 ) ;
#156 = CARTESIAN_POINT ( 'NONE',  ( 0.000000000000000000, -12.00000000000000000, 0.000000000000000000 ) ) ;
#157 = VECTOR ( 'NONE', #2331, 1000.000000000000000 ) ;
#158 = ORIENTED_EDGE ( 'NONE', *, *, #495, .T. ) ;
#159 = VERTEX_POINT ( 'NONE', #7872 ) ;
#160 = CARTESIAN_POINT ( 'NONE',  ( 37.21791764384300194, -5.601102812123182950, -34.39999999999999147 ) ) ;
#161 = ORIENTED_EDGE ( 'NONE', *, *, #6516, .T. ) ;
#162 = CARTESIAN_POINT ( 'NONE',  ( -42.49999999999990763, 17.00000000000000000, -34.39999999999999147 ) ) ;
#163 = CARTESIAN_POINT ( 'NONE',  ( -38.73355480766124970, -6.992411399801320648, 3.572897461861947122 ) ) ;
#164 = TOROIDAL_SURFACE ( 'NONE', #5895, 2.800000000000000266, 1.000000000000000000 ) ;
#165 = CARTESIAN_POINT ( 'NONE',  ( -38.00000000000000000, -6.729948651002884752, 21.60000000000000142 ) ) ;
#166 = VECTOR ( 'NONE', #6730, 1000.000000000000000 ) ;
#167 = DIRECTION ( 'NONE',  ( -1.000000000000000000, -0.000000000000000000, 2.832201593431520740E-15 ) ) ;
#168 = EDGE_CURVE ( 'NONE', #3821, #1509, #5298, .T. ) ;
#169 = ADVANCED_FACE ( 'NONE', ( #8002 ), #7210, .T. ) ;
#170 = DIRECTION ( 'NONE',  ( 2.887905366413996165E-15, 0.000000000000000000, 1.000000000000000000 ) ) ;
#171 = CARTESIAN_POINT ( 'NONE',  ( 48.58578643762689353, -11.99999999999999467, 22.60000000000000142 ) ) ;
#172 = AXIS2_PLACEMENT_3D ( 'NONE', #6928, #4068, #5467 ) ;
#173 = ORIENTED_EDGE ( 'NONE', *, *, #7596, .T. ) ;
#174 = CARTESIAN_POINT ( 'NONE',  ( 38.12295160045671594, -6.861896202518604326, 22.09734733341209179 ) ) ;
#175 = EDGE_LOOP ( 'NONE', ( #7637, #4820, #5966, #2889 ) ) ;
#176 = DIRECTION ( 'NONE',  ( 1.000000000000000000, -0.000000000000000000, -8.587739980083207367E-17 ) ) ;
#177 = ORIENTED_EDGE ( 'NONE', *, *, #8199, .F. ) ;
#178 = CARTESIAN_POINT ( 'NONE',  ( -47.99999999999999289, -11.00000000000000000, -4.122115190439939142E-15 ) ) ;
#179 = CARTESIAN_POINT ( 'NONE',  ( -39.00000000000000000, -11.00000000000000000, 0.000000000000000000 ) ) ;
#180 = LINE ( 'NONE', #4201, #4395 ) ;
#181 = CARTESIAN_POINT ( 'NONE',  ( -46.99999999999944578, 6.854551732809569309, 12.65000000000005720 ) ) ;
#182 = DIRECTION ( 'NONE',  ( 1.000000000000000000, 0.000000000000000000, 0.000000000000000000 ) ) ;
#183 = ORIENTED_EDGE ( 'NONE', *, *, #3244, .T. ) ;
#184 = ORIENTED_EDGE ( 'NONE', *, *, #5733, .T. ) ;
#185 = DIRECTION ( 'NONE',  ( 0.000000000000000000, 0.000000000000000000, 1.000000000000000000 ) ) ;
#186 = CARTESIAN_POINT ( 'NONE',  ( -46.99999999999944578, 6.854551732809569309, 12.65000000000005720 ) ) ;
#187 = B_SPLINE_CURVE_WITH_KNOTS ( 'NONE', 3,
 ( #4010, #4630, #1995, #4056, #513, #6662, #3297, #8688, #6042, #3871 ),
 .UNSPECIFIED., .F., .F.,
 ( 4, 2, 2, 2, 4 ),
 ( 0.000000000000000000, 0.0003975010360984236493, 0.0007950020721968472986, 0.001192503108295270894, 0.001590004144393694597 ),
 .UNSPECIFIED. ) ;
#188 = DIRECTION ( 'NONE',  ( -1.000000000000000000, 0.000000000000000000, 0.000000000000000000 ) ) ;
#189 = AXIS2_PLACEMENT_3D ( 'NONE', #8058, #6790, #6869 ) ;
#190 = DIRECTION ( 'NONE',  ( -2.832201593431520740E-15, 0.000000000000000000, 1.000000000000000000 ) ) ;
#191 = ORIENTED_EDGE ( 'NONE', *, *, #168, .F. ) ;
#192 = VERTEX_POINT ( 'NONE', #5929 ) ;
#193 = VERTEX_POINT ( 'NONE', #2562 ) ;
#194 = SPHERICAL_SURFACE ( 'NONE', #3935, 1.000000000000000000 ) ;
#195 = CYLINDRICAL_SURFACE ( 'NONE', #1065, 1.000000000000000888 ) ;
#196 = EDGE_CURVE ( 'NONE', #3675, #7877, #1800, .T. ) ;
#197 = AXIS2_PLACEMENT_3D ( 'NONE', #6399, #4455, #2488 ) ;
#198 = LINE ( 'NONE', #7047, #4023 ) ;
#199 = FACE_OUTER_BOUND ( 'NONE', #1255, .T. ) ;
#200 = VERTEX_POINT ( 'NONE', #6554 ) ;
#201 = VERTEX_POINT ( 'NONE', #5839 ) ;
#202 = AXIS2_PLACEMENT_3D ( 'NONE', #1847, #3996, #1807 ) ;
#203 = FACE_OUTER_BOUND ( 'NONE', #6203, .T. ) ;
#204 = EDGE_CURVE ( 'NONE', #3774, #2725, #5886, .T. ) ;
#205 = ORIENTED_EDGE ( 'NONE', *, *, #7400, .T. ) ;
#206 = DIRECTION ( 'NONE',  ( -0.000000000000000000, -1.000000000000000000, -0.000000000000000000 ) ) ;
#207 = DIRECTION ( 'NONE',  ( 0.000000000000000000, 0.000000000000000000, -1.000000000000000000 ) ) ;
#208 = LINE ( 'NONE', #3483, #1669 ) ;
#209 = DIRECTION ( 'NONE',  ( -1.000000000000000000, 0.000000000000000000, 0.000000000000000000 ) ) ;
#210 = PLANE ( 'NONE',  #2607 ) ;
#211 = AXIS2_PLACEMENT_3D ( 'NONE', #7277, #7850, #1780 ) ;
#212 = DIRECTION ( 'NONE',  ( -1.000000000000000000, 0.000000000000000000, 0.000000000000000000 ) ) ;
#213 = ORIENTED_EDGE ( 'NONE', *, *, #7847, .T. ) ;
#214 = DIRECTION ( 'NONE',  ( 0.000000000000000000, 0.000000000000000000, -1.000000000000000000 ) ) ;
#215 = EDGE_CURVE ( 'NONE', #6538, #7776, #2537, .T. ) ;
#216 = VECTOR ( 'NONE', #8237, 1000.000000000000000 ) ;
#217 = ORIENTED_EDGE ( 'NONE', *, *, #8727, .F. ) ;
#218 = CARTESIAN_POINT ( 'NONE',  ( 47.99999999999999289, 8.499999999999687361, -29.49999999999999645 ) ) ;
#219 = ORIENTED_EDGE ( 'NONE', *, *, #4476, .T. ) ;
#220 = DIRECTION ( 'NONE',  ( -1.000000000000000000, -0.000000000000000000, -0.000000000000000000 ) ) ;
#221 = FACE_OUTER_BOUND ( 'NONE', #8061, .T. ) ;
#222 = CARTESIAN_POINT ( 'NONE',  ( 0.000000000000000000, 0.000000000000000000, 0.000000000000000000 ) ) ;
#223 = VECTOR ( 'NONE', #7940, 1000.000000000000000 ) ;
#224 = CARTESIAN_POINT ( 'NONE',  ( -39.00000000000000000, 17.00000000000000000, -24.59999999999999076 ) ) ;
#225 = CARTESIAN_POINT ( 'NONE',  ( -39.00000000000000000, -7.000000000000000000, -21.39999999999999503 ) ) ;
#226 = EDGE_CURVE ( 'NONE', #1836, #291, #4993, .T. ) ;
#227 = DIRECTION ( 'NONE',  ( 0.000000000000000000, 0.000000000000000000, 1.000000000000000000 ) ) ;
#228 = VERTEX_POINT ( 'NONE', #8577 ) ;
#229 = ORIENTED_EDGE ( 'NONE', *, *, #768, .F. ) ;
#230 = ADVANCED_FACE ( 'NONE', ( #5205 ), #4518, .F. ) ;
#232 = LINE ( 'NONE', #4296, #2154 ) ;
#231 = CIRCLE ( 'NONE', #3385, 2.799999999999999378 ) ;
#233 = PLANE ( 'NONE',  #1305 ) ;
#234 = CARTESIAN_POINT ( 'NONE',  ( 49.00000000000016342, -12.00000000000000000, 35.60000000000000142 ) ) ;
#235 = DIRECTION ( 'NONE',  ( 1.000000000000000000, 0.000000000000000000, -2.832201593431520740E-15 ) ) ;
#236 = EDGE_LOOP ( 'NONE', ( #6179, #6271, #1259, #4429 ) ) ;
#237 = ORIENTED_EDGE ( 'NONE', *, *, #4147, .F. ) ;
#238 = ORIENTED_EDGE ( 'NONE', *, *, #5633, .T. ) ;
#239 = DIRECTION ( 'NONE',  ( -2.923439740946800794E-30, -1.000000000000000000, -1.012304549500155120E-15 ) ) ;
#240 = LINE ( 'NONE', #5170, #5791 ) ;
#241 = DIRECTION ( 'NONE',  ( 1.051694827851865425E-32, 1.000000000000000000, 1.224646799147353207E-16 ) ) ;
#242 = DIRECTION ( 'NONE',  ( 0.000000000000000000, 1.000000000000000000, -0.000000000000000000 ) ) ;
#243 = ORIENTED_EDGE ( 'NONE', *, *, #4055, .F. ) ;
#244 = ORIENTED_EDGE ( 'NONE', *, *, #6911, .F. ) ;
#245 = CARTESIAN_POINT ( 'NONE',  ( -38.00000000000000000, -12.00000000000000000, 2.600000000000005862 ) ) ;
#246 = ORIENTED_EDGE ( 'NONE', *, *, #3412, .F. ) ;
#247 = DIRECTION ( 'NONE',  ( 1.000000000000000000, 0.000000000000000000, 0.000000000000000000 ) ) ;
#248 = LINE ( 'NONE', #5770, #7199 ) ;
#249 = CARTESIAN_POINT ( 'NONE',  ( -47.99999999999999289, -10.93827373350304377, 29.10000000000000142 ) ) ;
#250 = CARTESIAN_POINT ( 'NONE',  ( 48.99999999999999289, -6.729948651002884752, 21.60000000000000142 ) ) ;
#251 = FACE_BOUND ( 'NONE', #8527, .T. ) ;
#252 = AXIS2_PLACEMENT_3D ( 'NONE', #5379, #6101, #3262 ) ;
#253 = EDGE_CURVE ( 'NONE', #3543, #4442, #5549, .T. ) ;
#254 = FACE_OUTER_BOUND ( 'NONE', #7482, .T. ) ;
#255 = EDGE_CURVE ( 'NONE', #1609, #5362, #1678, .T. ) ;
#256 = EDGE_LOOP ( 'NONE', ( #3839, #8762, #509, #3653 ) ) ;
#257 = CARTESIAN_POINT ( 'NONE',  ( -38.00000000000000000, 6.500000000000000000, 39.39999999999999858 ) ) ;
#258 = CIRCLE ( 'NONE', #2836, 7.599999999999997868 ) ;
#259 = VERTEX_POINT ( 'NONE', #2515 ) ;
#260 = PLANE ( 'NONE',  #5090 ) ;
#261 = ORIENTED_EDGE ( 'NONE', *, *, #2476, .T. ) ;
#262 = DIRECTION ( 'NONE',  ( -1.000000000000000000, 0.000000000000000000, -8.587739980083207367E-17 ) ) ;
#263 = LINE ( 'NONE', #7769, #7168 ) ;
#264 = EDGE_CURVE ( 'NONE', #5581, #5812, #5249, .T. ) ;
#265 = DIRECTION ( 'NONE',  ( -1.000000000000000000, 0.000000000000000000, -8.587739980083207367E-17 ) ) ;
#266 = AXIS2_PLACEMENT_3D ( 'NONE', #7693, #3550, #4254 ) ;
#267 = DIRECTION ( 'NONE',  ( 1.000000000000000000, -0.000000000000000000, 8.587739980083207367E-17 ) ) ;
#268 = FACE_OUTER_BOUND ( 'NONE', #381, .T. ) ;
#269 = CARTESIAN_POINT ( 'NONE',  ( -39.00000000000000000, 0.000000000000000000, 16.60000000000000497 ) ) ;
#270 = ORIENTED_EDGE ( 'NONE', *, *, #8255, .F. ) ;
#271 = ORIENTED_EDGE ( 'NONE', *, *, #3684, .F. ) ;
#272 = CIRCLE ( 'NONE', #3705, 1.000000000000000000 ) ;
#273 = CARTESIAN_POINT ( 'NONE',  ( -48.99999999999999289, -11.00000000000000000, -16.39999999999999503 ) ) ;
#274 = CARTESIAN_POINT ( 'NONE',  ( 38.00000000000000000, 17.00000000000000000, 33.40000000000000568 ) ) ;
#275 = EDGE_CURVE ( 'NONE', #3128, #8107, #2380, .T. ) ;
#276 = DIRECTION ( 'NONE',  ( 0.000000000000000000, 0.000000000000000000, -1.000000000000000000 ) ) ;
#277 = VECTOR ( 'NONE', #1595, 1000.000000000000000 ) ;
#278 = LINE ( 'NONE', #3596, #839 ) ;
#279 = ORIENTED_EDGE ( 'NONE', *, *, #7328, .T. ) ;
#280 = ORIENTED_EDGE ( 'NONE', *, *, #3030, .T. ) ;
#281 = CARTESIAN_POINT ( 'NONE',  ( -6.949874371066201206, -11.00000000000000000, -40.39999999999997016 ) ) ;
#282 = CARTESIAN_POINT ( 'NONE',  ( -46.99999999999944578, 8.323674158265121973E-14, 12.65000000000009983 ) ) ;
#283 = AXIS2_PLACEMENT_3D ( 'NONE', #5745, #2910, #182 ) ;
#284 = CARTESIAN_POINT ( 'NONE',  ( 47.99999999999999289, 8.500000000000000000, 12.70000000000005613 ) ) ;
#285 = DIRECTION ( 'NONE',  ( -1.000000000000000000, 0.000000000000000000, -8.587739980083207367E-17 ) ) ;
#286 = B_SPLINE_CURVE_WITH_KNOTS ( 'NONE', 3,
 ( #892, #5006, #1070, #7324, #6626, #436, #7153, #1206, #7985, #1782 ),
 .UNSPECIFIED., .F., .F.,
 ( 4, 2, 2, 2, 4 ),
 ( 0.000000000000000000, 0.0003975010360984237035, 0.0007950020721968474070, 0.001192503108295271111, 0.001590004144393694814 ),
 .UNSPECIFIED. ) ;
#287 = EDGE_LOOP ( 'NONE', ( #5594, #918, #3191 ) ) ;
#288 = AXIS2_PLACEMENT_3D ( 'NONE', #5368, #3166, #429 ) ;
#289 = ORIENTED_EDGE ( 'NONE', *, *, #3988, .F. ) ;
#290 = DIRECTION ( 'NONE',  ( 0.000000000000000000, -1.000000000000000000, 0.000000000000000000 ) ) ;
#291 = VERTEX_POINT ( 'NONE', #1044 ) ;
#292 = LINE ( 'NONE', #5725, #2928 ) ;
#293 = DIRECTION ( 'NONE',  ( 0.000000000000000000, 0.000000000000000000, -1.000000000000000000 ) ) ;
#294 = DIRECTION ( 'NONE',  ( -1.000000000000000000, 0.000000000000000000, 0.000000000000000000 ) ) ;
#296 = CIRCLE ( 'NONE', #3013, 1.000000000000000888 ) ;
#295 = FACE_BOUND ( 'NONE', #5800, .T. ) ;
#297 = CYLINDRICAL_SURFACE ( 'NONE', #1832, 1.799999999999999600 ) ;
#298 = ORIENTED_EDGE ( 'NONE', *, *, #4467, .F. ) ;
#299 = AXIS2_PLACEMENT_3D ( 'NONE', #6446, #7059, #1020 ) ;
#300 = DIRECTION ( 'NONE',  ( 2.832201593431520740E-15, 0.000000000000000000, 1.000000000000000000 ) ) ;
#301 = EDGE_CURVE ( 'NONE', #3793, #8394, #3769, .T. ) ;
#302 = EDGE_LOOP ( 'NONE', ( #5452, #3564, #5768, #7739 ) ) ;
#303 = LINE ( 'NONE', #5735, #4938 ) ;
#304 = ORIENTED_EDGE ( 'NONE', *, *, #2371, .T. ) ;
#305 = CARTESIAN_POINT ( 'NONE',  ( -38.00000000000000000, 6.500000000000000000, 33.40000000000000568 ) ) ;
#306 = EDGE_CURVE ( 'NONE', #652, #7517, #3098, .T. ) ;
#307 = LINE ( 'NONE', #3712, #6748 ) ;
#309 = AXIS2_PLACEMENT_3D ( 'NONE', #1734, #4459, #5225 ) ;
#308 = DIRECTION ( 'NONE',  ( -0.000000000000000000, 1.000000000000000000, -0.000000000000000000 ) ) ;
#310 = VECTOR ( 'NONE', #4714, 1000.000000000000000 ) ;
#311 = DIRECTION ( 'NONE',  ( -1.000000000000000000, 0.000000000000000000, -8.587739980083207367E-17 ) ) ;
#312 = CARTESIAN_POINT ( 'NONE',  ( -38.37849695115911430, -6.942837520467273649, -21.19415170547567584 ) ) ;
#313 = DIRECTION ( 'NONE',  ( 1.000000000000000000, 0.000000000000000000, 0.000000000000000000 ) ) ;
#314 = ORIENTED_EDGE ( 'NONE', *, *, #7419, .T. ) ;
#315 = ADVANCED_FACE ( 'NONE', ( #5162 ), #8222, .T. ) ;
#316 = EDGE_LOOP ( 'NONE', ( #484, #217, #3376, #5835 ) ) ;
#317 = ORIENTED_EDGE ( 'NONE', *, *, #1095, .T. ) ;
#318 = CARTESIAN_POINT ( 'NONE',  ( -38.00000000000000000, 0.000000000000000000, 9.600000000000004974 ) ) ;
#319 = LINE ( 'NONE', #3679, #7160 ) ;
#320 = CARTESIAN_POINT ( 'NONE',  ( 49.00000000000010658, 8.499999999999843681, -5.199999999999973532 ) ) ;
#321 = CARTESIAN_POINT ( 'NONE',  ( 38.41421356237309226, -5.787831549089306761E-16, -11.89999999999999858 ) ) ;
#322 = VERTEX_POINT ( 'NONE', #5344 ) ;
#323 = EDGE_CURVE ( 'NONE', #8038, #6702, #6688, .T. ) ;
#324 = ORIENTED_EDGE ( 'NONE', *, *, #1077, .F. ) ;
#325 = PLANE ( 'NONE',  #7356 ) ;
#326 = LINE ( 'NONE', #1049, #7204 ) ;
#327 = EDGE_CURVE ( 'NONE', #8732, #6116, #6840, .T. ) ;
#328 = LINE ( 'NONE', #5171, #4615 ) ;
#329 = VECTOR ( 'NONE', #7444, 1000.000000000000000 ) ;
#330 = DIRECTION ( 'NONE',  ( 0.000000000000000000, -1.000000000000000000, 0.000000000000000000 ) ) ;
#331 = ORIENTED_EDGE ( 'NONE', *, *, #1851, .T. ) ;
#332 = ORIENTED_EDGE ( 'NONE', *, *, #440, .F. ) ;
#333 = CARTESIAN_POINT ( 'NONE',  ( 48.87702908982719663, -6.861905069363697152, 17.10261985600923396 ) ) ;
#334 = EDGE_CURVE ( 'NONE', #2377, #7663, #4674, .T. ) ;
#335 = ORIENTED_EDGE ( 'NONE', *, *, #8047, .T. ) ;
#336 = DIRECTION ( 'NONE',  ( 0.000000000000000000, 1.000000000000000000, 0.000000000000000000 ) ) ;
#338 = DIRECTION ( 'NONE',  ( -2.832201593431520740E-15, 0.000000000000000000, 1.000000000000000000 ) ) ;
#337 = VECTOR ( 'NONE', #3072, 1000.000000000000000 ) ;
#339 = LINE ( 'NONE', #2532, #7230 ) ;
#340 = ADVANCED_FACE ( 'NONE', ( #2105 ), #6156, .F. ) ;
#341 = DIRECTION ( 'NONE',  ( 0.000000000000000000, 0.000000000000000000, 1.000000000000000000 ) ) ;
#342 = DIRECTION ( 'NONE',  ( -5.782411586589377360E-16, -0.000000000000000000, -1.000000000000000000 ) ) ;
#343 = VECTOR ( 'NONE', #4309, 1000.000000000000000 ) ;
#344 = EDGE_LOOP ( 'NONE', ( #6375, #4287, #5792, #3167 ) ) ;
#345 = CARTESIAN_POINT ( 'NONE',  ( -38.04105077752276287, -6.018912120702876400, -34.39999999999999858 ) ) ;
#346 = LINE ( 'NONE', #4461, #7502 ) ;
#347 = ORIENTED_EDGE ( 'NONE', *, *, #3210, .F. ) ;
#348 = CARTESIAN_POINT ( 'NONE',  ( -48.99999999999999289, -11.00000000000000000, -1.399999999999995914 ) ) ;
#349 = ORIENTED_EDGE ( 'NONE', *, *, #3295, .F. ) ;
#350 = CARTESIAN_POINT ( 'NONE',  ( 0.000000000000000000, 0.000000000000000000, 20.40000000000000924 ) ) ;
#351 = AXIS2_PLACEMENT_3D ( 'NONE', #4595, #3926, #6715 ) ;
#352 = CARTESIAN_POINT ( 'NONE',  ( -43.99999999999941025, 16.99999999999984723, -1.269842804627403968E-13 ) ) ;
#353 = CARTESIAN_POINT ( 'NONE',  ( -48.00000000000000000, 47.00000000000000000, 40.39999999999999858 ) ) ;
#354 = EDGE_CURVE ( 'NONE', #2930, #4544, #6826, .T. ) ;
#355 = DIRECTION ( 'NONE',  ( 0.000000000000000000, -1.000000000000000000, 2.213937303402119807E-14 ) ) ;
#356 = VECTOR ( 'NONE', #501, 1000.000000000000000 ) ;
#357 = CARTESIAN_POINT ( 'NONE',  ( 38.00000000000000000, -11.00000000000000000, 0.000000000000000000 ) ) ;
#358 = CYLINDRICAL_SURFACE ( 'NONE', #5729, 1.000000000000000888 ) ;
#359 = ORIENTED_EDGE ( 'NONE', *, *, #8572, .F. ) ;
#360 = ORIENTED_EDGE ( 'NONE', *, *, #984, .T. ) ;
#361 = ORIENTED_EDGE ( 'NONE', *, *, #5527, .F. ) ;
#362 = DIRECTION ( 'NONE',  ( 0.000000000000000000, 1.000000000000000000, 0.000000000000000000 ) ) ;
#363 = LINE ( 'NONE', #3096, #11 ) ;
#364 = VECTOR ( 'NONE', #5512, 1000.000000000000000 ) ;
#365 = EDGE_CURVE ( 'NONE', #6264, #846, #4038, .T. ) ;
#366 =( BOUNDED_CURVE ( )  B_SPLINE_CURVE ( 3, ( #5259, #5173, #5309, #5984 ),
 .UNSPECIFIED., .F., .T. ) 
 B_SPLINE_CURVE_WITH_KNOTS ( ( 4, 4 ),
 ( 3.141592653589793116, 4.712388980384689674 ),
 .UNSPECIFIED. ) 
 CURVE ( )  GEOMETRIC_REPRESENTATION_ITEM ( )  RATIONAL_B_SPLINE_CURVE ( ( 1.000000000000000000, 0.8047378541243649375, 0.8047378541243649375, 1.000000000000000000 ) ) 
 REPRESENTATION_ITEM ( '' )  );
#367 = DIRECTION ( 'NONE',  ( 2.500999411039927249E-15, 0.5000000000000003331, 0.8660254037844383745 ) ) ;
#368 = DIRECTION ( 'NONE',  ( -1.000000000000000000, -0.000000000000000000, 2.832201593431519163E-15 ) ) ;
#369 = EDGE_CURVE ( 'NONE', #8203, #3666, #7559, .T. ) ;
#370 = VERTEX_POINT ( 'NONE', #7479 ) ;
#371 = AXIS2_PLACEMENT_3D ( 'NONE', #614, #5456, #5503 ) ;
#372 = ORIENTED_EDGE ( 'NONE', *, *, #3496, .F. ) ;
#373 = DIRECTION ( 'NONE',  ( 8.587739980083206135E-17, 0.000000000000000000, 1.000000000000000000 ) ) ;
#374 = CARTESIAN_POINT ( 'NONE',  ( -37.99999999999996447, 7.500000000000000000, 39.39999999999999858 ) ) ;
#375 = FACE_OUTER_BOUND ( 'NONE', #555, .T. ) ;
#376 = ADVANCED_FACE ( 'NONE', ( #1403 ), #4122, .F. ) ;
#377 = DIRECTION ( 'NONE',  ( -1.000000000000000000, 0.000000000000000000, 0.000000000000000000 ) ) ;
#378 = EDGE_LOOP ( 'NONE', ( #1854, #2035, #4848, #3660 ) ) ;
#379 = ORIENTED_EDGE ( 'NONE', *, *, #8400, .F. ) ;
#380 = CARTESIAN_POINT ( 'NONE',  ( -38.00000000000000000, -6.729948651002884752, 21.60000000000000142 ) ) ;
#381 = EDGE_LOOP ( 'NONE', ( #6055, #6338, #8625 ) ) ;
#382 = CARTESIAN_POINT ( 'NONE',  ( -38.00000000000000000, -6.729948651002884752, -16.39999999999999503 ) ) ;
#383 = DIRECTION ( 'NONE',  ( -2.500999411039927249E-15, 0.5000000000000003331, 0.8660254037844383745 ) ) ;
#384 = CARTESIAN_POINT ( 'NONE',  ( -47.99999999999999289, 0.000000000000000000, -20.39999999999999503 ) ) ;
#385 = EDGE_CURVE ( 'NONE', #6422, #7678, #3460, .T. ) ;
#386 = CARTESIAN_POINT ( 'NONE',  ( -38.00000000000000000, -12.00000000000000000, -16.39999999999999503 ) ) ;
#387 = AXIS2_PLACEMENT_3D ( 'NONE', #2654, #1978, #4705 ) ;
#388 = ORIENTED_EDGE ( 'NONE', *, *, #5468, .T. ) ;
#389 = CARTESIAN_POINT ( 'NONE',  ( 38.37823957209594994, -6.090941464674195061, -34.02166190814039481 ) ) ;
#390 = CARTESIAN_POINT ( 'NONE',  ( 48.87702908982719663, -6.861905069363698040, 36.10261985600921975 ) ) ;
#391 = ORIENTED_EDGE ( 'NONE', *, *, #3043, .F. ) ;
#392 = CARTESIAN_POINT ( 'NONE',  ( 49.00000000000016342, -12.00000000000000000, 3.600000000000005862 ) ) ;
#393 = TOROIDAL_SURFACE ( 'NONE', #7540, 2.000000000000000000, 1.000000000000000000 ) ;
#394 = ORIENTED_EDGE ( 'NONE', *, *, #1361, .T. ) ;
#395 = CARTESIAN_POINT ( 'NONE',  ( -46.99999999999938183, 6.854551732809412101, -9.849999999999932143 ) ) ;
#396 = CARTESIAN_POINT ( 'NONE',  ( 37.98832147000180726, -6.822215651071773301, -34.39999999999999147 ) ) ;
#397 = EDGE_CURVE ( 'NONE', #2377, #604, #3946, .T. ) ;
#398 = CARTESIAN_POINT ( 'NONE',  ( 49.00000000000002842, 8.499999999999687361, -29.50000000000000000 ) ) ;
#399 = VECTOR ( 'NONE', #5754, 1000.000000000000000 ) ;
#400 = ORIENTED_EDGE ( 'NONE', *, *, #659, .T. ) ;
#401 = CYLINDRICAL_SURFACE ( 'NONE', #3558, 1.799999999999996048 ) ;
#402 = CYLINDRICAL_SURFACE ( 'NONE', #6870, 1.000000000000000888 ) ;
#403 = ORIENTED_EDGE ( 'NONE', *, *, #8117, .T. ) ;
#404 = ORIENTED_EDGE ( 'NONE', *, *, #1964, .F. ) ;
#405 = CARTESIAN_POINT ( 'NONE',  ( -47.99999999999998579, 8.499999999999843681, -6.999999999999698019 ) ) ;
#406 = DIRECTION ( 'NONE',  ( 1.000000000000000000, 0.000000000000000000, 0.000000000000000000 ) ) ;
#407 = DIRECTION ( 'NONE',  ( -0.000000000000000000, -1.000000000000000000, -0.000000000000000000 ) ) ;
#408 = LINE ( 'NONE', #6517, #1130 ) ;
#409 = CIRCLE ( 'NONE', #5135, 8.599999999999996092 ) ;
#410 = VERTEX_POINT ( 'NONE', #1935 ) ;
#411 = ORIENTED_EDGE ( 'NONE', *, *, #1633, .F. ) ;
#412 = CARTESIAN_POINT ( 'NONE',  ( -39.00000000000000000, -12.00000000000000000, 22.60000000000000142 ) ) ;
#413 = DIRECTION ( 'NONE',  ( 1.416100796715777331E-15, 0.8660254037844350439, -0.5000000000000062172 ) ) ;
#414 = EDGE_CURVE ( 'NONE', #4877, #1458, #592, .T. ) ;
#415 = ADVANCED_FACE ( 'NONE', ( #6734 ), #3330, .T. ) ;
#416 = CARTESIAN_POINT ( 'NONE',  ( 47.99999999999999289, 17.00000000000000000, -34.39999999999999147 ) ) ;
#417 = VECTOR ( 'NONE', #6262, 1000.000000000000000 ) ;
#418 = DIRECTION ( 'NONE',  ( 1.000000000000000000, -0.000000000000000000, -0.000000000000000000 ) ) ;
#419 = ORIENTED_EDGE ( 'NONE', *, *, #5152, .T. ) ;
#420 = EDGE_LOOP ( 'NONE', ( #4499, #6527 ) ) ;
#421 = CARTESIAN_POINT ( 'NONE',  ( 42.49999999999967315, 16.00000000000000000, -12.89999999999999503 ) ) ;
#422 = EDGE_LOOP ( 'NONE', ( #5776, #2904, #8151, #3849 ) ) ;
#423 = VECTOR ( 'NONE', #8751, 1000.000000000000000 ) ;
#424 = DIRECTION ( 'NONE',  ( -1.000000000000000000, 0.000000000000000000, 0.000000000000000000 ) ) ;
#425 = LINE ( 'NONE', #2353, #2336 ) ;
#426 = EDGE_CURVE ( 'NONE', #2069, #6678, #4237, .T. ) ;
#427 = LINE ( 'NONE', #2399, #2092 ) ;
#428 = CARTESIAN_POINT ( 'NONE',  ( 37.00000000000000000, -4.326919863076805761, -33.39999999999999147 ) ) ;
#429 = DIRECTION ( 'NONE',  ( 0.000000000000000000, 0.000000000000000000, 1.000000000000000000 ) ) ;
#430 = VECTOR ( 'NONE', #4730, 1000.000000000000000 ) ;
#431 = ORIENTED_EDGE ( 'NONE', *, *, #2241, .F. ) ;
#432 = DIRECTION ( 'NONE',  ( 0.000000000000000000, 1.000000000000000000, -0.000000000000000000 ) ) ;
#433 = ADVANCED_FACE ( 'NONE', ( #6943 ), #6371, .T. ) ;
#434 = AXIS2_PLACEMENT_3D ( 'NONE', #8576, #5342, #1931 ) ;
#435 = EDGE_CURVE ( 'NONE', #5219, #1755, #8516, .T. ) ;
#436 = CARTESIAN_POINT ( 'NONE',  ( -48.80411165113194727, -6.892064849482755662, 22.20856274136246000 ) ) ;
#437 = ORIENTED_EDGE ( 'NONE', *, *, #5994, .T. ) ;
#438 = CARTESIAN_POINT ( 'NONE',  ( 49.00000000000016342, 0.000000000000000000, 35.60000000000000142 ) ) ;
#439 = LINE ( 'NONE', #573, #4297 ) ;
#440 = EDGE_CURVE ( 'NONE', #8732, #3363, #2868, .T. ) ;
#441 = CARTESIAN_POINT ( 'NONE',  ( -39.00000000000000000, 17.00000000000000000, -12.89999999999999503 ) ) ;
#442 = CIRCLE ( 'NONE', #7021, 1.000000000000000888 ) ;
#443 = EDGE_LOOP ( 'NONE', ( #7379, #3454, #6135, #5664 ) ) ;
#444 = DIRECTION ( 'NONE',  ( 1.000000000000000000, 0.000000000000000000, 0.000000000000000000 ) ) ;
#445 = DIRECTION ( 'NONE',  ( -1.000000000000000000, 0.000000000000000000, 0.000000000000000000 ) ) ;
#446 = ORIENTED_EDGE ( 'NONE', *, *, #646, .F. ) ;
#447 = EDGE_CURVE ( 'NONE', #2805, #1293, #6280, .T. ) ;
#448 = ORIENTED_EDGE ( 'NONE', *, *, #8598, .F. ) ;
#449 = ADVANCED_FACE ( 'NONE', ( #2191 ), #7602, .T. ) ;
#450 = ORIENTED_EDGE ( 'NONE', *, *, #2707, .T. ) ;
#451 = CARTESIAN_POINT ( 'NONE',  ( 46.99999999999941025, 16.99999999999984723, -1.354808852430349488E-13 ) ) ;
#452 = VECTOR ( 'NONE', #7372, 1000.000000000000000 ) ;
#453 = PLANE ( 'NONE',  #8420 ) ;
#454 = ADVANCED_FACE ( 'NONE', ( #2954 ), #4163, .T. ) ;
#455 = CARTESIAN_POINT ( 'NONE',  ( -38.00000000000000000, -0.4142135623730955341, -1.685786437626895617 ) ) ;
#456 = CYLINDRICAL_SURFACE ( 'NONE', #7682, 1.000000000000000888 ) ;
#457 = ORIENTED_EDGE ( 'NONE', *, *, #2347, .F. ) ;
#458 = ORIENTED_EDGE ( 'NONE', *, *, #2314, .T. ) ;
#459 = LINE ( 'NONE', #3378, #356 ) ;
#460 = CARTESIAN_POINT ( 'NONE',  ( 46.99999999999939604, 6.854551732809460063, -4.149999999999932854 ) ) ;
#461 = DIRECTION ( 'NONE',  ( -1.000000000000000000, 0.000000000000000000, 0.000000000000000000 ) ) ;
#462 = DIRECTION ( 'NONE',  ( -1.000000000000000000, -0.000000000000000000, -0.000000000000000000 ) ) ;
#463 = DIRECTION ( 'NONE',  ( 0.000000000000000000, -1.000000000000000000, 0.000000000000000000 ) ) ;
#464 = ORIENTED_EDGE ( 'NONE', *, *, #1155, .F. ) ;
#465 = ORIENTED_EDGE ( 'NONE', *, *, #8269, .F. ) ;
#466 = CARTESIAN_POINT ( 'NONE',  ( 39.00000000000000000, 16.00000000000000000, 9.600000000000004974 ) ) ;
#467 = ORIENTED_EDGE ( 'NONE', *, *, #5652, .F. ) ;
#468 = PLANE ( 'NONE',  #8336 ) ;
#469 = DIRECTION ( 'NONE',  ( 1.000000000000000000, -0.000000000000000000, -8.587739980083207367E-17 ) ) ;
#470 = DIRECTION ( 'NONE',  ( -1.000000000000000000, -0.000000000000000000, -0.000000000000000000 ) ) ;
#471 = FACE_OUTER_BOUND ( 'NONE', #5655, .T. ) ;
#472 = CARTESIAN_POINT ( 'NONE',  ( 39.00000000000000000, -7.000000000000000000, 16.60000000000000497 ) ) ;
#473 = EDGE_CURVE ( 'NONE', #2026, #5990, #180, .T. ) ;
#474 = ORIENTED_EDGE ( 'NONE', *, *, #6780, .T. ) ;
#475 = VECTOR ( 'NONE', #3383, 1000.000000000000000 ) ;
#476 = CARTESIAN_POINT ( 'NONE',  ( 47.99999999999999289, -7.000000000000000000, -2.399999999999995914 ) ) ;
#477 = DIRECTION ( 'NONE',  ( -2.500999411039917388E-15, 0.5000000000000064393, 0.8660254037844348218 ) ) ;
#478 = EDGE_LOOP ( 'NONE', ( #5289, #6243, #4054, #7392 ) ) ;
#479 = DIRECTION ( 'NONE',  ( -8.587739980083207367E-17, 0.000000000000000000, -1.000000000000000000 ) ) ;
#480 = CARTESIAN_POINT ( 'NONE',  ( 38.83666642896621823, -7.289986440172332216, -34.39999999999999147 ) ) ;
#481 = VECTOR ( 'NONE', #7428, 1000.000000000000000 ) ;
#482 = EDGE_CURVE ( 'NONE', #6407, #2957, #1487, .T. ) ;
#483 = CARTESIAN_POINT ( 'NONE',  ( -48.99999999999999289, 16.00000000000000000, -39.39999999999997016 ) ) ;
#484 = ORIENTED_EDGE ( 'NONE', *, *, #835, .T. ) ;
#485 = FACE_OUTER_BOUND ( 'NONE', #6062, .T. ) ;
#486 = DIRECTION ( 'NONE',  ( -1.000000000000000000, 0.000000000000000000, 0.000000000000000000 ) ) ;
#487 = ORIENTED_EDGE ( 'NONE', *, *, #8715, .F. ) ;
#488 = VECTOR ( 'NONE', #8048, 1000.000000000000000 ) ;
#489 = ORIENTED_EDGE ( 'NONE', *, *, #2098, .T. ) ;
#490 = ORIENTED_EDGE ( 'NONE', *, *, #2500, .F. ) ;
#491 = DIRECTION ( 'NONE',  ( 0.000000000000000000, 0.000000000000000000, 1.000000000000000000 ) ) ;
#492 = CARTESIAN_POINT ( 'NONE',  ( -46.99999999999944578, 8.500000000000000000, 13.70000000000005969 ) ) ;
#493 = DIRECTION ( 'NONE',  ( -1.000000000000000000, -0.000000000000000000, -0.000000000000000000 ) ) ;
#494 = AXIS2_PLACEMENT_3D ( 'NONE', #2090, #8373, #4226 ) ;
#495 = EDGE_CURVE ( 'NONE', #6725, #1080, #5699, .T. ) ;
#496 = CARTESIAN_POINT ( 'NONE',  ( 39.00000000000000000, 16.00000000000000000, 21.40000000000000924 ) ) ;
#497 = DIRECTION ( 'NONE',  ( 0.000000000000000000, 0.000000000000000000, -1.000000000000000000 ) ) ;
#498 = ORIENTED_EDGE ( 'NONE', *, *, #2722, .F. ) ;
#499 = ADVANCED_FACE ( 'NONE', ( #810 ), #7671, .T. ) ;
#500 = VERTEX_POINT ( 'NONE', #5742 ) ;
#501 = DIRECTION ( 'NONE',  ( -1.000000000000000000, -0.000000000000000000, -0.000000000000000000 ) ) ;
#502 = CARTESIAN_POINT ( 'NONE',  ( -47.99999999999999289, 46.00000000000000000, 39.39999999999999858 ) ) ;
#503 = CARTESIAN_POINT ( 'NONE',  ( -39.00000000000000000, 17.00000000000000000, 17.60000000000000497 ) ) ;
#504 = DIRECTION ( 'NONE',  ( 1.000000000000000000, -0.000000000000000000, -8.587739980083207367E-17 ) ) ;
#505 = FACE_BOUND ( 'NONE', #6747, .T. ) ;
#506 = ADVANCED_FACE ( 'NONE', ( #8436 ), #2148, .F. ) ;
#507 = AXIS2_PLACEMENT_3D ( 'NONE', #4523, #1324, #8008 ) ;
#508 = VERTEX_POINT ( 'NONE', #2326 ) ;
#509 = ORIENTED_EDGE ( 'NONE', *, *, #4988, .F. ) ;
#510 = DIRECTION ( 'NONE',  ( -1.000000000000000000, 0.000000000000000000, -0.000000000000000000 ) ) ;
#511 = VERTEX_POINT ( 'NONE', #92 ) ;
#512 = CARTESIAN_POINT ( 'NONE',  ( -39.00000000000000000, -1.000000000000000000, 0.000000000000000000 ) ) ;
#513 = CARTESIAN_POINT ( 'NONE',  ( 38.37847741122794787, -6.942833506000133603, 16.80586283973937611 ) ) ;
#514 = PRODUCT_DEFINITION_FORMATION_WITH_SPECIFIED_SOURCE ( 'ANY', '', #1000, .NOT_KNOWN. ) ;
#515 = CARTESIAN_POINT ( 'NONE',  ( -43.99999999999938183, 6.854551732809412101, -9.849999999999923261 ) ) ;
#516 = CARTESIAN_POINT ( 'NONE',  ( 37.99999999999999289, 7.085786437626905965, 33.98578643762691343 ) ) ;
#517 = VERTEX_POINT ( 'NONE', #5013 ) ;
#518 = DIRECTION ( 'NONE',  ( 0.000000000000000000, -9.540979117872431131E-15, 1.000000000000000000 ) ) ;
#519 = CYLINDRICAL_SURFACE ( 'NONE', #7351, 1.000000000000000888 ) ;
#520 = DIRECTION ( 'NONE',  ( 0.000000000000000000, -0.4999999999999945044, 0.8660254037844418162 ) ) ;
#521 = ORIENTED_EDGE ( 'NONE', *, *, #1804, .F. ) ;
#522 = DIRECTION ( 'NONE',  ( -2.500999411039918177E-15, 0.5000000000000062172, 0.8660254037844350439 ) ) ;
#523 = EDGE_CURVE ( 'NONE', #631, #6116, #4967, .T. ) ;
#524 = CARTESIAN_POINT ( 'NONE',  ( 38.29131298561479468, -5.859642742548375693, -33.94167247898921147 ) ) ;
#525 = AXIS2_PLACEMENT_3D ( 'NONE', #496, #1086, #7957 ) ;
#526 = EDGE_CURVE ( 'NONE', #3465, #5311, #8304, .T. ) ;
#527 = CARTESIAN_POINT ( 'NONE',  ( 49.00000000000016342, 8.500000000000000000, 17.30000000000004334 ) ) ;
#528 = ORIENTED_EDGE ( 'NONE', *, *, #1042, .F. ) ;
#529 = CARTESIAN_POINT ( 'NONE',  ( 47.99999999999999289, 47.00000000000000000, 39.39999999999999858 ) ) ;
#530 = VECTOR ( 'NONE', #3594, 1000.000000000000000 ) ;
#531 = LINE ( 'NONE', #3092, #8701 ) ;
#532 = ORIENTED_EDGE ( 'NONE', *, *, #6456, .T. ) ;
#533 = ORIENTED_EDGE ( 'NONE', *, *, #5688, .T. ) ;
#534 = ORIENTED_EDGE ( 'NONE', *, *, #7847, .F. ) ;
#535 = DIRECTION ( 'NONE',  ( 2.832201593431519163E-15, -2.213937303402119807E-14, -1.000000000000000000 ) ) ;
#536 = EDGE_CURVE ( 'NONE', #6796, #990, #689, .T. ) ;
#537 = CYLINDRICAL_SURFACE ( 'NONE', #5312, 1.799999999999996048 ) ;
#538 = DIRECTION ( 'NONE',  ( 1.000000000000000000, 0.000000000000000000, -0.000000000000000000 ) ) ;
#539 = AXIS2_PLACEMENT_3D ( 'NONE', #398, #5874, #8565 ) ;
#540 = ADVANCED_FACE ( 'NONE', ( #3583 ), #2821, .T. ) ;
#541 = CARTESIAN_POINT ( 'NONE',  ( 0.000000000000000000, -11.00000000000000000, -40.39999999999997016 ) ) ;
#542 = DIRECTION ( 'NONE',  ( 8.587739980083207367E-17, 0.000000000000000000, 1.000000000000000000 ) ) ;
#543 = VERTEX_POINT ( 'NONE', #3632 ) ;
#544 = ORIENTED_EDGE ( 'NONE', *, *, #2199, .T. ) ;
#545 = VECTOR ( 'NONE', #842, 1000.000000000000000 ) ;
#546 = CARTESIAN_POINT ( 'NONE',  ( -49.00000000000000000, 47.00000000000000000, 37.39999999999999147 ) ) ;
#547 = CARTESIAN_POINT ( 'NONE',  ( 38.19588834886806694, -6.892064849482752997, -15.79143725863754000 ) ) ;
#548 = EDGE_CURVE ( 'NONE', #5239, #3664, #5569, .T. ) ;
#549 = PRODUCT_RELATED_PRODUCT_CATEGORY ( 'part', '', ( #1000 ) ) ;
#550 = LINE ( 'NONE', #7395, #3881 ) ;
#551 = CYLINDRICAL_SURFACE ( 'NONE', #5644, 1.000000000000000888 ) ;
#552 = CARTESIAN_POINT ( 'NONE',  ( 43.99999999999938893, 8.499999999999843681, -6.999999999999959144 ) ) ;
#553 = CIRCLE ( 'NONE', #6428, 10.00000000000000000 ) ;
#554 = CARTESIAN_POINT ( 'NONE',  ( 47.99999999999999289, 8.499999999999843681, -6.999999999999970690 ) ) ;
#555 = EDGE_LOOP ( 'NONE', ( #6820, #400, #858 ) ) ;
#556 = EDGE_LOOP ( 'NONE', ( #6899, #6784, #2931 ) ) ;
#557 = DIRECTION ( 'NONE',  ( 1.000000000000000000, -0.000000000000000000, 0.000000000000000000 ) ) ;
#558 = ORIENTED_EDGE ( 'NONE', *, *, #6127, .T. ) ;
#559 = DIRECTION ( 'NONE',  ( 0.000000000000000000, 0.5000000000000064393, 0.8660254037844348218 ) ) ;
#560 = CARTESIAN_POINT ( 'NONE',  ( -48.97440786391985057, -6.798086842032639687, -16.14096799440087437 ) ) ;
#561 = CARTESIAN_POINT ( 'NONE',  ( 48.99999999999999289, 8.499999999999843681, -6.999999999999970690 ) ) ;
#562 = VECTOR ( 'NONE', #1561, 1000.000000000000000 ) ;
#563 = ADVANCED_FACE ( 'NONE', ( #985 ), #3090, .T. ) ;
#564 = CYLINDRICAL_SURFACE ( 'NONE', #3464, 1.000000000000000888 ) ;
#565 = CARTESIAN_POINT ( 'NONE',  ( -48.00000000000000000, 8.499999999999687361, -32.29999999999972715 ) ) ;
#566 = AXIS2_PLACEMENT_3D ( 'NONE', #466, #5900, #1013 ) ;
#567 = VERTEX_POINT ( 'NONE', #3716 ) ;
#568 = CARTESIAN_POINT ( 'NONE',  ( 39.00000000000000000, 0.000000000000000000, 20.40000000000001634 ) ) ;
#569 = CARTESIAN_POINT ( 'NONE',  ( -39.00000000000000000, -1.000000000000000000, -33.39999999999999147 ) ) ;
#570 = CYLINDRICAL_SURFACE ( 'NONE', #7369, 1.000000000000000888 ) ;
#571 = VERTEX_POINT ( 'NONE', #1168 ) ;
#572 = PLANE ( 'NONE',  #5030 ) ;
#574 = VECTOR ( 'NONE', #4746, 1000.000000000000000 ) ;
#573 = CARTESIAN_POINT ( 'NONE',  ( 46.99999999999933209, -5.900142913566566808E-13, -26.64999999999976765 ) ) ;
#575 = DIRECTION ( 'NONE',  ( -2.832201593431519163E-15, -1.012304549500155120E-15, 1.000000000000000000 ) ) ;
#576 = ORIENTED_EDGE ( 'NONE', *, *, #2963, .T. ) ;
#577 = EDGE_CURVE ( 'NONE', #5155, #5359, #4243, .T. ) ;
#578 = CARTESIAN_POINT ( 'NONE',  ( -47.99999999999999289, 0.000000000000000000, 22.60000000000000142 ) ) ;
#579 = AXIS2_PLACEMENT_3D ( 'NONE', #5481, #5432, #8261 ) ;
#580 = VECTOR ( 'NONE', #8646, 1000.000000000000000 ) ;
#581 = CARTESIAN_POINT ( 'NONE',  ( -38.00000000000000000, -1.000000000000000000, -12.89999999999999503 ) ) ;
#582 = ORIENTED_EDGE ( 'NONE', *, *, #2707, .F. ) ;
#583 = CARTESIAN_POINT ( 'NONE',  ( 0.000000000000000000, -12.00000000000000000, 0.000000000000000000 ) ) ;
#584 = ORIENTED_EDGE ( 'NONE', *, *, #6354, .T. ) ;
#585 = EDGE_CURVE ( 'NONE', #867, #8192, #7944, .T. ) ;
#586 = ORIENTED_EDGE ( 'NONE', *, *, #5747, .T. ) ;
#587 = CARTESIAN_POINT ( 'NONE',  ( 39.00000000000000000, 16.00000000000000000, -12.89999999999999503 ) ) ;
#588 = DIRECTION ( 'NONE',  ( -1.000000000000000000, -0.000000000000000000, 2.832201593431519163E-15 ) ) ;
#589 = CARTESIAN_POINT ( 'NONE',  ( 39.00000000000000000, 16.00000000000000000, 21.40000000000000924 ) ) ;
#590 = TOROIDAL_SURFACE ( 'NONE', #579, 2.000000000000000000, 1.000000000000000000 ) ;
#591 = AXIS2_PLACEMENT_3D ( 'NONE', #6204, #8227, #5442 ) ;
#592 = LINE ( 'NONE', #8758, #7243 ) ;
#593 = EDGE_CURVE ( 'NONE', #1395, #3413, #7903, .T. ) ;
#594 = DIRECTION ( 'NONE',  ( -1.000000000000000000, 0.000000000000000000, 8.587739980083203670E-17 ) ) ;
#595 = ORIENTED_EDGE ( 'NONE', *, *, #5688, .F. ) ;
#596 = AXIS2_PLACEMENT_3D ( 'NONE', #5657, #7726, #6324 ) ;
#597 = ORIENTED_EDGE ( 'NONE', *, *, #3768, .T. ) ;
#598 = AXIS2_PLACEMENT_3D ( 'NONE', #6674, #2546, #5282 ) ;
#599 = CARTESIAN_POINT ( 'NONE',  ( -43.99999999999933209, 17.00000000000000000, -26.64999999999990976 ) ) ;
#600 = PLANE ( 'NONE',  #8197 ) ;
#601 = DIRECTION ( 'NONE',  ( -1.000000000000000000, -0.000000000000000000, -0.000000000000000000 ) ) ;
#602 = CARTESIAN_POINT ( 'NONE',  ( -42.49999999999940314, 0.000000000000000000, -1.203685677208379547E-13 ) ) ;
#603 = CIRCLE ( 'NONE', #5172, 1.000000000000000888 ) ;
#604 = VERTEX_POINT ( 'NONE', #7240 ) ;
#605 = AXIS2_PLACEMENT_3D ( 'NONE', #1390, #5513, #667 ) ;
#606 = EDGE_CURVE ( 'NONE', #3290, #2391, #5238, .T. ) ;
#607 = DIRECTION ( 'NONE',  ( 0.000000000000000000, 0.000000000000000000, 1.000000000000000000 ) ) ;
#608 = VERTEX_POINT ( 'NONE', #7284 ) ;
#609 = ORIENTED_EDGE ( 'NONE', *, *, #8510, .F. ) ;
#610 = DIRECTION ( 'NONE',  ( 6.393641419399111324E-29, 1.000000000000000000, -2.213937303402119176E-14 ) ) ;
#611 = VERTEX_POINT ( 'NONE', #3220 ) ;
#612 = CARTESIAN_POINT ( 'NONE',  ( -39.00000000000000000, -12.00000000000000000, -2.399999999999995914 ) ) ;
#613 = CARTESIAN_POINT ( 'NONE',  ( -48.13444026825465016, -7.000000000000000000, -15.39999999999999325 ) ) ;
#614 = CARTESIAN_POINT ( 'NONE',  ( -42.49999999999940314, 17.00000000000000000, -1.203685677208379547E-13 ) ) ;
#615 = LINE ( 'NONE', #2721, #3325 ) ;
#616 = FACE_OUTER_BOUND ( 'NONE', #7289, .T. ) ;
#617 = ADVANCED_FACE ( 'NONE', ( #3890 ), #3686, .T. ) ;
#618 = EDGE_CURVE ( 'NONE', #6072, #1966, #5787, .T. ) ;
#619 = ORIENTED_EDGE ( 'NONE', *, *, #1718, .F. ) ;
#620 = CARTESIAN_POINT ( 'NONE',  ( 38.00000000000000711, -4.553927555943201533, -33.47921077668811307 ) ) ;
#621 = DIRECTION ( 'NONE',  ( -1.000000000000000000, 0.000000000000000000, 0.000000000000000000 ) ) ;
#622 = EDGE_CURVE ( 'NONE', #8217, #2322, #6971, .T. ) ;
#623 = PLANE ( 'NONE',  #1240 ) ;
#624 = DIRECTION ( 'NONE',  ( 0.000000000000000000, -0.000000000000000000, 1.000000000000000000 ) ) ;
#625 = CARTESIAN_POINT ( 'NONE',  ( 49.00000000000016342, -10.93827373350304377, 10.10000000000000497 ) ) ;
#626 = CARTESIAN_POINT ( 'NONE',  ( 37.00000000000000000, 16.00000000000000000, 33.40000000000000568 ) ) ;
#627 = ORIENTED_EDGE ( 'NONE', *, *, #8287, .T. ) ;
#628 = LINE ( 'NONE', #1304, #3132 ) ;
#629 = CARTESIAN_POINT ( 'NONE',  ( -38.00000000000000000, -0.4142135623730955341, -12.31421356237308906 ) ) ;
#630 = ORIENTED_EDGE ( 'NONE', *, *, #4693, .T. ) ;
#631 = VERTEX_POINT ( 'NONE', #441 ) ;
#632 = ORIENTED_EDGE ( 'NONE', *, *, #7946, .F. ) ;
#633 = B_SPLINE_CURVE_WITH_KNOTS ( 'NONE', 3,
 ( #3794, #6623, #6536, #7849, #2453, #4416, #6494, #389, #3835, #3080, #8166, #4064, #620, #4683 ),
 .UNSPECIFIED., .F., .F.,
 ( 4, 2, 2, 2, 2, 2, 4 ),
 ( 0.000000000000000000, 0.0001807271632313798215, 0.0003614543264627596429, 0.0007229086529255333805, 0.001445817305851082807, 0.002168725958776632125, 0.002891634611702181661 ),
 .UNSPECIFIED. ) ;
#634 = CARTESIAN_POINT ( 'NONE',  ( 39.00000000000000000, -10.93827373350304377, 10.10000000000000497 ) ) ;
#635 = CIRCLE ( 'NONE', #197, 1.799999999999998712 ) ;
#636 = FACE_OUTER_BOUND ( 'NONE', #7148, .T. ) ;
#637 = DIRECTION ( 'NONE',  ( 1.000000000000000000, -0.000000000000000000, 0.000000000000000000 ) ) ;
#638 = TOROIDAL_SURFACE ( 'NONE', #1638, 2.799999999999999378, 1.000000000000000000 ) ;
#639 = CARTESIAN_POINT ( 'NONE',  ( 48.99999999999999289, 16.00000000000000000, 36.39999999999999147 ) ) ;
#640 = VERTEX_POINT ( 'NONE', #483 ) ;
#641 = ORIENTED_EDGE ( 'NONE', *, *, #365, .T. ) ;
#642 = CARTESIAN_POINT ( 'NONE',  ( 47.99999999999999289, 8.499999999999687361, -27.69999999999999574 ) ) ;
#643 = LINE ( 'NONE', #3380, #1021 ) ;
#644 = CARTESIAN_POINT ( 'NONE',  ( 42.49999999999946709, 16.00000000000000000, 21.40000000000000924 ) ) ;
#645 = VECTOR ( 'NONE', #3882, 1000.000000000000000 ) ;
#646 = EDGE_CURVE ( 'NONE', #1332, #3610, #5962, .T. ) ;
#647 = DIRECTION ( 'NONE',  ( 0.000000000000000000, 0.000000000000000000, 1.000000000000000000 ) ) ;
#648 = CARTESIAN_POINT ( 'NONE',  ( 46.99999999999946709, 6.854551732809591513, 18.35000000000005826 ) ) ;
#649 = EDGE_CURVE ( 'NONE', #7476, #6476, #7817, .T. ) ;
#650 = DIRECTION ( 'NONE',  ( -1.000000000000000000, -0.000000000000000000, 2.832201593431519163E-15 ) ) ;
#651 = VERTEX_POINT ( 'NONE', #2548 ) ;
#652 = VERTEX_POINT ( 'NONE', #1075 ) ;
#653 = VECTOR ( 'NONE', #2718, 1000.000000000000000 ) ;
#654 = LINE ( 'NONE', #2716, #7273 ) ;
#655 = ORIENTED_EDGE ( 'NONE', *, *, #3560, .F. ) ;
#656 = CARTESIAN_POINT ( 'NONE',  ( 43.99999999999933209, 16.99999999999968736, -26.64999999999998792 ) ) ;
#657 = CARTESIAN_POINT ( 'NONE',  ( 0.000000000000000000, 16.00000000000000000, -23.59999999999999076 ) ) ;
#658 =( LENGTH_UNIT ( ) NAMED_UNIT ( * ) SI_UNIT ( .MILLI., .METRE. ) );
#659 = EDGE_CURVE ( 'NONE', #3523, #3344, #2112, .T. ) ;
#660 = CARTESIAN_POINT ( 'NONE',  ( 38.00000000000000000, 16.00000000000000000, -23.59999999999999076 ) ) ;
#661 = AXIS2_PLACEMENT_3D ( 'NONE', #218, #5441, #6830 ) ;
#662 = CARTESIAN_POINT ( 'NONE',  ( -48.99999999999999289, 46.00000000000000000, 37.39999999999999147 ) ) ;
#663 = ORIENTED_EDGE ( 'NONE', *, *, #8090, .T. ) ;
#664 = CARTESIAN_POINT ( 'NONE',  ( 48.58578643762689353, -11.99999999999999467, 35.60000000000000142 ) ) ;
#665 = CARTESIAN_POINT ( 'NONE',  ( 47.99999999999999289, 16.00000000000000000, 36.39999999999999147 ) ) ;
#666 = DIRECTION ( 'NONE',  ( -1.000000000000000000, -0.000000000000000000, 2.832201593431519163E-15 ) ) ;
#667 = DIRECTION ( 'NONE',  ( 0.000000000000000000, -0.000000000000000000, -1.000000000000000000 ) ) ;
#668 = ADVANCED_FACE ( 'NONE', ( #1788 ), #6503, .F. ) ;
#669 = CARTESIAN_POINT ( 'NONE',  ( 37.33944183326379829, -5.895681880790215601, -34.39999999999999147 ) ) ;
#670 = DIRECTION ( 'NONE',  ( 0.000000000000000000, 0.000000000000000000, 1.000000000000000000 ) ) ;
#671 = ORIENTED_EDGE ( 'NONE', *, *, #7836, .T. ) ;
#672 = CARTESIAN_POINT ( 'NONE',  ( 46.99999999999941735, -2.804869280115120045, 1.619392033916042140 ) ) ;
#673 = LINE ( 'NONE', #6773, #144 ) ;
#674 = VERTEX_POINT ( 'NONE', #8609 ) ;
#675 = EDGE_LOOP ( 'NONE', ( #4117, #7412, #6292, #4549 ) ) ;
#676 = ORIENTED_EDGE ( 'NONE', *, *, #4704, .F. ) ;
#677 = CARTESIAN_POINT ( 'NONE',  ( 42.49999999999992184, 8.499999999999687361, -29.49999999999998224 ) ) ;
#678 = LINE ( 'NONE', #4120, #1733 ) ;
#679 = EDGE_CURVE ( 'NONE', #812, #3085, #5830, .T. ) ;
#680 = B_SPLINE_CURVE_WITH_KNOTS ( 'NONE', 3,
 ( #8589, #2485, #6614, #8501, #7223, #5129, #1771, #5766, #2306, #7750 ),
 .UNSPECIFIED., .F., .F.,
 ( 4, 2, 2, 2, 4 ),
 ( -9.041249829194755063E-06, 0.0003910243208495602606, 0.0007910898915283152847, 0.001191155462207070526, 0.001591221032885825441 ),
 .UNSPECIFIED. ) ;
#681 = DIRECTION ( 'NONE',  ( 0.000000000000000000, 0.000000000000000000, 1.000000000000000000 ) ) ;
#682 = AXIS2_PLACEMENT_3D ( 'NONE', #3374, #4754, #2611 ) ;
#683 = CARTESIAN_POINT ( 'NONE',  ( 47.99999999999999289, -11.00000000000000000, -4.122115190439939142E-15 ) ) ;
#684 = ORIENTED_EDGE ( 'NONE', *, *, #2161, .T. ) ;
#685 = VERTEX_POINT ( 'NONE', #8523 ) ;
#686 = DIRECTION ( 'NONE',  ( 1.000000000000000000, 0.000000000000000000, -0.000000000000000000 ) ) ;
#687 = CARTESIAN_POINT ( 'NONE',  ( 38.00000000000000000, 17.00000000000000000, 21.60000000000000142 ) ) ;
#689 = CIRCLE ( 'NONE', #6417, 1.800000000000002931 ) ;
#688 = DIRECTION ( 'NONE',  ( -1.000000000000000000, -0.000000000000000000, -0.000000000000000000 ) ) ;
#690 = LINE ( 'NONE', #4762, #329 ) ;
#691 = ORIENTED_EDGE ( 'NONE', *, *, #5767, .F. ) ;
#692 = CARTESIAN_POINT ( 'NONE',  ( -38.12297091017278206, -6.861905069363692711, -1.897380143990763379 ) ) ;
#693 = ORIENTED_EDGE ( 'NONE', *, *, #3833, .T. ) ;
#694 = AXIS2_PLACEMENT_3D ( 'NONE', #6794, #1413, #2713 ) ;
#695 = VERTEX_POINT ( 'NONE', #6543 ) ;
#696 = DIRECTION ( 'NONE',  ( 0.000000000000000000, 0.000000000000000000, 1.000000000000000000 ) ) ;
#697 = ADVANCED_FACE ( 'NONE', ( #5150 ), #4469, .F. ) ;
#698 = EDGE_LOOP ( 'NONE', ( #5875, #7346, #3267, #8637 ) ) ;
#699 = CARTESIAN_POINT ( 'NONE',  ( -48.58578643762689353, -11.99999999999999467, 22.60000000000000142 ) ) ;
#700 = ADVANCED_FACE ( 'NONE', ( #4691 ), #393, .T. ) ;
#701 = CARTESIAN_POINT ( 'NONE',  ( -48.99999999999999289, -6.729948651002881199, -1.399999999999995914 ) ) ;
#702 = AXIS2_PLACEMENT_3D ( 'NONE', #2279, #6944, #4969 ) ;
#703 = DIRECTION ( 'NONE',  ( 0.000000000000000000, -0.000000000000000000, -1.000000000000000000 ) ) ;
#704 = EDGE_LOOP ( 'NONE', ( #261, #2620, #5185, #7085, #4769 ) ) ;
#705 = DIRECTION ( 'NONE',  ( 0.000000000000000000, 0.000000000000000000, -1.000000000000000000 ) ) ;
#706 = EDGE_CURVE ( 'NONE', #5360, #3370, #7811, .T. ) ;
#707 = AXIS2_PLACEMENT_3D ( 'NONE', #3364, #2686, #1435 ) ;
#708 = CARTESIAN_POINT ( 'NONE',  ( 39.00000000000000000, 17.00000000000000000, 39.39999999999999858 ) ) ;
#709 = LINE ( 'NONE', #8788, #8220 ) ;
#710 = EDGE_CURVE ( 'NONE', #7776, #6538, #6134, .T. ) ;
#711 = LINE ( 'NONE', #3446, #6028 ) ;
#712 = CARTESIAN_POINT ( 'NONE',  ( -42.49999999999943157, 8.500000000000000000, 13.70000000000031015 ) ) ;
#713 =( BOUNDED_CURVE ( )  B_SPLINE_CURVE ( 3, ( #7350, #6030, #7305, #5399 ),
 .UNSPECIFIED., .F., .F. ) 
 B_SPLINE_CURVE_WITH_KNOTS ( ( 4, 4 ),
 ( 3.141592653589793116, 4.712388980384689674 ),
 .UNSPECIFIED. ) 
 CURVE ( )  GEOMETRIC_REPRESENTATION_ITEM ( )  RATIONAL_B_SPLINE_CURVE ( ( 1.000000000000000000, 0.8047378541243649375, 0.8047378541243649375, 1.000000000000000000 ) ) 
 REPRESENTATION_ITEM ( '' )  );
#714 = CIRCLE ( 'NONE', #5148, 1.000000000000000888 ) ;
#715 = CYLINDRICAL_SURFACE ( 'NONE', #5412, 1.000000000000000888 ) ;
#716 = ORIENTED_EDGE ( 'NONE', *, *, #1645, .F. ) ;
#717 = CARTESIAN_POINT ( 'NONE',  ( -42.49999999999991473, 8.499999999999687361, -29.49999999999973710 ) ) ;
#718 = EDGE_CURVE ( 'NONE', #2930, #4460, #8810, .T. ) ;
#719 = ADVANCED_FACE ( 'NONE', ( #6722 ), #4742, .F. ) ;
#720 = CARTESIAN_POINT ( 'NONE',  ( 46.99999999999938183, 16.99999999999984723, -9.849999999999953459 ) ) ;
#721 = ORIENTED_EDGE ( 'NONE', *, *, #4768, .T. ) ;
#722 = CIRCLE ( 'NONE', #3440, 1.000000000000000888 ) ;
#723 = ORIENTED_EDGE ( 'NONE', *, *, #5100, .F. ) ;
#724 = CARTESIAN_POINT ( 'NONE',  ( -47.99999999999999289, -6.184444867326969408, -35.06666666666665577 ) ) ;
#725 = FACE_OUTER_BOUND ( 'NONE', #5406, .T. ) ;
#726 = DIRECTION ( 'NONE',  ( -1.000000000000000000, 0.000000000000000000, -0.000000000000000000 ) ) ;
#727 = CIRCLE ( 'NONE', #1306, 1.000000000000000888 ) ;
#728 = CARTESIAN_POINT ( 'NONE',  ( 42.49999999999990763, 1.000000000000000888, -34.39999999999999147 ) ) ;
#729 = ADVANCED_FACE ( 'NONE', ( #2056 ), #6855, .T. ) ;
#730 = ORIENTED_EDGE ( 'NONE', *, *, #473, .F. ) ;
#731 = ORIENTED_EDGE ( 'NONE', *, *, #946, .F. ) ;
#732 = EDGE_CURVE ( 'NONE', #1609, #4394, #7513, .T. ) ;
#733 = CARTESIAN_POINT ( 'NONE',  ( 39.00000000000000000, -11.00000000000000000, 0.000000000000000000 ) ) ;
#734 = VECTOR ( 'NONE', #8665, 1000.000000000000000 ) ;
#735 = AXIS2_PLACEMENT_3D ( 'NONE', #4655, #6684, #2650 ) ;
#736 = CARTESIAN_POINT ( 'NONE',  ( 39.00000000000000000, -12.00000000000000000, 3.600000000000005862 ) ) ;
#737 = CARTESIAN_POINT ( 'NONE',  ( 43.99999999999931788, 6.854551732809255782, -32.34999999999991616 ) ) ;
#738 = CARTESIAN_POINT ( 'NONE',  ( 47.99999999999999289, -7.289986464112103270, -33.39999999999999147 ) ) ;
#739 = CARTESIAN_POINT ( 'NONE',  ( 0.000000000000000000, 17.00000000000000000, -1.099999999999990763 ) ) ;
#740 = EDGE_LOOP ( 'NONE', ( #7007, #1191, #4260, #31 ) ) ;
#741 = AXIS2_PLACEMENT_3D ( 'NONE', #179, #2905, #4966 ) ;
#742 = AXIS2_PLACEMENT_3D ( 'NONE', #8710, #3324, #6551 ) ;
#743 = ORIENTED_EDGE ( 'NONE', *, *, #8206, .T. ) ;
#744 = ORIENTED_EDGE ( 'NONE', *, *, #2407, .T. ) ;
#745 = DIRECTION ( 'NONE',  ( 0.000000000000000000, -1.000000000000000000, 0.000000000000000000 ) ) ;
#746 = LINE ( 'NONE', #6842, #5364 ) ;
#747 = VECTOR ( 'NONE', #4775, 1000.000000000000000 ) ;
#749 = AXIS2_PLACEMENT_3D ( 'NONE', #503, #6743, #341 ) ;
#748 = DIRECTION ( 'NONE',  ( 0.000000000000000000, 0.000000000000000000, 1.000000000000000000 ) ) ;
#750 = EDGE_CURVE ( 'NONE', #1260, #3022, #4942, .T. ) ;
#751 = CYLINDRICAL_SURFACE ( 'NONE', #7287, 1.000000000000000888 ) ;
#752 = EDGE_LOOP ( 'NONE', ( #6915, #3823, #331, #7797 ) ) ;
#753 = PLANE ( 'NONE',  #1850 ) ;
#754 = CARTESIAN_POINT ( 'NONE',  ( -48.58578643762689353, -11.99999999999999467, -15.39999999999999503 ) ) ;
#755 = CARTESIAN_POINT ( 'NONE',  ( 48.99999999999999289, -11.00000000000000000, 2.600000000000005862 ) ) ;
#756 = DIRECTION ( 'NONE',  ( 0.000000000000000000, 0.000000000000000000, 1.000000000000000000 ) ) ;
#757 = DIRECTION ( 'NONE',  ( -1.000000000000000000, 0.000000000000000000, -2.832201593431520740E-15 ) ) ;
#758 = EDGE_CURVE ( 'NONE', #6145, #5118, #4115, .T. ) ;
#759 = CARTESIAN_POINT ( 'NONE',  ( 48.99999999999999289, -11.00000000000000000, 21.60000000000000142 ) ) ;
#760 = VERTEX_POINT ( 'NONE', #3933 ) ;
#761 = FACE_OUTER_BOUND ( 'NONE', #7347, .T. ) ;
#762 = ORIENTED_EDGE ( 'NONE', *, *, #2199, .F. ) ;
#763 = ORIENTED_EDGE ( 'NONE', *, *, #1361, .F. ) ;
#764 = DIRECTION ( 'NONE',  ( -1.000000000000000000, 0.000000000000000000, 0.000000000000000000 ) ) ;
#765 =( BOUNDED_CURVE ( )  B_SPLINE_CURVE ( 3, ( #2216, #8244, #1551, #3609 ),
 .UNSPECIFIED., .F., .T. ) 
 B_SPLINE_CURVE_WITH_KNOTS ( ( 4, 4 ),
 ( 4.712388980384689674, 6.283185307179586232 ),
 .UNSPECIFIED. ) 
 CURVE ( )  GEOMETRIC_REPRESENTATION_ITEM ( )  RATIONAL_B_SPLINE_CURVE ( ( 1.000000000000000000, 0.8047378541243649375, 0.8047378541243649375, 1.000000000000000000 ) ) 
 REPRESENTATION_ITEM ( '' )  );
#766 = FACE_OUTER_BOUND ( 'NONE', #2529, .T. ) ;
#767 = VECTOR ( 'NONE', #1722, 1000.000000000000000 ) ;
#768 = EDGE_CURVE ( 'NONE', #5564, #2403, #8748, .T. ) ;
#769 = CARTESIAN_POINT ( 'NONE',  ( -47.99999999999999289, -12.00000000000000000, -34.39999999999999147 ) ) ;
#770 = ADVANCED_FACE ( 'NONE', ( #7990 ), #715, .T. ) ;
#771 = FACE_OUTER_BOUND ( 'NONE', #287, .T. ) ;
#772 = ORIENTED_EDGE ( 'NONE', *, *, #4040, .T. ) ;
#773 = ORIENTED_EDGE ( 'NONE', *, *, #7229, .F. ) ;
#774 = DIRECTION ( 'NONE',  ( -1.000000000000000000, 0.000000000000000000, -8.587739980083207367E-17 ) ) ;
#775 = CARTESIAN_POINT ( 'NONE',  ( 48.13443533994913537, -7.000000000000000000, 3.600000000000005862 ) ) ;
#776 = ADVANCED_FACE ( 'NONE', ( #7469 ), #8037, .F. ) ;
#777 = EDGE_CURVE ( 'NONE', #7017, #5628, #2822, .T. ) ;
#778 = AXIS2_PLACEMENT_3D ( 'NONE', #5761, #413, #5845 ) ;
#779 = ORIENTED_EDGE ( 'NONE', *, *, #8357, .T. ) ;
#780 = EDGE_CURVE ( 'NONE', #8588, #4002, #4266, .T. ) ;
#781 = CARTESIAN_POINT ( 'NONE',  ( -38.73355480766124970, -6.992411399801323313, -2.372897461861936730 ) ) ;
#782 = VERTEX_POINT ( 'NONE', #7717 ) ;
#783 = ORIENTED_EDGE ( 'NONE', *, *, #3895, .F. ) ;
#784 = VERTEX_POINT ( 'NONE', #4915 ) ;
#785 = DIRECTION ( 'NONE',  ( -0.000000000000000000, 1.000000000000000000, -0.000000000000000000 ) ) ;
#787 = CARTESIAN_POINT ( 'NONE',  ( 48.58578643762689353, -11.99999999999999467, 40.39999999999999858 ) ) ;
#786 = AXIS2_PLACEMENT_3D ( 'NONE', #4106, #8785, #6052 ) ;
#788 = DIRECTION ( 'NONE',  ( 1.000000000000000000, -0.000000000000000000, -8.587739980083207367E-17 ) ) ;
#789 = DIRECTION ( 'NONE',  ( 1.000000000000000000, 0.000000000000000000, -0.000000000000000000 ) ) ;
#790 = AXIS2_PLACEMENT_3D ( 'NONE', #7131, #2297, #3014 ) ;
#791 = ORIENTED_EDGE ( 'NONE', *, *, #1275, .T. ) ;
#792 = ORIENTED_EDGE ( 'NONE', *, *, #5958, .T. ) ;
#793 = CARTESIAN_POINT ( 'NONE',  ( 39.00000000000000000, -12.00000000000000000, -15.39999999999999325 ) ) ;
#794 = CARTESIAN_POINT ( 'NONE',  ( 38.00000000000000000, -11.00000000000000000, -1.399999999999995914 ) ) ;
#795 = CARTESIAN_POINT ( 'NONE',  ( -38.37849695115911430, -6.942837520467266543, 3.394151705475684011 ) ) ;
#796 = CARTESIAN_POINT ( 'NONE',  ( -38.12297091017278206, -6.861905069363694487, 22.09738014399076178 ) ) ;
#797 = DIRECTION ( 'NONE',  ( -1.000000000000000000, -0.000000000000000000, 2.832201593431519163E-15 ) ) ;
#798 = TOROIDAL_SURFACE ( 'NONE', #2364, 2.000000000000000000, 1.000000000000000000 ) ;
#799 = CARTESIAN_POINT ( 'NONE',  ( 47.99999999999999289, 47.00000000000000000, 38.39999999999999147 ) ) ;
#800 = CARTESIAN_POINT ( 'NONE',  ( 39.00000000000000000, 16.00000000000000000, -12.89999999999999503 ) ) ;
#801 = ORIENTED_EDGE ( 'NONE', *, *, #8446, .T. ) ;
#802 = AXIS2_PLACEMENT_3D ( 'NONE', #2593, #4737, #2093 ) ;
#803 = LINE ( 'NONE', #3491, #6005 ) ;
#804 = EDGE_CURVE ( 'NONE', #5564, #3851, #6549, .T. ) ;
#805 = EDGE_LOOP ( 'NONE', ( #8359, #6934, #6978, #4235 ) ) ;
#806 = VERTEX_POINT ( 'NONE', #2096 ) ;
#807 = DIRECTION ( 'NONE',  ( -0.000000000000000000, -1.000000000000000000, -0.000000000000000000 ) ) ;
#808 = ADVANCED_FACE ( 'NONE', ( #4829 ), #5262, .T. ) ;
#809 = LINE ( 'NONE', #5524, #5602 ) ;
#810 = FACE_OUTER_BOUND ( 'NONE', #8459, .T. ) ;
#811 = DIRECTION ( 'NONE',  ( -0.000000000000000000, -1.000000000000000000, -0.000000000000000000 ) ) ;
#812 = VERTEX_POINT ( 'NONE', #5689 ) ;
#813 = EDGE_CURVE ( 'NONE', #2988, #6900, #4323, .T. ) ;
#814 = ORIENTED_EDGE ( 'NONE', *, *, #6377, .T. ) ;
#815 = DIRECTION ( 'NONE',  ( 0.000000000000000000, -1.000000000000000000, 0.000000000000000000 ) ) ;
#816 = CARTESIAN_POINT ( 'NONE',  ( 48.99999999999999289, -11.00000000000000000, -20.39999999999999503 ) ) ;
#817 = VECTOR ( 'NONE', #8138, 1000.000000000000000 ) ;
#818 = CARTESIAN_POINT ( 'NONE',  ( -46.99999999999933209, 6.854551732809304632, -26.64999999999991687 ) ) ;
#819 = CYLINDRICAL_SURFACE ( 'NONE', #266, 1.000000000000000888 ) ;
#820 = ORIENTED_EDGE ( 'NONE', *, *, #3673, .T. ) ;
#821 = ORIENTED_EDGE ( 'NONE', *, *, #3672, .T. ) ;
#822 = EDGE_CURVE ( 'NONE', #8441, #8734, #7549, .T. ) ;
#823 = ORIENTED_EDGE ( 'NONE', *, *, #4089, .T. ) ;
#824 = VECTOR ( 'NONE', #1568, 1000.000000000000000 ) ;
#825 = LINE ( 'NONE', #4217, #5075 ) ;
#826 = CARTESIAN_POINT ( 'NONE',  ( 38.00000000000000000, -11.58578643762690241, 17.01421356237310079 ) ) ;
#827 = EDGE_CURVE ( 'NONE', #8243, #2109, #7545, .T. ) ;
#828 = DIRECTION ( 'NONE',  ( -0.000000000000000000, 1.000000000000000000, -0.000000000000000000 ) ) ;
#829 = CARTESIAN_POINT ( 'NONE',  ( -39.00000000000000000, 16.00000000000000000, 0.000000000000000000 ) ) ;
#830 = AXIS2_PLACEMENT_3D ( 'NONE', #800, #7061, #6359 ) ;
#831 = ORIENTED_EDGE ( 'NONE', *, *, #7304, .T. ) ;
#832 = ORIENTED_EDGE ( 'NONE', *, *, #3593, .F. ) ;
#833 = DIRECTION ( 'NONE',  ( -1.000000000000000000, 0.000000000000000000, -0.000000000000000000 ) ) ;
#834 = EDGE_LOOP ( 'NONE', ( #3808, #1628, #2120 ) ) ;
#835 = EDGE_CURVE ( 'NONE', #4624, #7525, #5347, .T. ) ;
#836 = DIRECTION ( 'NONE',  ( 0.000000000000000000, 0.000000000000000000, 1.000000000000000000 ) ) ;
#837 = CARTESIAN_POINT ( 'NONE',  ( -48.99999999999999289, -7.289986464112103270, -35.39999999999999147 ) ) ;
#838 = FACE_OUTER_BOUND ( 'NONE', #2040, .T. ) ;
#839 = VECTOR ( 'NONE', #865, 1000.000000000000000 ) ;
#840 = DIRECTION ( 'NONE',  ( 2.887905366413996165E-15, 0.000000000000000000, 1.000000000000000000 ) ) ;
#841 = FACE_OUTER_BOUND ( 'NONE', #2207, .T. ) ;
#842 = DIRECTION ( 'NONE',  ( -1.000000000000000000, -0.000000000000000000, -0.000000000000000000 ) ) ;
#843 = AXIS2_PLACEMENT_3D ( 'NONE', #6146, #4155, #8704 ) ;
#844 = ORIENTED_EDGE ( 'NONE', *, *, #334, .T. ) ;
#845 = CYLINDRICAL_SURFACE ( 'NONE', #5138, 1.000000000000000888 ) ;
#846 = VERTEX_POINT ( 'NONE', #2773 ) ;
#847 = CARTESIAN_POINT ( 'NONE',  ( 47.99999999999999289, -10.93827373350304377, -8.899999999999995026 ) ) ;
#848 = ORIENTED_EDGE ( 'NONE', *, *, #7871, .T. ) ;
#849 = CARTESIAN_POINT ( 'NONE',  ( -39.00000000000000000, -10.93827373350304377, -8.899999999999995026 ) ) ;
#851 = AXIS2_PLACEMENT_3D ( 'NONE', #4146, #6304, #4316 ) ;
#850 = CARTESIAN_POINT ( 'NONE',  ( 0.000000000000000000, 16.00000000000000000, 21.40000000000000924 ) ) ;
#852 = ADVANCED_FACE ( 'NONE', ( #2180 ), #4153, .F. ) ;
#853 = DIRECTION ( 'NONE',  ( -8.587739980083207367E-17, 0.000000000000000000, 1.000000000000000000 ) ) ;
#854 = CARTESIAN_POINT ( 'NONE',  ( -48.99999999999998579, 8.499999999999843681, -9.799999999999698730 ) ) ;
#855 = ADVANCED_FACE ( 'NONE', ( #8211 ), #1433, .T. ) ;
#856 = AXIS2_PLACEMENT_3D ( 'NONE', #1969, #7472, #8174 ) ;
#857 = DIRECTION ( 'NONE',  ( -0.000000000000000000, -0.000000000000000000, 1.000000000000000000 ) ) ;
#858 = ORIENTED_EDGE ( 'NONE', *, *, #5468, .F. ) ;
#859 = EDGE_LOOP ( 'NONE', ( #1880, #6083, #2228, #6496 ) ) ;
#860 = DIRECTION ( 'NONE',  ( 2.832201593431520740E-15, 0.000000000000000000, 1.000000000000000000 ) ) ;
#861 = CARTESIAN_POINT ( 'NONE',  ( 48.99999999999999289, -6.729948651002881199, 2.600000000000005862 ) ) ;
#862 = CIRCLE ( 'NONE', #5877, 1.000000000000000888 ) ;
#863 = EDGE_CURVE ( 'NONE', #2888, #8661, #5706, .T. ) ;
#864 = FACE_OUTER_BOUND ( 'NONE', #1498, .T. ) ;
#865 = DIRECTION ( 'NONE',  ( -1.900235831615407186E-29, 1.000000000000000000, -6.579979571750962135E-15 ) ) ;
#866 = ORIENTED_EDGE ( 'NONE', *, *, #5157, .F. ) ;
#867 = VERTEX_POINT ( 'NONE', #4871 ) ;
#868 = AXIS2_PLACEMENT_3D ( 'NONE', #1442, #2697, #8136 ) ;
#869 = VERTEX_POINT ( 'NONE', #6270 ) ;
#870 = CYLINDRICAL_SURFACE ( 'NONE', #80, 1.000000000000000888 ) ;
#871 = LINE ( 'NONE', #8198, #5656 ) ;
#872 = PLANE ( 'NONE',  #3170 ) ;
#873 = EDGE_CURVE ( 'NONE', #7778, #5311, #1478, .T. ) ;
#874 = CYLINDRICAL_SURFACE ( 'NONE', #4435, 1.000000000000000888 ) ;
#875 = AXIS2_PLACEMENT_3D ( 'NONE', #7526, #1449, #6246 ) ;
#876 = EDGE_LOOP ( 'NONE', ( #7265, #6106, #8256, #5339 ) ) ;
#877 = EDGE_LOOP ( 'NONE', ( #1029, #8493, #1594, #5737 ) ) ;
#878 = DIRECTION ( 'NONE',  ( 2.832201593431520740E-15, 0.000000000000000000, 1.000000000000000000 ) ) ;
#879 = ORIENTED_EDGE ( 'NONE', *, *, #93, .T. ) ;
#880 = CARTESIAN_POINT ( 'NONE',  ( 39.00000000000000000, -10.93827373350304377, -27.89999999999999503 ) ) ;
#881 = CARTESIAN_POINT ( 'NONE',  ( -38.48959715504242496, -6.963847602983965324, 3.470064048031558546 ) ) ;
#882 = SPHERICAL_SURFACE ( 'NONE', #8492, 1.000000000000000000 ) ;
#883 = AXIS2_PLACEMENT_3D ( 'NONE', #45, #4035, #764 ) ;
#884 = CARTESIAN_POINT ( 'NONE',  ( 0.000000000000000000, -7.289986464112101494, -34.39999999999999147 ) ) ;
#885 = DIRECTION ( 'NONE',  ( 0.000000000000000000, -0.8333333333333329263, -0.5527707983925673751 ) ) ;
#886 = ADVANCED_FACE ( 'NONE', ( #7016 ), #2857, .F. ) ;
#887 = CARTESIAN_POINT ( 'NONE',  ( 43.99999999999932498, 8.499999999999687361, -29.49999999999998579 ) ) ;
#888 = EDGE_CURVE ( 'NONE', #1755, #5219, #1548, .T. ) ;
#889 = ORIENTED_EDGE ( 'NONE', *, *, #7696, .F. ) ;
#890 = CARTESIAN_POINT ( 'NONE',  ( 0.000000000000000000, 17.00000000000000000, 9.600000000000004974 ) ) ;
#891 = ORIENTED_EDGE ( 'NONE', *, *, #5652, .T. ) ;
#892 = CARTESIAN_POINT ( 'NONE',  ( -47.99999999999999289, -7.000000000000000000, 22.60000000000000142 ) ) ;
#893 = ORIENTED_EDGE ( 'NONE', *, *, #4986, .T. ) ;
#894 = CARTESIAN_POINT ( 'NONE',  ( -42.49999999999969447, 16.00000000000000000, -2.099999999999990763 ) ) ;
#895 = DIRECTION ( 'NONE',  ( -1.000000000000000000, -0.000000000000000000, -0.000000000000000000 ) ) ;
#896 = UNCERTAINTY_MEASURE_WITH_UNIT (LENGTH_MEASURE( 1.000000000000000082E-05 ), #8796, 'distance_accuracy_value', 'NONE');
#897 = CARTESIAN_POINT ( 'NONE',  ( -48.99999999999999289, -6.729948651002884752, 17.60000000000000497 ) ) ;
#898 = DIRECTION ( 'NONE',  ( 0.000000000000000000, 0.000000000000000000, -1.000000000000000000 ) ) ;
#899 = CARTESIAN_POINT ( 'NONE',  ( -38.48959715504241075, -6.963847602983966212, -21.27006404803154993 ) ) ;
#900 = CARTESIAN_POINT ( 'NONE',  ( 43.99999999999941025, 0.000000000000000000, -1.269842804627403968E-13 ) ) ;
#901 = ORIENTED_EDGE ( 'NONE', *, *, #8387, .T. ) ;
#902 = EDGE_LOOP ( 'NONE', ( #1027, #6108, #7829, #2693 ) ) ;
#903 = DIRECTION ( 'NONE',  ( 0.000000000000000000, -1.000000000000000000, 0.000000000000000000 ) ) ;
#904 = FACE_OUTER_BOUND ( 'NONE', #3474, .T. ) ;
#905 = DIRECTION ( 'NONE',  ( -1.000000000000000000, 0.000000000000000000, 0.000000000000000000 ) ) ;
#906 = CIRCLE ( 'NONE', #5926, 1.799999999999998712 ) ;
#907 = DIRECTION ( 'NONE',  ( -1.000000000000000000, -0.000000000000000000, 2.832201593431519163E-15 ) ) ;
#908 = EDGE_LOOP ( 'NONE', ( #6065, #6682, #6124, #6383 ) ) ;
#909 = EDGE_LOOP ( 'NONE', ( #7614, #7837, #7188, #2911 ) ) ;
#910 = VERTEX_POINT ( 'NONE', #7672 ) ;
#911 = PLANE ( 'NONE',  #3076 ) ;
#912 = LINE ( 'NONE', #374, #4922 ) ;
#913 = EDGE_CURVE ( 'NONE', #8086, #3821, #2974, .T. ) ;
#914 = VECTOR ( 'NONE', #7566, 1000.000000000000000 ) ;
#915 = DIRECTION ( 'NONE',  ( 1.000000000000000000, 0.000000000000000000, 0.000000000000000000 ) ) ;
#916 = DIRECTION ( 'NONE',  ( 0.000000000000000000, 0.000000000000000000, 1.000000000000000000 ) ) ;
#917 = VERTEX_POINT ( 'NONE', #7261 ) ;
#918 = ORIENTED_EDGE ( 'NONE', *, *, #1932, .T. ) ;
#919 = VECTOR ( 'NONE', #956, 1000.000000000000000 ) ;
#920 = CARTESIAN_POINT ( 'NONE',  ( 38.67476479341082296, -7.252403724045663580, -34.39999999999998437 ) ) ;
#921 = ORIENTED_EDGE ( 'NONE', *, *, #3549, .F. ) ;
#922 = LINE ( 'NONE', #3526, #6658 ) ;
#923 = LINE ( 'NONE', #7887, #3053 ) ;
#924 = EDGE_CURVE ( 'NONE', #5976, #4002, #8636, .T. ) ;
#925 = DIRECTION ( 'NONE',  ( 0.000000000000000000, 0.000000000000000000, -1.000000000000000000 ) ) ;
#926 = DIRECTION ( 'NONE',  ( -1.000000000000000000, -0.000000000000000000, 2.832201593431519163E-15 ) ) ;
#927 = FACE_BOUND ( 'NONE', #1117, .T. ) ;
#928 = DIRECTION ( 'NONE',  ( -1.000000000000000000, 0.000000000000000000, 8.587739980083207367E-17 ) ) ;
#929 = EDGE_LOOP ( 'NONE', ( #1012, #465, #716, #5275 ) ) ;
#930 = CARTESIAN_POINT ( 'NONE',  ( -39.00000000000000000, -12.00000000000000000, -15.39999999999999325 ) ) ;
#931 = AXIS2_PLACEMENT_3D ( 'NONE', #4009, #6617, #6754 ) ;
#932 = EDGE_CURVE ( 'NONE', #7225, #1328, #1898, .T. ) ;
#933 = ORIENTED_EDGE ( 'NONE', *, *, #7641, .T. ) ;
#934 = LINE ( 'NONE', #4919, #4502 ) ;
#935 = ORIENTED_EDGE ( 'NONE', *, *, #5960, .T. ) ;
#936 = CYLINDRICAL_SURFACE ( 'NONE', #7029, 1.000000000000000888 ) ;
#937 = DIRECTION ( 'NONE',  ( 0.000000000000000000, 0.000000000000000000, 1.000000000000000000 ) ) ;
#938 = ADVANCED_FACE ( 'NONE', ( #6611, #5940 ), #8730, .F. ) ;
#939 = CARTESIAN_POINT ( 'NONE',  ( 47.99999999999999289, 0.000000000000000000, 16.60000000000000497 ) ) ;
#940 = VECTOR ( 'NONE', #2366, 1000.000000000000000 ) ;
#941 = CARTESIAN_POINT ( 'NONE',  ( 0.000000000000000000, 0.000000000000000000, 10.60000000000000497 ) ) ;
#942 = DIRECTION ( 'NONE',  ( 1.000000000000000000, 0.000000000000000000, -0.000000000000000000 ) ) ;
#943 = CARTESIAN_POINT ( 'NONE',  ( 48.58578643762689353, -11.99999999999999467, -34.39999999999999147 ) ) ;
#944 = EDGE_LOOP ( 'NONE', ( #4835, #1406 ) ) ;
#945 = EDGE_LOOP ( 'NONE', ( #1353, #1058, #4213, #5005, #96 ) ) ;
#946 = EDGE_CURVE ( 'NONE', #1560, #8235, #4651, .T. ) ;
#948 = DIRECTION ( 'NONE',  ( 0.000000000000000000, 0.000000000000000000, -1.000000000000000000 ) ) ;
#947 = VECTOR ( 'NONE', #7754, 1000.000000000000000 ) ;
#949 = CARTESIAN_POINT ( 'NONE',  ( 42.49999999999990763, 1.000000000000000888, -34.39999999999999147 ) ) ;
#950 = DIRECTION ( 'NONE',  ( -1.000000000000000000, 0.000000000000000000, 0.000000000000000000 ) ) ;
#951 = LINE ( 'NONE', #3055, #4251 ) ;
#952 = ORIENTED_EDGE ( 'NONE', *, *, #1050, .F. ) ;
#953 = ORIENTED_EDGE ( 'NONE', *, *, #593, .F. ) ;
#954 = EDGE_LOOP ( 'NONE', ( #6047, #3225 ) ) ;
#955 = LINE ( 'NONE', #5169, #8480 ) ;
#956 = DIRECTION ( 'NONE',  ( 1.000000000000000000, -0.000000000000000000, -0.000000000000000000 ) ) ;
#957 = DIRECTION ( 'NONE',  ( 1.000000000000000000, -0.000000000000000000, 2.832201593431519163E-15 ) ) ;
#958 = CARTESIAN_POINT ( 'NONE',  ( 39.00000000000000000, 0.000000000000000000, 10.60000000000000497 ) ) ;
#959 = EDGE_CURVE ( 'NONE', #571, #3534, #2119, .T. ) ;
#960 = EDGE_LOOP ( 'NONE', ( #8647, #1655, #246, #3985 ) ) ;
#961 = AXIS2_PLACEMENT_3D ( 'NONE', #8623, #7251, #1131 ) ;
#962 = VERTEX_POINT ( 'NONE', #4576 ) ;
#963 = DIRECTION ( 'NONE',  ( 1.000000000000000000, -0.000000000000000000, 8.587739980083207367E-17 ) ) ;
#964 = EDGE_CURVE ( 'NONE', #4916, #508, #8382, .T. ) ;
#965 = ORIENTED_EDGE ( 'NONE', *, *, #4768, .F. ) ;
#966 = CARTESIAN_POINT ( 'NONE',  ( -43.99999999999939604, 6.854551732809460063, -4.149999999999924860 ) ) ;
#967 = CARTESIAN_POINT ( 'NONE',  ( 38.02559213608013522, -6.798086842032644128, -20.65903200559912278 ) ) ;
#968 = CARTESIAN_POINT ( 'NONE',  ( -39.00000000000000000, -11.00000000000000000, 0.000000000000000000 ) ) ;
#969 = DIRECTION ( 'NONE',  ( -1.000000000000000000, 0.000000000000000000, 2.887905366413996165E-15 ) ) ;
#970 = VECTOR ( 'NONE', #2235, 1000.000000000000000 ) ;
#971 = ADVANCED_FACE ( 'NONE', ( #1189 ), #297, .F. ) ;
#972 = DIRECTION ( 'NONE',  ( 0.000000000000000000, 1.000000000000000000, 0.000000000000000000 ) ) ;
#973 = EDGE_LOOP ( 'NONE', ( #772, #2879, #1805, #3635 ) ) ;
#974 = CARTESIAN_POINT ( 'NONE',  ( -38.83764467584783375, -6.701468934219975360, -34.22212418992721439 ) ) ;
#975 = VECTOR ( 'NONE', #1650, 1000.000000000000000 ) ;
#976 = CARTESIAN_POINT ( 'NONE',  ( 48.80409103039421836, -6.892072001326526198, -2.008589012280049602 ) ) ;
#977 = EDGE_LOOP ( 'NONE', ( #4246, #6168, #6535, #3247 ) ) ;
#978 = DIRECTION ( 'NONE',  ( 0.000000000000000000, 0.000000000000000000, -1.000000000000000000 ) ) ;
#979 = ORIENTED_EDGE ( 'NONE', *, *, #8240, .T. ) ;
#980 = DIRECTION ( 'NONE',  ( 8.587739980083207367E-17, 0.000000000000000000, -1.000000000000000000 ) ) ;
#981 = DIRECTION ( 'NONE',  ( 0.000000000000000000, 1.000000000000000000, 0.000000000000000000 ) ) ;
#982 = LINE ( 'NONE', #6458, #5051 ) ;
#983 = AXIS2_PLACEMENT_3D ( 'NONE', #2236, #4203, #5660 ) ;
#984 = EDGE_CURVE ( 'NONE', #1857, #1170, #6034, .T. ) ;
#985 = FACE_OUTER_BOUND ( 'NONE', #6874, .T. ) ;
#986 = FACE_OUTER_BOUND ( 'NONE', #902, .T. ) ;
#987 = DIRECTION ( 'NONE',  ( 0.000000000000000000, 0.000000000000000000, 1.000000000000000000 ) ) ;
#988 = ORIENTED_EDGE ( 'NONE', *, *, #5152, .F. ) ;
#989 = EDGE_CURVE ( 'NONE', #4268, #7429, #258, .T. ) ;
#990 = VERTEX_POINT ( 'NONE', #4669 ) ;
#991 = VECTOR ( 'NONE', #2141, 1000.000000000000000 ) ;
#992 = FACE_OUTER_BOUND ( 'NONE', #2430, .T. ) ;
#993 = FACE_OUTER_BOUND ( 'NONE', #7583, .T. ) ;
#994 = ADVANCED_FACE ( 'NONE', ( #8060 ), #1946, .T. ) ;
#995 =( BOUNDED_CURVE ( )  B_SPLINE_CURVE ( 3, ( #3690, #6346, #3606, #7048 ),
 .UNSPECIFIED., .F., .T. ) 
 B_SPLINE_CURVE_WITH_KNOTS ( ( 4, 4 ),
 ( 4.712388980384689674, 6.283185307179586232 ),
 .UNSPECIFIED. ) 
 CURVE ( )  GEOMETRIC_REPRESENTATION_ITEM ( )  RATIONAL_B_SPLINE_CURVE ( ( 1.000000000000000000, 0.8047378541243649375, 0.8047378541243649375, 1.000000000000000000 ) ) 
 REPRESENTATION_ITEM ( '' )  );
#996 = CYLINDRICAL_SURFACE ( 'NONE', #2242, 1.000000000000000888 ) ;
#997 = VECTOR ( 'NONE', #2528, 1000.000000000000000 ) ;
#998 = EDGE_CURVE ( 'NONE', #7128, #8404, #3830, .T. ) ;
#999 = DIRECTION ( 'NONE',  ( 0.000000000000000000, 0.000000000000000000, -1.000000000000000000 ) ) ;
#1000 = PRODUCT ( 'cartridge_holder_base', 'cartridge_holder_base', '', ( #8022 ) ) ;
#1001 = ORIENTED_EDGE ( 'NONE', *, *, #2994, .T. ) ;
#1002 = ADVANCED_FACE ( 'NONE', ( #254 ), #5730, .F. ) ;
#1003 = ORIENTED_EDGE ( 'NONE', *, *, #8496, .F. ) ;
#1004 = CARTESIAN_POINT ( 'NONE',  ( -48.87704839954328406, -6.861896202518606991, -20.89734733341207829 ) ) ;
#1005 = CARTESIAN_POINT ( 'NONE',  ( 39.00000000000000000, -12.00000000000000000, 0.000000000000000000 ) ) ;
#1006 = CIRCLE ( 'NONE', #3855, 10.00000000000000000 ) ;
#1007 = CARTESIAN_POINT ( 'NONE',  ( 28.99932597946585133, -11.87349446696742739, -39.90418914079634760 ) ) ;
#1008 = CARTESIAN_POINT ( 'NONE',  ( 42.49999999999993605, 17.00000000000000000, -23.59999999999999076 ) ) ;
#1009 = ORIENTED_EDGE ( 'NONE', *, *, #827, .T. ) ;
#1010 = AXIS2_PLACEMENT_3D ( 'NONE', #2460, #4505, #3175 ) ;
#1011 = B_SPLINE_CURVE_WITH_KNOTS ( 'NONE', 3,
 ( #4410, #1326, #1895, #8766, #6695, #4666, #4572, #7443, #8102, #3954 ),
 .UNSPECIFIED., .F., .F.,
 ( 4, 2, 2, 2, 4 ),
 ( 0.000000000000000000, 0.0003975010360984235409, 0.0007950020721968470818, 0.001192503108295270677, 0.001590004144393694164 ),
 .UNSPECIFIED. ) ;
#1012 = ORIENTED_EDGE ( 'NONE', *, *, #7259, .T. ) ;
#1013 = DIRECTION ( 'NONE',  ( 0.000000000000000000, 0.000000000000000000, 1.000000000000000000 ) ) ;
#1014 = ORIENTED_EDGE ( 'NONE', *, *, #2173, .F. ) ;
#1015 = CARTESIAN_POINT ( 'NONE',  ( -47.99999999999999289, 17.00000000000000000, 38.39999999999999147 ) ) ;
#1016 = DIRECTION ( 'NONE',  ( -1.000000000000000000, -0.000000000000000000, 0.000000000000000000 ) ) ;
#1017 = CYLINDRICAL_SURFACE ( 'NONE', #1803, 1.000000000000000888 ) ;
#1018 = CARTESIAN_POINT ( 'NONE',  ( 46.99999999999945999, 5.209103465619158158, 15.50000000000006040 ) ) ;
#1019 = AXIS2_PLACEMENT_3D ( 'NONE', #134, #2819, #8219 ) ;
#1021 = VECTOR ( 'NONE', #1408, 1000.000000000000000 ) ;
#1020 = DIRECTION ( 'NONE',  ( 0.000000000000000000, 0.000000000000000000, 1.000000000000000000 ) ) ;
#1022 = VERTEX_POINT ( 'NONE', #3703 ) ;
#1023 = CARTESIAN_POINT ( 'NONE',  ( -38.83572471750145638, -7.289986481479387770, -34.39999999999999147 ) ) ;
#1024 = VECTOR ( 'NONE', #6229, 1000.000000000000000 ) ;
#1025 = AXIS2_PLACEMENT_3D ( 'NONE', #2062, #4793, #8799 ) ;
#1026 = CARTESIAN_POINT ( 'NONE',  ( 49.00000000000016342, -7.000000000000000000, 3.600000000000005862 ) ) ;
#1027 = ORIENTED_EDGE ( 'NONE', *, *, #2722, .T. ) ;
#1028 = CARTESIAN_POINT ( 'NONE',  ( -43.99999999999938183, 16.68070230503458617, -9.630607966084021143 ) ) ;
#1029 = ORIENTED_EDGE ( 'NONE', *, *, #4681, .T. ) ;
#1030 = CARTESIAN_POINT ( 'NONE',  ( 38.19588834886806694, -6.892064849482750333, 3.208562741362464887 ) ) ;
#1031 = EDGE_CURVE ( 'NONE', #3342, #6212, #2359, .T. ) ;
#1032 = CARTESIAN_POINT ( 'NONE',  ( -39.00000000000000000, 17.00000000000000000, 9.600000000000004974 ) ) ;
#1034 = VECTOR ( 'NONE', #1421, 1000.000000000000000 ) ;
#1033 = DIRECTION ( 'NONE',  ( -0.000000000000000000, -1.000000000000000000, 0.000000000000000000 ) ) ;
#1035 = AXIS2_PLACEMENT_3D ( 'NONE', #7713, #8330, #4953 ) ;
#1036 = CARTESIAN_POINT ( 'NONE',  ( -42.49999999999991473, 8.499999999999687361, -29.49999999999973710 ) ) ;
#1037 = CYLINDRICAL_SURFACE ( 'NONE', #7977, 1.000000000000000888 ) ;
#1038 = CARTESIAN_POINT ( 'NONE',  ( -47.99999999999999289, 46.00000000000000000, 38.39999999999999147 ) ) ;
#1039 = ORIENTED_EDGE ( 'NONE', *, *, #5901, .T. ) ;
#1040 = ORIENTED_EDGE ( 'NONE', *, *, #6033, .T. ) ;
#1041 = CARTESIAN_POINT ( 'NONE',  ( -38.41421356237308515, -7.222594520736746447E-16, 20.40000000000000213 ) ) ;
#1042 = EDGE_CURVE ( 'NONE', #4442, #3543, #1976, .T. ) ;
#1043 = DIRECTION ( 'NONE',  ( -1.000000000000000000, 0.000000000000000000, 0.000000000000000000 ) ) ;
#1044 = CARTESIAN_POINT ( 'NONE',  ( -39.00000000000000000, 0.000000000000000000, -2.099999999999990763 ) ) ;
#1045 = DIRECTION ( 'NONE',  ( -1.000000000000000000, 0.000000000000000000, 8.587739980083207367E-17 ) ) ;
#1046 = ORIENTED_EDGE ( 'NONE', *, *, #1063, .T. ) ;
#1047 = EDGE_LOOP ( 'NONE', ( #4016, #684, #6245, #191 ) ) ;
#1048 = CYLINDRICAL_SURFACE ( 'NONE', #8063, 7.599999999999997868 ) ;
#1049 = CARTESIAN_POINT ( 'NONE',  ( 38.00000000000000000, 17.00000000000000000, 21.40000000000000924 ) ) ;
#1050 = EDGE_CURVE ( 'NONE', #2109, #8770, #4529, .T. ) ;
#1051 =( BOUNDED_SURFACE ( )  B_SPLINE_SURFACE ( 3, 2, ( 
 ( #2541, #6449, #1779 ),
 ( #3168, #8469, #4500 ),
 ( #3034, #5910, #7104 ),
 ( #3212, #5778, #8512 ),
 ( #5864, #6578, #1739 ),
 ( #5095, #345, #8601 ),
 ( #7149, #5952, #2494 ),
 ( #2362, #5229, #2404 ),
 ( #7938, #1112, #7806 ),
 ( #8648, #3123, #1824 ),
 ( #3707, #7190, #1694 ),
 ( #7276, #5186, #974 ),
 ( #1023, #8554, #1157 ),
 ( #3749, #5140, #7893 ) ),
 .UNSPECIFIED., .F., .F., .T. ) 
 B_SPLINE_SURFACE_WITH_KNOTS ( ( 4, 2, 2, 2, 2, 2, 4 ),
 ( 3, 3 ),
 ( 0.001013178231237733600, 0.001978510870814213004, 0.002943843510390692191, 0.003426509830178931567, 0.003909176149967170943, 0.004391842469755410754, 0.004874508789543650564 ),
 ( 0.000000000000000000, 1.000000000000000000 ),
 .UNSPECIFIED. ) 
 GEOMETRIC_REPRESENTATION_ITEM ( )  RATIONAL_B_SPLINE_SURFACE ( (
 ( 1.000000000000000000, 0.7071067811865475727, 1.000000000000000000),
 ( 1.000000000000000000, 0.7354296079837313593, 1.000000000000000000),
 ( 1.000000000000000000, 0.7631414127172240214, 1.000000000000000000),
 ( 1.000000000000000000, 0.8172415576701603790, 1.000000000000000000),
 ( 1.000000000000000000, 0.8427966580217020054, 1.000000000000000000),
 ( 1.000000000000000000, 0.8781322287491132306, 1.000000000000000000),
 ( 1.000000000000000000, 0.8895044182313508463, 1.000000000000000000),
 ( 1.000000000000000000, 0.9104656884485181623, 1.000000000000000000),
 ( 1.000000000000000000, 0.9200941369425698069, 1.000000000000000000),
 ( 1.000000000000000000, 0.9370907074723934249, 1.000000000000000000),
 ( 1.000000000000000000, 0.9442159886314908102, 1.000000000000000000),
 ( 1.000000000000000000, 0.9545096059908743102, 1.000000000000000000),
 ( 1.000000000000000000, 0.9574477249167504533, 1.000000000000000000),
 ( 1.000000000000000000, 0.9574271077563371035, 1.000000000000000000) ) ) 
 REPRESENTATION_ITEM ( '' )  SURFACE ( )  );
#1052 = DIRECTION ( 'NONE',  ( 1.000000000000000000, -0.000000000000000000, -8.587739980083207367E-17 ) ) ;
#1053 = VECTOR ( 'NONE', #2571, 1000.000000000000000 ) ;
#1054 = CARTESIAN_POINT ( 'NONE',  ( -47.99999999999998579, 8.499999999999843681, -4.199999999999699085 ) ) ;
#1055 = VERTEX_POINT ( 'NONE', #3197 ) ;
#1056 = ORIENTED_EDGE ( 'NONE', *, *, #3439, .F. ) ;
#1057 = LINE ( 'NONE', #4534, #8126 ) ;
#1058 = ORIENTED_EDGE ( 'NONE', *, *, #6315, .F. ) ;
#1059 = CARTESIAN_POINT ( 'NONE',  ( -47.99999999999999289, 46.00000000000000000, 39.39999999999999858 ) ) ;
#1061 = CARTESIAN_POINT ( 'NONE',  ( -43.99999999999939604, 6.937916512459690210, -4.005607966083944760 ) ) ;
#1060 = VECTOR ( 'NONE', #8504, 1000.000000000000000 ) ;
#1062 = DIRECTION ( 'NONE',  ( 1.000000000000000000, -0.000000000000000000, 8.587739980083207367E-17 ) ) ;
#1063 = EDGE_CURVE ( 'NONE', #760, #8681, #4764, .T. ) ;
#1064 = CARTESIAN_POINT ( 'NONE',  ( 42.49999999999967315, 17.00000000000000000, -11.89999999999999325 ) ) ;
#1065 = AXIS2_PLACEMENT_3D ( 'NONE', #2164, #6296, #2210 ) ;
#1066 = ORIENTED_EDGE ( 'NONE', *, *, #8195, .T. ) ;
#1067 = FACE_OUTER_BOUND ( 'NONE', #7766, .T. ) ;
#1068 = CARTESIAN_POINT ( 'NONE',  ( 38.12297091017278206, -6.861905069363692711, 36.10261985600921975 ) ) ;
#1069 = VERTEX_POINT ( 'NONE', #6872 ) ;
#1070 = CARTESIAN_POINT ( 'NONE',  ( -48.26645510304808084, -6.992410814622785686, 22.57289537553626246 ) ) ;
#1071 = VERTEX_POINT ( 'NONE', #6079 ) ;
#1072 = LINE ( 'NONE', #8032, #1602 ) ;
#1073 = CIRCLE ( 'NONE', #5659, 1.000000000000000888 ) ;
#1074 = DIRECTION ( 'NONE',  ( 1.978984248861629629E-29, -1.000000000000000000, 6.852663081958940268E-15 ) ) ;
#1075 = CARTESIAN_POINT ( 'NONE',  ( -43.99999999999931788, 6.854551732809255782, -32.34999999999991616 ) ) ;
#1076 = CIRCLE ( 'NONE', #931, 10.00000000000000000 ) ;
#1077 = EDGE_CURVE ( 'NONE', #7022, #5155, #4050, .T. ) ;
#1078 = CARTESIAN_POINT ( 'NONE',  ( -38.37849695115911430, -6.942837520467273649, 16.80584829452432416 ) ) ;
#1079 = LINE ( 'NONE', #7863, #8841 ) ;
#1080 = VERTEX_POINT ( 'NONE', #2157 ) ;
#1081 = VERTEX_POINT ( 'NONE', #6167 ) ;
#1082 = EDGE_CURVE ( 'NONE', #7470, #511, #2449, .T. ) ;
#1083 = CARTESIAN_POINT ( 'NONE',  ( -43.99999999999943157, 10.61852447854383286, 6.130607966083690741 ) ) ;
#1084 = DIRECTION ( 'NONE',  ( -1.000000000000000000, 0.000000000000000000, 8.587739980083207367E-17 ) ) ;
#1085 = VECTOR ( 'NONE', #6649, 1000.000000000000000 ) ;
#1086 = DIRECTION ( 'NONE',  ( 1.000000000000000000, -0.000000000000000000, 0.000000000000000000 ) ) ;
#1087 = EDGE_CURVE ( 'NONE', #7078, #4963, #7446, .T. ) ;
#1088 = CARTESIAN_POINT ( 'NONE',  ( 42.49999999999993605, 16.00000000000000000, -23.59999999999999076 ) ) ;
#1089 = ORIENTED_EDGE ( 'NONE', *, *, #447, .F. ) ;
#1090 = VECTOR ( 'NONE', #5645, 1000.000000000000227 ) ;
#1091 = ORIENTED_EDGE ( 'NONE', *, *, #7271, .F. ) ;
#1092 = CARTESIAN_POINT ( 'NONE',  ( 46.99999999999939604, 6.937916512459690210, -4.005607966083953642 ) ) ;
#1093 = DIRECTION ( 'NONE',  ( -1.000000000000000000, -0.000000000000000000, 2.832201593431519163E-15 ) ) ;
#1094 = DIRECTION ( 'NONE',  ( -1.000000000000000000, -0.000000000000000000, -2.887905366413996165E-15 ) ) ;
#1095 = EDGE_CURVE ( 'NONE', #1708, #2988, #6975, .T. ) ;
#1096 = ORIENTED_EDGE ( 'NONE', *, *, #8075, .T. ) ;
#1097 = EDGE_CURVE ( 'NONE', #3363, #3388, #6217, .T. ) ;
#1098 = EDGE_LOOP ( 'NONE', ( #3951, #5041, #1174, #6965, #1916 ) ) ;
#1099 = PLANE ( 'NONE',  #7140 ) ;
#1100 = ORIENTED_EDGE ( 'NONE', *, *, #3163, .F. ) ;
#1101 = DIRECTION ( 'NONE',  ( 0.000000000000000000, -1.000000000000000000, 6.325535152577479077E-15 ) ) ;
#1102 = EDGE_CURVE ( 'NONE', #7795, #1022, #8191, .T. ) ;
#1103 = CARTESIAN_POINT ( 'NONE',  ( -39.00000000000000000, -10.93827373350304377, 10.10000000000000497 ) ) ;
#1104 = FACE_OUTER_BOUND ( 'NONE', #2579, .T. ) ;
#1105 = CARTESIAN_POINT ( 'NONE',  ( -38.00000000000000000, -1.000000000000000000, 9.600000000000004974 ) ) ;
#1106 = B_SPLINE_CURVE_WITH_KNOTS ( 'NONE', 3,
 ( #7138, #7094, #1639, #333, #3112, #5722, #5853, #3868, #8544, #3824 ),
 .UNSPECIFIED., .F., .F.,
 ( 4, 2, 2, 2, 4 ),
 ( -9.041249829190611378E-06, 0.0003910243208495640011, 0.0007910898915283185373, 0.001191155462207073345, 0.001591221032885827827 ),
 .UNSPECIFIED. ) ;
#1107 = CARTESIAN_POINT ( 'NONE',  ( 0.000000000000000000, -7.289986464112101494, -34.39999999999999147 ) ) ;
#1108 = VECTOR ( 'NONE', #4174, 1000.000000000000000 ) ;
#1109 = EDGE_CURVE ( 'NONE', #7152, #7986, #3471, .T. ) ;
#1110 = ADVANCED_FACE ( 'NONE', ( #1497 ), #6211, .F. ) ;
#1111 = ORIENTED_EDGE ( 'NONE', *, *, #8632, .F. ) ;
#1112 = CARTESIAN_POINT ( 'NONE',  ( -38.28635621459481797, -6.515771343059494569, -34.39999999999999147 ) ) ;
#1113 = CARTESIAN_POINT ( 'NONE',  ( 48.62150304884087859, -6.942837520467269208, -2.194151705475673175 ) ) ;
#1114 = EDGE_CURVE ( 'NONE', #8703, #3189, #6559, .T. ) ;
#1115 = DIRECTION ( 'NONE',  ( 0.000000000000000000, 0.000000000000000000, 1.000000000000000000 ) ) ;
#1116 = VECTOR ( 'NONE', #8702, 1000.000000000000000 ) ;
#1117 = EDGE_LOOP ( 'NONE', ( #5571, #528 ) ) ;
#1118 = LINE ( 'NONE', #1917, #5023 ) ;
#1119 = DIRECTION ( 'NONE',  ( 3.854941057726238689E-15, 0.000000000000000000, 1.000000000000000000 ) ) ;
#1120 = DIRECTION ( 'NONE',  ( -8.587739980083207367E-17, 0.000000000000000000, 1.000000000000000000 ) ) ;
#1121 = AXIS2_PLACEMENT_3D ( 'NONE', #5605, #6895, #4957 ) ;
#1122 = ORIENTED_EDGE ( 'NONE', *, *, #4271, .T. ) ;
#1123 = DIRECTION ( 'NONE',  ( -1.000000000000000000, -0.000000000000000000, 2.832201593431519163E-15 ) ) ;
#1124 = DIRECTION ( 'NONE',  ( -1.000000000000000000, 0.000000000000000000, 8.587739980083207367E-17 ) ) ;
#1125 = ORIENTED_EDGE ( 'NONE', *, *, #1646, .T. ) ;
#1126 = ORIENTED_EDGE ( 'NONE', *, *, #5665, .F. ) ;
#1127 = ORIENTED_EDGE ( 'NONE', *, *, #6315, .T. ) ;
#1128 = LINE ( 'NONE', #451, #166 ) ;
#1130 = VECTOR ( 'NONE', #368, 1000.000000000000000 ) ;
#1129 = LINE ( 'NONE', #2512, #3727 ) ;
#1131 = DIRECTION ( 'NONE',  ( 3.854941057726246577E-15, 0.000000000000000000, -1.000000000000000000 ) ) ;
#1132 = FACE_OUTER_BOUND ( 'NONE', #1994, .T. ) ;
#1133 = AXIS2_PLACEMENT_3D ( 'NONE', #6272, #6232, #214 ) ;
#1134 = ORIENTED_EDGE ( 'NONE', *, *, #2994, .F. ) ;
#1135 = VERTEX_POINT ( 'NONE', #1454 ) ;
#1136 = LINE ( 'NONE', #4712, #8071 ) ;
#1137 = CARTESIAN_POINT ( 'NONE',  ( 48.99999999999999289, 17.00000000000000000, -35.39999999999999147 ) ) ;
#1138 = EDGE_CURVE ( 'NONE', #990, #8006, #2117, .T. ) ;
#1139 = CARTESIAN_POINT ( 'NONE',  ( -48.99999999999999289, -6.729948651002884752, 17.60000000000000497 ) ) ;
#1140 = AXIS2_PLACEMENT_3D ( 'NONE', #2726, #32, #3925 ) ;
#1141 = DIRECTION ( 'NONE',  ( 1.900235831615407186E-29, 1.000000000000000000, -6.579979571750962135E-15 ) ) ;
#1142 = DIRECTION ( 'NONE',  ( 1.000000000000000000, 0.000000000000000000, 0.000000000000000000 ) ) ;
#1143 = EDGE_LOOP ( 'NONE', ( #2969, #7676, #2975, #619 ) ) ;
#1144 = ORIENTED_EDGE ( 'NONE', *, *, #1689, .F. ) ;
#1145 = DIRECTION ( 'NONE',  ( 0.000000000000000000, 0.000000000000000000, 1.000000000000000000 ) ) ;
#1146 = EDGE_LOOP ( 'NONE', ( #5782, #744, #2625, #7734 ) ) ;
#1147 = CIRCLE ( 'NONE', #2280, 1.000000000000000888 ) ;
#1148 = DIRECTION ( 'NONE',  ( 0.000000000000000000, 0.000000000000000000, -1.000000000000000000 ) ) ;
#1149 = CARTESIAN_POINT ( 'NONE',  ( 49.00000000000002842, 8.499999999999687361, -29.50000000000000000 ) ) ;
#1150 = DIRECTION ( 'NONE',  ( 0.000000000000000000, 0.000000000000000000, 1.000000000000000000 ) ) ;
#1151 = ADVANCED_FACE ( 'NONE', ( #3386 ), #5538, .T. ) ;
#1152 = DIRECTION ( 'NONE',  ( 0.000000000000000000, 0.000000000000000000, -1.000000000000000000 ) ) ;
#1153 = CARTESIAN_POINT ( 'NONE',  ( 38.41421356237309226, -11.99999999999999467, 35.60000000000000142 ) ) ;
#1154 = VECTOR ( 'NONE', #3063, 1000.000000000000000 ) ;
#1155 = EDGE_CURVE ( 'NONE', #4184, #3536, #3340, .T. ) ;
#1156 = ORIENTED_EDGE ( 'NONE', *, *, #8608, .F. ) ;
#1157 = CARTESIAN_POINT ( 'NONE',  ( -38.91786236006048938, -6.737215679599446005, -34.23333334254025573 ) ) ;
#1158 = CYLINDRICAL_SURFACE ( 'NONE', #6514, 1.000000000000000888 ) ;
#1159 = CIRCLE ( 'NONE', #3308, 8.599999999999996092 ) ;
#1160 = DIRECTION ( 'NONE',  ( -1.000000000000000000, -0.000000000000000000, 2.832201593431519163E-15 ) ) ;
#1161 = AXIS2_PLACEMENT_3D ( 'NONE', #6654, #5896, #7835 ) ;
#1162 = ORIENTED_EDGE ( 'NONE', *, *, #5265, .F. ) ;
#1163 = DIRECTION ( 'NONE',  ( -1.000000000000000000, 0.000000000000000000, 0.000000000000000000 ) ) ;
#1164 = ADVANCED_FACE ( 'NONE', ( #1990 ), #4720, .T. ) ;
#1165 = CARTESIAN_POINT ( 'NONE',  ( -47.99999999999999289, -7.000000000000000000, 16.60000000000000497 ) ) ;
#1166 = EDGE_CURVE ( 'NONE', #917, #6616, #2036, .T. ) ;
#1167 = AXIS2_PLACEMENT_3D ( 'NONE', #5092, #4279, #3658 ) ;
#1168 = CARTESIAN_POINT ( 'NONE',  ( -37.00000000000000000, 7.500000000000000000, 39.39999999999999858 ) ) ;
#1169 = AXIS2_PLACEMENT_3D ( 'NONE', #1829, #1871, #2596 ) ;
#1170 = VERTEX_POINT ( 'NONE', #7827 ) ;
#1171 = DIRECTION ( 'NONE',  ( 0.000000000000000000, 0.000000000000000000, 1.000000000000000000 ) ) ;
#1172 = ORIENTED_EDGE ( 'NONE', *, *, #4033, .F. ) ;
#1173 = ORIENTED_EDGE ( 'NONE', *, *, #2371, .F. ) ;
#1174 = ORIENTED_EDGE ( 'NONE', *, *, #8033, .F. ) ;
#1175 = DIRECTION ( 'NONE',  ( 1.000000000000000000, -0.000000000000000000, 2.832201593431519163E-15 ) ) ;
#1176 = AXIS2_PLACEMENT_3D ( 'NONE', #4368, #885, #7630 ) ;
#1177 = VECTOR ( 'NONE', #2135, 1000.000000000000000 ) ;
#1178 = CARTESIAN_POINT ( 'NONE',  ( 46.99999999999933209, 16.99999999999968736, -26.64999999999999147 ) ) ;
#1179 = LINE ( 'NONE', #4611, #488 ) ;
#1180 = DIRECTION ( 'NONE',  ( 1.000000000000000000, -0.000000000000000000, 0.000000000000000000 ) ) ;
#1181 = CARTESIAN_POINT ( 'NONE',  ( 47.99999999999999289, -10.93827373350304377, 29.10000000000000142 ) ) ;
#1182 = ORIENTED_EDGE ( 'NONE', *, *, #7192, .F. ) ;
#1183 = ORIENTED_EDGE ( 'NONE', *, *, #1439, .T. ) ;
#1184 = DIRECTION ( 'NONE',  ( 0.000000000000000000, 0.000000000000000000, 1.000000000000000000 ) ) ;
#1185 = DIRECTION ( 'NONE',  ( -1.000000000000000000, 0.000000000000000000, 0.000000000000000000 ) ) ;
#1186 = SPHERICAL_SURFACE ( 'NONE', #7729, 1.000000000000000000 ) ;
#1187 = DIRECTION ( 'NONE',  ( 0.000000000000000000, -0.000000000000000000, 1.000000000000000000 ) ) ;
#1188 = DIRECTION ( 'NONE',  ( -8.587739980083207367E-17, 0.000000000000000000, 1.000000000000000000 ) ) ;
#1189 = FACE_OUTER_BOUND ( 'NONE', #344, .T. ) ;
#1190 = ORIENTED_EDGE ( 'NONE', *, *, #8446, .F. ) ;
#1191 = ORIENTED_EDGE ( 'NONE', *, *, #7058, .T. ) ;
#1192 = CARTESIAN_POINT ( 'NONE',  ( -46.99999999999946709, -1.857578848332795402E-14, 18.34999999999997300 ) ) ;
#1193 = EDGE_CURVE ( 'NONE', #7084, #8395, #2831, .T. ) ;
#1194 = ORIENTED_EDGE ( 'NONE', *, *, #7808, .T. ) ;
#1195 = CARTESIAN_POINT ( 'NONE',  ( 42.49999999999970157, 17.00000000000000000, -1.099999999999990763 ) ) ;
#1196 = CARTESIAN_POINT ( 'NONE',  ( -39.00000000000000000, 16.00000000000000000, 33.40000000000000568 ) ) ;
#1197 = DIRECTION ( 'NONE',  ( 0.000000000000000000, 0.000000000000000000, 1.000000000000000000 ) ) ;
#1198 = EDGE_CURVE ( 'NONE', #4710, #3711, #951, .T. ) ;
#1199 = TOROIDAL_SURFACE ( 'NONE', #3629, 2.000000000000000000, 1.000000000000000000 ) ;
#1200 = CARTESIAN_POINT ( 'NONE',  ( -48.99999999999999289, -11.00000000000000000, 17.60000000000000497 ) ) ;
#1201 = ORIENTED_EDGE ( 'NONE', *, *, #813, .T. ) ;
#1202 = AXIS2_PLACEMENT_3D ( 'NONE', #8113, #7454, #8736 ) ;
#1203 = DIRECTION ( 'NONE',  ( 3.854941057726246577E-15, 0.000000000000000000, 1.000000000000000000 ) ) ;
#1204 = EDGE_CURVE ( 'NONE', #1071, #806, #8403, .T. ) ;
#1205 = CARTESIAN_POINT ( 'NONE',  ( -47.99999999999998579, 8.500000000000000000, 17.30000000000031690 ) ) ;
#1206 = CARTESIAN_POINT ( 'NONE',  ( -48.97440786391985057, -6.798086842032639687, 21.85903200559912207 ) ) ;
#1207 = ORIENTED_EDGE ( 'NONE', *, *, #7386, .F. ) ;
#1208 = CARTESIAN_POINT ( 'NONE',  ( 38.68753195902323228, -6.578898116522482908, -34.18295609942810387 ) ) ;
#1209 = AXIS2_PLACEMENT_3D ( 'NONE', #5304, #8764, #1185 ) ;
#1210 = CARTESIAN_POINT ( 'NONE',  ( 39.00000000000000000, -11.00000000000000000, 0.000000000000000000 ) ) ;
#1211 = ORIENTED_EDGE ( 'NONE', *, *, #3299, .F. ) ;
#1212 = LINE ( 'NONE', #5107, #123 ) ;
#1213 = EDGE_CURVE ( 'NONE', #4791, #6723, #8490, .T. ) ;
#1214 = CYLINDRICAL_SURFACE ( 'NONE', #3000, 1.799999999999999600 ) ;
#1215 = EDGE_LOOP ( 'NONE', ( #5902, #6128, #6986, #6612 ) ) ;
#1216 = AXIS2_PLACEMENT_3D ( 'NONE', #665, #1247, #5416 ) ;
#1217 = ORIENTED_EDGE ( 'NONE', *, *, #8175, .T. ) ;
#1218 = VERTEX_POINT ( 'NONE', #1673 ) ;
#1219 = FACE_OUTER_BOUND ( 'NONE', #2217, .T. ) ;
#1220 = CARTESIAN_POINT ( 'NONE',  ( -39.00000000000000000, 0.000000000000000000, 2.600000000000005862 ) ) ;
#1221 = LINE ( 'NONE', #3944, #3061 ) ;
#1222 = CARTESIAN_POINT ( 'NONE',  ( -38.00000000000000000, -1.000000000000000000, -1.099999999999990763 ) ) ;
#1223 = DIRECTION ( 'NONE',  ( -1.000000000000000000, 0.000000000000000000, 0.000000000000000000 ) ) ;
#1224 = EDGE_LOOP ( 'NONE', ( #6441, #8719, #7541, #4325 ) ) ;
#1225 = ORIENTED_EDGE ( 'NONE', *, *, #7118, .T. ) ;
#1226 = CARTESIAN_POINT ( 'NONE',  ( 38.37847741122794787, -6.942833506000131827, -2.194137160260623887 ) ) ;
#1228 = CARTESIAN_POINT ( 'NONE',  ( 38.00000000000000000, -12.00000000000000000, 17.60000000000000497 ) ) ;
#1227 = VECTOR ( 'NONE', #2568, 1000.000000000000000 ) ;
#1229 = CARTESIAN_POINT ( 'NONE',  ( 39.00000000000000000, 16.00000000000000000, -23.59999999999999076 ) ) ;
#1230 = DIRECTION ( 'NONE',  ( 1.000000000000000000, -0.000000000000000000, -2.887905366413996165E-15 ) ) ;
#1231 = AXIS2_PLACEMENT_3D ( 'NONE', #5144, #2409, #5869 ) ;
#1232 = DIRECTION ( 'NONE',  ( 1.000000000000000000, -0.000000000000000000, -8.587739980083207367E-17 ) ) ;
#1233 = ORIENTED_EDGE ( 'NONE', *, *, #2846, .F. ) ;
#1234 = EDGE_LOOP ( 'NONE', ( #3411, #2948, #3752, #7176 ) ) ;
#1235 = CARTESIAN_POINT ( 'NONE',  ( 39.00000000000000000, 17.00000000000000000, 20.40000000000000924 ) ) ;
#1236 = VERTEX_POINT ( 'NONE', #3682 ) ;
#1237 = CARTESIAN_POINT ( 'NONE',  ( 42.49999999999970157, 16.00000000000000000, -1.099999999999990763 ) ) ;
#1238 = DIRECTION ( 'NONE',  ( -1.000000000000000000, -0.000000000000000000, 2.832201593431519163E-15 ) ) ;
#1239 = LINE ( 'NONE', #3394, #6825 ) ;
#1240 = AXIS2_PLACEMENT_3D ( 'NONE', #8122, #1248, #2052 ) ;
#1241 = LINE ( 'NONE', #6620, #4456 ) ;
#1242 = EDGE_CURVE ( 'NONE', #3928, #2338, #7402, .T. ) ;
#1243 = DIRECTION ( 'NONE',  ( -0.000000000000000000, 1.000000000000000000, 0.000000000000000000 ) ) ;
#1244 = EDGE_CURVE ( 'NONE', #8770, #159, #5047, .T. ) ;
#1245 = ORIENTED_EDGE ( 'NONE', *, *, #3843, .F. ) ;
#1246 = CARTESIAN_POINT ( 'NONE',  ( 0.000000000000000000, 17.00000000000000000, 36.39999999999999147 ) ) ;
#1247 = DIRECTION ( 'NONE',  ( 0.000000000000000000, 0.000000000000000000, 1.000000000000000000 ) ) ;
#1248 = DIRECTION ( 'NONE',  ( 0.000000000000000000, -1.000000000000000000, 0.000000000000000000 ) ) ;
#1249 = ORIENTED_EDGE ( 'NONE', *, *, #4436, .F. ) ;
#1250 = FACE_OUTER_BOUND ( 'NONE', #2526, .T. ) ;
#1251 = CARTESIAN_POINT ( 'NONE',  ( 46.99999999999946709, -1.857578848332795402E-14, 18.34999999999997300 ) ) ;
#1252 = VECTOR ( 'NONE', #6951, 1000.000000000000000 ) ;
#1253 = EDGE_CURVE ( 'NONE', #6718, #40, #3973, .T. ) ;
#1254 = CARTESIAN_POINT ( 'NONE',  ( 48.99999999999999289, -11.00000000000000000, -1.399999999999995914 ) ) ;
#1255 = EDGE_LOOP ( 'NONE', ( #663, #8300, #2024, #4248 ) ) ;
#1256 = SPHERICAL_SURFACE ( 'NONE', #4552, 1.000000000000000000 ) ;
#1257 = VECTOR ( 'NONE', #3134, 1000.000000000000000 ) ;
#1258 = DIRECTION ( 'NONE',  ( 0.000000000000000000, -0.000000000000000000, -1.000000000000000000 ) ) ;
#1259 = ORIENTED_EDGE ( 'NONE', *, *, #6530, .F. ) ;
#1260 = VERTEX_POINT ( 'NONE', #8358 ) ;
#1261 = VERTEX_POINT ( 'NONE', #8447 ) ;
#1262 = CARTESIAN_POINT ( 'NONE',  ( -46.99999999999941025, 16.99999999999968736, -1.354808852430349488E-13 ) ) ;
#1263 = EDGE_CURVE ( 'NONE', #8734, #7225, #113, .T. ) ;
#1264 = DIRECTION ( 'NONE',  ( 1.000000000000000000, 0.000000000000000000, 0.000000000000000000 ) ) ;
#1265 = AXIS2_PLACEMENT_3D ( 'NONE', #8680, #7309, #5775 ) ;
#1266 = CARTESIAN_POINT ( 'NONE',  ( -38.23985923882256799, -7.033178374999574878, -34.39999999999999147 ) ) ;
#1267 = EDGE_CURVE ( 'NONE', #3342, #8315, #2402, .T. ) ;
#1268 = CYLINDRICAL_SURFACE ( 'NONE', #8390, 1.000000000000000888 ) ;
#1269 = ORIENTED_EDGE ( 'NONE', *, *, #7537, .F. ) ;
#1270 = ORIENTED_EDGE ( 'NONE', *, *, #6738, .T. ) ;
#1271 = TOROIDAL_SURFACE ( 'NONE', #5277, 2.799999999999995381, 1.000000000000000000 ) ;
#1272 = CARTESIAN_POINT ( 'NONE',  ( 38.02559213608013522, -6.798086842032644128, -1.659032005599117232 ) ) ;
#1273 = CYLINDRICAL_SURFACE ( 'NONE', #202, 1.000000000000000888 ) ;
#1274 = FACE_OUTER_BOUND ( 'NONE', #6125, .T. ) ;
#1275 = EDGE_CURVE ( 'NONE', #6616, #3182, #278, .T. ) ;
#1276 = CARTESIAN_POINT ( 'NONE',  ( -47.99999999999998579, 8.499999999999843681, -6.999999999999698019 ) ) ;
#1277 = ADVANCED_FACE ( 'NONE', ( #4302 ), #4692, .T. ) ;
#1278 = ORIENTED_EDGE ( 'NONE', *, *, #5629, .F. ) ;
#1279 = VECTOR ( 'NONE', #2466, 1000.000000000000000 ) ;
#1280 = ADVANCED_FACE ( 'NONE', ( #7083 ), #2337, .T. ) ;
#1281 = CARTESIAN_POINT ( 'NONE',  ( 39.00000000000000000, -1.000000000000000000, -34.39999999999999147 ) ) ;
#1282 = ORIENTED_EDGE ( 'NONE', *, *, #3352, .F. ) ;
#1283 = ORIENTED_EDGE ( 'NONE', *, *, #5629, .T. ) ;
#1284 = DIRECTION ( 'NONE',  ( 0.000000000000000000, 0.000000000000000000, -1.000000000000000000 ) ) ;
#1285 = ORIENTED_EDGE ( 'NONE', *, *, #2183, .T. ) ;
#1286 = CARTESIAN_POINT ( 'NONE',  ( -39.00000000000000000, 16.00000000000000000, -2.099999999999990763 ) ) ;
#1287 = CARTESIAN_POINT ( 'NONE',  ( 48.99999999999999289, 8.499999999999687361, -32.29999999999999716 ) ) ;
#1288 = CIRCLE ( 'NONE', #8262, 2.799999999999993605 ) ;
#1289 = DIRECTION ( 'NONE',  ( -1.000000000000000000, -0.000000000000000000, -0.000000000000000000 ) ) ;
#1290 = DIRECTION ( 'NONE',  ( 1.000000000000000000, 0.000000000000000000, -0.000000000000000000 ) ) ;
#1291 =( BOUNDED_CURVE ( )  B_SPLINE_CURVE ( 3, ( #3565, #6306, #6351, #794 ),
 .UNSPECIFIED., .F., .T. ) 
 B_SPLINE_CURVE_WITH_KNOTS ( ( 4, 4 ),
 ( 0.000000000000000000, 1.570796326794896780 ),
 .UNSPECIFIED. ) 
 CURVE ( )  GEOMETRIC_REPRESENTATION_ITEM ( )  RATIONAL_B_SPLINE_CURVE ( ( 1.000000000000000000, 0.8047378541243649375, 0.8047378541243649375, 1.000000000000000000 ) ) 
 REPRESENTATION_ITEM ( '' )  );
#1292 = CIRCLE ( 'NONE', #5724, 7.599999999999998757 ) ;
#1293 = VERTEX_POINT ( 'NONE', #5626 ) ;
#1294 = CARTESIAN_POINT ( 'NONE',  ( 38.00000000000000000, -6.729948651002884752, 21.60000000000000142 ) ) ;
#1295 = LINE ( 'NONE', #1866, #5220 ) ;
#1296 = EDGE_CURVE ( 'NONE', #7918, #8599, #8312, .T. ) ;
#1297 = CARTESIAN_POINT ( 'NONE',  ( -48.99999999999999289, 16.00000000000000000, -4.207992590240770895E-15 ) ) ;
#1298 = ORIENTED_EDGE ( 'NONE', *, *, #526, .T. ) ;
#1299 = FACE_OUTER_BOUND ( 'NONE', #6347, .T. ) ;
#1301 = VECTOR ( 'NONE', #1307, 1000.000000000000000 ) ;
#1300 = DIRECTION ( 'NONE',  ( 0.000000000000000000, 0.000000000000000000, 1.000000000000000000 ) ) ;
#1302 = CARTESIAN_POINT ( 'NONE',  ( -38.54800660503112653, -6.391499242361734723, -34.12193731423383980 ) ) ;
#1303 = ORIENTED_EDGE ( 'NONE', *, *, #2161, .F. ) ;
#1304 = CARTESIAN_POINT ( 'NONE',  ( 49.00000000000016342, -12.00000000000000000, 22.60000000000000142 ) ) ;
#1305 = AXIS2_PLACEMENT_3D ( 'NONE', #2333, #1084, #2379 ) ;
#1306 = AXIS2_PLACEMENT_3D ( 'NONE', #5950, #4498, #2491 ) ;
#1307 = DIRECTION ( 'NONE',  ( -2.887905366413996165E-15, 0.000000000000000000, -1.000000000000000000 ) ) ;
#1308 = ORIENTED_EDGE ( 'NONE', *, *, #3329, .F. ) ;
#1309 = EDGE_CURVE ( 'NONE', #7025, #652, #5117, .T. ) ;
#1310 = DIRECTION ( 'NONE',  ( -8.587739980083207367E-17, 0.000000000000000000, 1.000000000000000000 ) ) ;
#1311 = ORIENTED_EDGE ( 'NONE', *, *, #8690, .F. ) ;
#1312 = VERTEX_POINT ( 'NONE', #1580 ) ;
#1313 = DIRECTION ( 'NONE',  ( 0.000000000000000000, 0.000000000000000000, 1.000000000000000000 ) ) ;
#1314 = PLANE ( 'NONE',  #4578 ) ;
#1315 = CIRCLE ( 'NONE', #6182, 1.799999999999994271 ) ;
#1316 = VECTOR ( 'NONE', #4474, 1000.000000000000000 ) ;
#1317 = CARTESIAN_POINT ( 'NONE',  ( -37.87798783336107533, -6.705645459868450509, -34.39999999999999147 ) ) ;
#1318 = FACE_OUTER_BOUND ( 'NONE', #6745, .T. ) ;
#1319 = VERTEX_POINT ( 'NONE', #4212 ) ;
#1320 = ADVANCED_FACE ( 'NONE', ( #4979 ), #819, .T. ) ;
#1321 = CIRCLE ( 'NONE', #3743, 1.799999999999996048 ) ;
#1322 = ORIENTED_EDGE ( 'NONE', *, *, #8224, .F. ) ;
#1323 = VECTOR ( 'NONE', #4078, 1000.000000000000000 ) ;
#1324 = DIRECTION ( 'NONE',  ( 0.000000000000000000, 0.000000000000000000, 1.000000000000000000 ) ) ;
#1325 = CARTESIAN_POINT ( 'NONE',  ( -47.99999999999999289, 46.00000000000000000, 37.39999999999999147 ) ) ;
#1326 = CARTESIAN_POINT ( 'NONE',  ( -48.13444026825465016, -7.000000000000000000, 35.60000000000000853 ) ) ;
#1327 = FACE_OUTER_BOUND ( 'NONE', #6410, .T. ) ;
#1328 = VERTEX_POINT ( 'NONE', #6993 ) ;
#1329 = VECTOR ( 'NONE', #797, 1000.000000000000000 ) ;
#1330 = CARTESIAN_POINT ( 'NONE',  ( -39.00000000000000000, 0.000000000000000000, -24.59999999999999076 ) ) ;
#1331 = ORIENTED_EDGE ( 'NONE', *, *, #4430, .F. ) ;
#1332 = VERTEX_POINT ( 'NONE', #7252 ) ;
#1333 = ADVANCED_FACE ( 'NONE', ( #4566 ), #5573, .T. ) ;
#1334 = VERTEX_POINT ( 'NONE', #5887 ) ;
#1335 = FACE_OUTER_BOUND ( 'NONE', #3339, .T. ) ;
#1336 = CARTESIAN_POINT ( 'NONE',  ( 47.99999999999999289, 8.500000000000000000, 15.50000000000005151 ) ) ;
#1337 = ADVANCED_FACE ( 'NONE', ( #5207 ), #8717, .T. ) ;
#1338 = DIRECTION ( 'NONE',  ( -1.000000000000000000, 0.000000000000000000, 0.000000000000000000 ) ) ;
#1339 = CYLINDRICAL_SURFACE ( 'NONE', #4152, 1.000000000000000888 ) ;
#1340 = ORIENTED_EDGE ( 'NONE', *, *, #5553, .F. ) ;
#1341 = LINE ( 'NONE', #2589, #6572 ) ;
#1342 = CARTESIAN_POINT ( 'NONE',  ( 49.00000000000015632, 8.500000000000000000, 15.50000000000004796 ) ) ;
#1343 = ADVANCED_FACE ( 'NONE', ( #1132 ), #1271, .T. ) ;
#1344 = DIRECTION ( 'NONE',  ( 3.854941057726246577E-15, 0.000000000000000000, 1.000000000000000000 ) ) ;
#1345 = CARTESIAN_POINT ( 'NONE',  ( 39.00000000000000000, -7.000000000000000000, -21.39999999999999503 ) ) ;
#1346 = DIRECTION ( 'NONE',  ( -3.854941057726250522E-15, 0.000000000000000000, 1.000000000000000000 ) ) ;
#1347 =( BOUNDED_CURVE ( )  B_SPLINE_CURVE ( 3, ( #2800, #7576, #4941, #6216 ),
 .UNSPECIFIED., .F., .F. ) 
 B_SPLINE_CURVE_WITH_KNOTS ( ( 4, 4 ),
 ( 1.570796326794896558, 3.141592653589793116 ),
 .UNSPECIFIED. ) 
 CURVE ( )  GEOMETRIC_REPRESENTATION_ITEM ( )  RATIONAL_B_SPLINE_CURVE ( ( 1.000000000000000000, 0.8047378541243649375, 0.8047378541243649375, 1.000000000000000000 ) ) 
 REPRESENTATION_ITEM ( '' )  );
#1348 = VECTOR ( 'NONE', #5762, 1000.000000000000000 ) ;
#1349 = DIRECTION ( 'NONE',  ( 0.000000000000000000, -1.000000000000000000, 0.000000000000000000 ) ) ;
#1350 = ORIENTED_EDGE ( 'NONE', *, *, #4259, .T. ) ;
#1351 = FACE_OUTER_BOUND ( 'NONE', #556, .T. ) ;
#1352 = CARTESIAN_POINT ( 'NONE',  ( 39.00000000000000000, -7.000000000000000000, 3.600000000000005862 ) ) ;
#1353 = ORIENTED_EDGE ( 'NONE', *, *, #5333, .T. ) ;
#1354 = EDGE_LOOP ( 'NONE', ( #7732, #8313, #7532, #4607 ) ) ;
#1355 = EDGE_LOOP ( 'NONE', ( #8604, #2872 ) ) ;
#1356 = DIRECTION ( 'NONE',  ( -0.000000000000000000, -0.8333333333333329263, -0.5527707983925673751 ) ) ;
#1357 = DIRECTION ( 'NONE',  ( 0.000000000000000000, 0.000000000000000000, -1.000000000000000000 ) ) ;
#1358 = ADVANCED_FACE ( 'NONE', ( #6600 ), #456, .T. ) ;
#1359 = AXIS2_PLACEMENT_3D ( 'NONE', #4397, #2298, #8407 ) ;
#1360 = DIRECTION ( 'NONE',  ( -0.000000000000000000, -1.000000000000000000, -0.000000000000000000 ) ) ;
#1361 = EDGE_CURVE ( 'NONE', #3333, #1080, #7211, .T. ) ;
#1362 = EDGE_LOOP ( 'NONE', ( #2365, #2527, #1838, #5190 ) ) ;
#1363 = ORIENTED_EDGE ( 'NONE', *, *, #4165, .F. ) ;
#1364 = CARTESIAN_POINT ( 'NONE',  ( -39.00000000000000000, -12.00000000000000000, 3.600000000000005862 ) ) ;
#1365 = DIRECTION ( 'NONE',  ( 0.000000000000000000, 0.000000000000000000, 1.000000000000000000 ) ) ;
#1366 = CARTESIAN_POINT ( 'NONE',  ( 48.51040284495757504, -6.963847602983964435, 3.470064048031558990 ) ) ;
#1367 = AXIS2_PLACEMENT_3D ( 'NONE', #2679, #8029, #8167 ) ;
#1368 = CARTESIAN_POINT ( 'NONE',  ( 47.99999999999999289, -12.00000000000000000, -34.39999999999999147 ) ) ;
#1369 = EDGE_CURVE ( 'NONE', #4512, #608, #5931, .T. ) ;
#1370 = ORIENTED_EDGE ( 'NONE', *, *, #482, .F. ) ;
#1371 = CARTESIAN_POINT ( 'NONE',  ( 46.99999999999944578, 6.854551732809569309, 12.65000000000005720 ) ) ;
#1372 = ORIENTED_EDGE ( 'NONE', *, *, #2098, .F. ) ;
#1373 = ORIENTED_EDGE ( 'NONE', *, *, #5102, .F. ) ;
#1374 = AXIS2_PLACEMENT_3D ( 'NONE', #3025, #336, #3070 ) ;
#1375 = LINE ( 'NONE', #3291, #4141 ) ;
#1376 = ORIENTED_EDGE ( 'NONE', *, *, #2695, .F. ) ;
#1377 = B_SPLINE_CURVE_WITH_KNOTS ( 'NONE', 3,
 ( #2417, #5876, #5151, #6679, #3044, #1078, #5788, #6589, #1705, #4426 ),
 .UNSPECIFIED., .F., .F.,
 ( 4, 2, 2, 2, 4 ),
 ( -9.041249829190585967E-06, 0.0003910243208495645432, 0.0007910898915283197299, 0.001191155462207074862, 0.001591221032885829995 ),
 .UNSPECIFIED. ) ;
#1378 = CARTESIAN_POINT ( 'NONE',  ( 38.00000000000000000, -1.000000000000000000, -11.89999999999999325 ) ) ;
#1379 = CARTESIAN_POINT ( 'NONE',  ( 48.99999999999999289, -11.00000000000000000, 39.39999999999999858 ) ) ;
#1380 = APPLICATION_PROTOCOL_DEFINITION ( 'draft international standard', 'automotive_design', 1998, #3077 ) ;
#1381 = CYLINDRICAL_SURFACE ( 'NONE', #2880, 1.000000000000000888 ) ;
#1382 = CIRCLE ( 'NONE', #3943, 1.799999999999999600 ) ;
#1383 = EDGE_CURVE ( 'NONE', #3762, #3897, #6022, .T. ) ;
#1384 = EDGE_CURVE ( 'NONE', #2871, #4872, #408, .T. ) ;
#1385 = CARTESIAN_POINT ( 'NONE',  ( -39.00000000000000000, 0.000000000000000000, -2.399999999999995914 ) ) ;
#1386 = EDGE_CURVE ( 'NONE', #2237, #869, #7550, .T. ) ;
#1387 = ORIENTED_EDGE ( 'NONE', *, *, #7687, .F. ) ;
#1388 = FACE_OUTER_BOUND ( 'NONE', #4193, .T. ) ;
#1389 = LINE ( 'NONE', #6000, #8622 ) ;
#1390 = CARTESIAN_POINT ( 'NONE',  ( 0.000000000000000000, 0.000000000000000000, 0.000000000000000000 ) ) ;
#1391 = CARTESIAN_POINT ( 'NONE',  ( 38.16972091835677361, -5.507574135971268880, -33.81876000490414214 ) ) ;
#1392 = EDGE_CURVE ( 'NONE', #1560, #2864, #6645, .T. ) ;
#1393 = CARTESIAN_POINT ( 'NONE',  ( 48.58578643762689353, -11.99999999999999467, -2.399999999999995914 ) ) ;
#1394 = EDGE_CURVE ( 'NONE', #8017, #3290, #5999, .T. ) ;
#1395 = VERTEX_POINT ( 'NONE', #1843 ) ;
#1396 = DIRECTION ( 'NONE',  ( 1.000000000000000000, -0.000000000000000000, 2.832201593431520740E-15 ) ) ;
#1397 = DIRECTION ( 'NONE',  ( 0.000000000000000000, 0.000000000000000000, 1.000000000000000000 ) ) ;
#1398 = ORIENTED_EDGE ( 'NONE', *, *, #1114, .T. ) ;
#1399 = ORIENTED_EDGE ( 'NONE', *, *, #6490, .F. ) ;
#1400 = CARTESIAN_POINT ( 'NONE',  ( 0.000000000000000000, -11.00000000000000000, -39.39999999999997016 ) ) ;
#1401 =( BOUNDED_CURVE ( )  B_SPLINE_CURVE ( 3, ( #8328, #6307, #1599, #1554 ),
 .UNSPECIFIED., .F., .T. ) 
 B_SPLINE_CURVE_WITH_KNOTS ( ( 4, 4 ),
 ( 4.712388980384689674, 6.283185307179586232 ),
 .UNSPECIFIED. ) 
 CURVE ( )  GEOMETRIC_REPRESENTATION_ITEM ( )  RATIONAL_B_SPLINE_CURVE ( ( 1.000000000000000000, 0.8047378541243649375, 0.8047378541243649375, 1.000000000000000000 ) ) 
 REPRESENTATION_ITEM ( '' )  );
#1402 = CARTESIAN_POINT ( 'NONE',  ( 47.99999999999999289, -11.00000000000000000, -4.122115190439939142E-15 ) ) ;
#1403 = FACE_OUTER_BOUND ( 'NONE', #5429, .T. ) ;
#1404 = VECTOR ( 'NONE', #2335, 1000.000000000000000 ) ;
#1405 = PLANE ( 'NONE',  #4844 ) ;
#1406 = ORIENTED_EDGE ( 'NONE', *, *, #3361, .T. ) ;
#1407 = VERTEX_POINT ( 'NONE', #5250 ) ;
#1408 = DIRECTION ( 'NONE',  ( 0.000000000000000000, -1.000000000000000000, 0.000000000000000000 ) ) ;
#1410 = AXIS2_PLACEMENT_3D ( 'NONE', #3619, #928, #6972 ) ;
#1409 = CARTESIAN_POINT ( 'NONE',  ( 48.62150304884088570, -6.942837520467266543, 3.394151705475683123 ) ) ;
#1411 = DIRECTION ( 'NONE',  ( 8.587739980083207367E-17, 0.000000000000000000, 1.000000000000000000 ) ) ;
#1412 = EDGE_LOOP ( 'NONE', ( #4627, #298, #5404, #2623 ) ) ;
#1413 = DIRECTION ( 'NONE',  ( 1.000000000000000000, -0.000000000000000000, -8.587739980083207367E-17 ) ) ;
#1414 = EDGE_LOOP ( 'NONE', ( #952, #2483, #1971, #4842 ) ) ;
#1415 = AXIS2_PLACEMENT_3D ( 'NONE', #8467, #972, #5048 ) ;
#1416 = ORIENTED_EDGE ( 'NONE', *, *, #8634, .T. ) ;
#1417 = ORIENTED_EDGE ( 'NONE', *, *, #5847, .F. ) ;
#1418 = CYLINDRICAL_SURFACE ( 'NONE', #5525, 1.000000000000000888 ) ;
#1419 = ADVANCED_FACE ( 'NONE', ( #1716 ), #3235, .T. ) ;
#1420 = ADVANCED_FACE ( 'NONE', ( #5974 ), #8669, .T. ) ;
#1421 = DIRECTION ( 'NONE',  ( -1.000000000000000000, -0.000000000000000000, 2.832201593431519163E-15 ) ) ;
#1422 = VECTOR ( 'NONE', #2612, 1000.000000000000000 ) ;
#1423 = CARTESIAN_POINT ( 'NONE',  ( 37.00000000000000000, 17.00000000000000000, 33.40000000000000568 ) ) ;
#1424 = ORIENTED_EDGE ( 'NONE', *, *, #3833, .F. ) ;
#1425 = LINE ( 'NONE', #2258, #417 ) ;
#1426 = AXIS2_PLACEMENT_3D ( 'NONE', #2735, #3318, #8750 ) ;
#1427 = CYLINDRICAL_SURFACE ( 'NONE', #2499, 1.000000000000000888 ) ;
#1428 = ADVANCED_FACE ( 'NONE', ( #7916 ), #1801, .F. ) ;
#1429 = DIRECTION ( 'NONE',  ( 8.587739980083207367E-17, 0.000000000000000000, -1.000000000000000000 ) ) ;
#1430 = FACE_OUTER_BOUND ( 'NONE', #6627, .T. ) ;
#1431 = DIRECTION ( 'NONE',  ( -1.000000000000000000, -0.000000000000000000, -0.000000000000000000 ) ) ;
#1432 = AXIS2_PLACEMENT_3D ( 'NONE', #1469, #7706, #5551 ) ;
#1433 = CYLINDRICAL_SURFACE ( 'NONE', #1121, 1.000000000000000888 ) ;
#1434 = ORIENTED_EDGE ( 'NONE', *, *, #5518, .T. ) ;
#1435 = DIRECTION ( 'NONE',  ( 0.000000000000000000, 0.000000000000000000, -1.000000000000000000 ) ) ;
#1436 = EDGE_CURVE ( 'NONE', #4480, #5812, #6981, .T. ) ;
#1437 = VERTEX_POINT ( 'NONE', #3812 ) ;
#1438 = AXIS2_PLACEMENT_3D ( 'NONE', #7333, #7993, #3847 ) ;
#1439 = EDGE_CURVE ( 'NONE', #2794, #4451, #94, .T. ) ;
#1440 = ORIENTED_EDGE ( 'NONE', *, *, #4364, .T. ) ;
#1441 = FACE_OUTER_BOUND ( 'NONE', #478, .T. ) ;
#1442 = CARTESIAN_POINT ( 'NONE',  ( 49.00000000000015632, 8.500000000000000000, 15.50000000000004796 ) ) ;
#1443 = CARTESIAN_POINT ( 'NONE',  ( -47.99999999999999289, -7.000000000000000000, 16.60000000000000497 ) ) ;
#1444 = TOROIDAL_SURFACE ( 'NONE', #6312, 2.799999999999999378, 1.000000000000000000 ) ;
#1445 = DIRECTION ( 'NONE',  ( -1.000000000000000000, 0.000000000000000000, -0.000000000000000000 ) ) ;
#1446 = VERTEX_POINT ( 'NONE', #5394 ) ;
#1447 = ORIENTED_EDGE ( 'NONE', *, *, #932, .F. ) ;
#1448 = ADVANCED_FACE ( 'NONE', ( #6115 ), #1268, .T. ) ;
#1449 = DIRECTION ( 'NONE',  ( -8.587739980083207367E-17, 0.000000000000000000, -1.000000000000000000 ) ) ;
#1450 = AXIS2_PLACEMENT_3D ( 'NONE', #8092, #1974, #7954 ) ;
#1451 = VECTOR ( 'NONE', #7650, 1000.000000000000114 ) ;
#1452 = CYLINDRICAL_SURFACE ( 'NONE', #6177, 1.000000000000000888 ) ;
#1453 = ORIENTED_EDGE ( 'NONE', *, *, #4259, .F. ) ;
#1454 = CARTESIAN_POINT ( 'NONE',  ( 48.99999999999999289, 46.00000000000000000, 38.39999999999999147 ) ) ;
#1455 = ORIENTED_EDGE ( 'NONE', *, *, #6803, .T. ) ;
#1456 = AXIS2_PLACEMENT_3D ( 'NONE', #7014, #4230, #7101 ) ;
#1457 = AXIS2_PLACEMENT_3D ( 'NONE', #634, #6110, #6823 ) ;
#1458 = VERTEX_POINT ( 'NONE', #3420 ) ;
#1459 = VERTEX_POINT ( 'NONE', #1979 ) ;
#1460 = DIRECTION ( 'NONE',  ( 0.000000000000000000, 0.000000000000000000, 1.000000000000000000 ) ) ;
#1461 = CARTESIAN_POINT ( 'NONE',  ( -38.00000000000000000, -6.729948651002884752, 36.60000000000000142 ) ) ;
#1462 = VECTOR ( 'NONE', #957, 1000.000000000000000 ) ;
#1464 = CIRCLE ( 'NONE', #7593, 1.000000000000000888 ) ;
#1463 = DIRECTION ( 'NONE',  ( 0.000000000000000000, 1.000000000000000000, -0.000000000000000000 ) ) ;
#1465 = LINE ( 'NONE', #8782, #7154 ) ;
#1466 = ADVANCED_FACE ( 'NONE', ( #771 ), #5, .T. ) ;
#1467 = ORIENTED_EDGE ( 'NONE', *, *, #8779, .T. ) ;
#1468 = VERTEX_POINT ( 'NONE', #728 ) ;
#1469 = CARTESIAN_POINT ( 'NONE',  ( 46.99999999999932498, 8.499999999999687361, -29.49999999999999289 ) ) ;
#1470 = ADVANCED_FACE ( 'NONE', ( #1318 ), #8181, .T. ) ;
#1471 = CARTESIAN_POINT ( 'NONE',  ( -48.99999999999999289, -11.00000000000000000, -4.207992590240770895E-15 ) ) ;
#1472 = DIRECTION ( 'NONE',  ( 0.000000000000000000, -1.000000000000000000, 0.000000000000000000 ) ) ;
#1473 = CYLINDRICAL_SURFACE ( 'NONE', #5536, 1.000000000000000888 ) ;
#1474 = DIRECTION ( 'NONE',  ( -0.000000000000000000, 1.000000000000000000, -0.000000000000000000 ) ) ;
#1475 = ADVANCED_BREP_SHAPE_REPRESENTATION ( 'cartridge_holder_base', ( #6436, #7792 ), #2664 ) ;
#1476 = FACE_OUTER_BOUND ( 'NONE', #3643, .T. ) ;
#1477 = EDGE_CURVE ( 'NONE', #7263, #201, #3124, .T. ) ;
#1478 = LINE ( 'NONE', #126, #545 ) ;
#1479 = ORIENTED_EDGE ( 'NONE', *, *, #2195, .F. ) ;
#1480 = CARTESIAN_POINT ( 'NONE',  ( 39.00000000000000000, -7.000000000000000000, 22.60000000000000142 ) ) ;
#1481 = EDGE_CURVE ( 'NONE', #18, #640, #3272, .T. ) ;
#1482 = EDGE_LOOP ( 'NONE', ( #891, #4557, #5610, #6737 ) ) ;
#1483 = ORIENTED_EDGE ( 'NONE', *, *, #4610, .T. ) ;
#1484 = DIRECTION ( 'NONE',  ( 0.000000000000000000, 0.000000000000000000, -1.000000000000000000 ) ) ;
#1485 = CIRCLE ( 'NONE', #5201, 1.799999999999999600 ) ;
#1486 = EDGE_CURVE ( 'NONE', #2595, #7748, #4798, .T. ) ;
#1487 = LINE ( 'NONE', #941, #4680 ) ;
#1488 = FACE_OUTER_BOUND ( 'NONE', #3408, .T. ) ;
#1489 = ORIENTED_EDGE ( 'NONE', *, *, #3520, .T. ) ;
#1490 = EDGE_CURVE ( 'NONE', #7225, #7484, #2700, .T. ) ;
#1491 = AXIS2_PLACEMENT_3D ( 'NONE', #7142, #5043, #7753 ) ;
#1492 = VERTEX_POINT ( 'NONE', #639 ) ;
#1493 = DIRECTION ( 'NONE',  ( 0.000000000000000000, 0.000000000000000000, 1.000000000000000000 ) ) ;
#1494 = CARTESIAN_POINT ( 'NONE',  ( 48.62150304884088570, -6.942837520467270096, 22.39415170547567868 ) ) ;
#1495 = CIRCLE ( 'NONE', #8324, 0.9999999999999991118 ) ;
#1496 = DIRECTION ( 'NONE',  ( -1.000000000000000000, -0.000000000000000000, -0.000000000000000000 ) ) ;
#1497 = FACE_OUTER_BOUND ( 'NONE', #7310, .T. ) ;
#1498 = EDGE_LOOP ( 'NONE', ( #1506, #3402, #3906, #6475 ) ) ;
#1499 = VERTEX_POINT ( 'NONE', #2655 ) ;
#1500 = ORIENTED_EDGE ( 'NONE', *, *, #8507, .T. ) ;
#1501 = DIRECTION ( 'NONE',  ( 0.000000000000000000, 1.000000000000000000, -0.000000000000000000 ) ) ;
#1503 = LINE ( 'NONE', #6957, #6085 ) ;
#1502 = AXIS2_PLACEMENT_3D ( 'NONE', #3125, #3172, #5953 ) ;
#1504 = FACE_OUTER_BOUND ( 'NONE', #4135, .T. ) ;
#1505 = CARTESIAN_POINT ( 'NONE',  ( -39.00000000000000000, 0.000000000000000000, 21.60000000000000142 ) ) ;
#1506 = ORIENTED_EDGE ( 'NONE', *, *, #4240, .T. ) ;
#1507 = ORIENTED_EDGE ( 'NONE', *, *, #4412, .T. ) ;
#1508 = CARTESIAN_POINT ( 'NONE',  ( 46.99999999999939604, -9.187839809118013449E-14, -4.149999999999781863 ) ) ;
#1509 = VERTEX_POINT ( 'NONE', #4082 ) ;
#1510 = DIRECTION ( 'NONE',  ( 0.000000000000000000, 0.000000000000000000, 1.000000000000000000 ) ) ;
#1511 = DIRECTION ( 'NONE',  ( 0.000000000000000000, 1.000000000000000000, -0.000000000000000000 ) ) ;
#1512 = FACE_OUTER_BOUND ( 'NONE', #6673, .T. ) ;
#1513 = DIRECTION ( 'NONE',  ( 0.000000000000000000, 0.000000000000000000, -1.000000000000000000 ) ) ;
#1514 = ADVANCED_FACE ( 'NONE', ( #4755 ), #5528, .T. ) ;
#1515 = CYLINDRICAL_SURFACE ( 'NONE', #6188, 1.000000000000000000 ) ;
#1516 = ADVANCED_FACE ( 'NONE', ( #2745 ), #4841, .T. ) ;
#1517 = DIRECTION ( 'NONE',  ( 0.000000000000000000, 0.4999999999999943379, -0.8660254037844420383 ) ) ;
#1518 = ORIENTED_EDGE ( 'NONE', *, *, #3443, .F. ) ;
#1519 = DIRECTION ( 'NONE',  ( -1.000000000000000000, -0.000000000000000000, 2.832201593431519163E-15 ) ) ;
#1520 = ORIENTED_EDGE ( 'NONE', *, *, #6816, .F. ) ;
#1521 = CARTESIAN_POINT ( 'NONE',  ( -43.99999999999939604, -9.187839809118013449E-14, -4.149999999999772982 ) ) ;
#1522 = ORIENTED_EDGE ( 'NONE', *, *, #5767, .T. ) ;
#1523 = CARTESIAN_POINT ( 'NONE',  ( 38.00000000000000711, -6.763465523835265003, 2.728192336358977066 ) ) ;
#1524 = EDGE_CURVE ( 'NONE', #5330, #2109, #8223, .T. ) ;
#1525 = FACE_OUTER_BOUND ( 'NONE', #960, .T. ) ;
#1526 = CARTESIAN_POINT ( 'NONE',  ( -39.00000000000000000, 17.00000000000000000, -23.59999999999999076 ) ) ;
#1527 = CARTESIAN_POINT ( 'NONE',  ( 48.26644519233876451, -6.992411399801325089, -21.37289746186193895 ) ) ;
#1528 = CARTESIAN_POINT ( 'NONE',  ( -39.00000000000000000, 16.00000000000000000, 0.000000000000000000 ) ) ;
#1529 = ORIENTED_EDGE ( 'NONE', *, *, #3566, .T. ) ;
#1530 = ORIENTED_EDGE ( 'NONE', *, *, #5758, .T. ) ;
#1531 = CARTESIAN_POINT ( 'NONE',  ( 47.99999999999999289, -12.00000000000000000, 22.60000000000000142 ) ) ;
#1532 = EDGE_CURVE ( 'NONE', #7708, #3366, #553, .T. ) ;
#1533 = CARTESIAN_POINT ( 'NONE',  ( 48.26644519233876451, -6.992411399801325089, 22.57289746186194535 ) ) ;
#1534 = AXIS2_PLACEMENT_3D ( 'NONE', #8716, #637, #7522 ) ;
#1535 = ADVANCED_FACE ( 'NONE', ( #7523 ), #1405, .T. ) ;
#1536 = FACE_OUTER_BOUND ( 'NONE', #1143, .T. ) ;
#1537 = DIRECTION ( 'NONE',  ( -1.826754691256888069E-29, -1.000000000000000000, 6.325535152577479865E-15 ) ) ;
#1538 = ORIENTED_EDGE ( 'NONE', *, *, #4430, .T. ) ;
#1539 = ORIENTED_EDGE ( 'NONE', *, *, #4121, .T. ) ;
#1540 = ORIENTED_EDGE ( 'NONE', *, *, #5980, .T. ) ;
#1541 = AXIS2_PLACEMENT_3D ( 'NONE', #7644, #8263, #853 ) ;
#1542 = CARTESIAN_POINT ( 'NONE',  ( -47.99999999999999289, -12.00000000000000000, -21.39999999999999503 ) ) ;
#1543 = CARTESIAN_POINT ( 'NONE',  ( 48.99999999999999289, -11.58578643762690241, 39.98578643762690632 ) ) ;
#1544 = EDGE_CURVE ( 'NONE', #4415, #3189, #3305, .T. ) ;
#1545 = CARTESIAN_POINT ( 'NONE',  ( 28.98836341220906121, -11.50290963720402004, -40.27407569470666004 ) ) ;
#1546 = EDGE_CURVE ( 'NONE', #8017, #2576, #6328, .T. ) ;
#1547 = FACE_OUTER_BOUND ( 'NONE', #6117, .T. ) ;
#1548 = CIRCLE ( 'NONE', #3691, 2.800000000000000266 ) ;
#1549 = ORIENTED_EDGE ( 'NONE', *, *, #1706, .T. ) ;
#1550 = VERTEX_POINT ( 'NONE', #6984 ) ;
#1551 = CARTESIAN_POINT ( 'NONE',  ( -38.41421356237309226, -11.99999999999999467, -2.399999999999995914 ) ) ;
#1552 = ORIENTED_EDGE ( 'NONE', *, *, #1050, .T. ) ;
#1553 = PLANE ( 'NONE',  #3500 ) ;
#1554 = CARTESIAN_POINT ( 'NONE',  ( -39.00000000000000000, -12.00000000000000000, -15.39999999999999325 ) ) ;
#1555 = DIRECTION ( 'NONE',  ( -1.000000000000000000, 0.000000000000000000, 0.000000000000000000 ) ) ;
#1556 = CARTESIAN_POINT ( 'NONE',  ( 48.99999999999999289, -11.00000000000000000, 39.39999999999999858 ) ) ;
#1557 = FACE_BOUND ( 'NONE', #752, .T. ) ;
#1558 = CARTESIAN_POINT ( 'NONE',  ( -38.93877684493711655, -6.737215665719537228, -34.23333333333332007 ) ) ;
#1559 = CIRCLE ( 'NONE', #5579, 1.000000000000000888 ) ;
#1560 = VERTEX_POINT ( 'NONE', #6373 ) ;
#1561 = DIRECTION ( 'NONE',  ( 0.000000000000000000, 0.000000000000000000, 1.000000000000000000 ) ) ;
#1562 = ORIENTED_EDGE ( 'NONE', *, *, #2797, .T. ) ;
#1563 = DIRECTION ( 'NONE',  ( 0.000000000000000000, 0.000000000000000000, 1.000000000000000000 ) ) ;
#1564 = EDGE_LOOP ( 'NONE', ( #3562, #691, #4697, #4960 ) ) ;
#1565 = CARTESIAN_POINT ( 'NONE',  ( -37.58578643762689353, 7.499999999999999112, 34.40000000000000568 ) ) ;
#1567 = AXIS2_PLACEMENT_3D ( 'NONE', #6485, #4359, #2394 ) ;
#1566 = LINE ( 'NONE', #7026, #8720 ) ;
#1568 = DIRECTION ( 'NONE',  ( 0.000000000000000000, 1.000000000000000000, -0.000000000000000000 ) ) ;
#1569 = ADVANCED_FACE ( 'NONE', ( #3542 ), #5700, .T. ) ;
#1570 = DIRECTION ( 'NONE',  ( 1.000000000000000000, -0.000000000000000000, 2.832201593431519163E-15 ) ) ;
#1571 = CIRCLE ( 'NONE', #3144, 2.799999999999993605 ) ;
#1572 = CARTESIAN_POINT ( 'NONE',  ( -47.99999999999999289, -12.00000000000000000, 40.39999999999999858 ) ) ;
#1573 = ORIENTED_EDGE ( 'NONE', *, *, #3616, .F. ) ;
#1574 = EDGE_LOOP ( 'NONE', ( #6750, #158, #763, #4671 ) ) ;
#1575 = EDGE_CURVE ( 'NONE', #322, #2215, #2909, .T. ) ;
#1576 = PLANE ( 'NONE',  #3310 ) ;
#1577 = CARTESIAN_POINT ( 'NONE',  ( -38.00000000000000000, -11.00000000000000000, 36.60000000000000142 ) ) ;
#1578 = LINE ( 'NONE', #8401, #530 ) ;
#1579 = EDGE_CURVE ( 'NONE', #5508, #4480, #2870, .T. ) ;
#1580 = CARTESIAN_POINT ( 'NONE',  ( 39.00000000000000000, -12.00000000000000000, 22.60000000000000142 ) ) ;
#1581 = VERTEX_POINT ( 'NONE', #181 ) ;
#1582 = ORIENTED_EDGE ( 'NONE', *, *, #1737, .F. ) ;
#1583 = AXIS2_PLACEMENT_3D ( 'NONE', #4804, #6868, #1043 ) ;
#1584 = VERTEX_POINT ( 'NONE', #8347 ) ;
#1585 = AXIS2_PLACEMENT_3D ( 'NONE', #3504, #2789, #4087 ) ;
#1586 = DIRECTION ( 'NONE',  ( -1.000000000000000000, -0.000000000000000000, -0.000000000000000000 ) ) ;
#1587 = DIRECTION ( 'NONE',  ( 1.000000000000000000, -0.000000000000000000, 2.832201593431520740E-15 ) ) ;
#1588 = DIRECTION ( 'NONE',  ( 2.500999411039937899E-15, -0.4999999999999943379, 0.8660254037844420383 ) ) ;
#1589 = AXIS2_PLACEMENT_3D ( 'NONE', #625, #1431, #1300 ) ;
#1590 = DIRECTION ( 'NONE',  ( 8.587739980083207367E-17, 0.000000000000000000, 1.000000000000000000 ) ) ;
#1591 = AXIS2_PLACEMENT_3D ( 'NONE', #7725, #7813, #3625 ) ;
#1592 = ADVANCED_FACE ( 'NONE', ( #1488 ), #7774, .T. ) ;
#1593 = VERTEX_POINT ( 'NONE', #854 ) ;
#1594 = ORIENTED_EDGE ( 'NONE', *, *, #5279, .F. ) ;
#1595 = DIRECTION ( 'NONE',  ( 1.000000000000000000, -0.000000000000000000, 2.832201593431519163E-15 ) ) ;
#1596 = ORIENTED_EDGE ( 'NONE', *, *, #7039, .T. ) ;
#1597 = CARTESIAN_POINT ( 'NONE',  ( -48.99999999999999289, -11.00000000000000000, -16.39999999999999503 ) ) ;
#1598 = ADVANCED_FACE ( 'NONE', ( #268 ), #3585, .T. ) ;
#1599 = CARTESIAN_POINT ( 'NONE',  ( -38.41421356237309226, -11.99999999999999467, -15.39999999999999503 ) ) ;
#1600 = VECTOR ( 'NONE', #6132, 1000.000000000000000 ) ;
#1601 = CARTESIAN_POINT ( 'NONE',  ( 47.99999999999999289, 46.00000000000000000, -4.122115190439939142E-15 ) ) ;
#1602 = VECTOR ( 'NONE', #3801, 1000.000000000000227 ) ;
#1603 = CARTESIAN_POINT ( 'NONE',  ( 43.99999999999938183, 6.854551732809412101, -9.849999999999923261 ) ) ;
#1604 = LINE ( 'NONE', #6491, #5320 ) ;
#1605 = CARTESIAN_POINT ( 'NONE',  ( -48.99999999999999289, -6.763465523832977055, 2.728192336359575254 ) ) ;
#1606 = ORIENTED_EDGE ( 'NONE', *, *, #7790, .F. ) ;
#1607 = ADVANCED_FACE ( 'NONE', ( #986 ), #4244, .T. ) ;
#1608 = CARTESIAN_POINT ( 'NONE',  ( -39.00000000000000000, 0.000000000000000000, -0.000000000000000000 ) ) ;
#1609 = VERTEX_POINT ( 'NONE', #2192 ) ;
#1610 = DIRECTION ( 'NONE',  ( 3.854941057726238689E-15, 0.000000000000000000, 1.000000000000000000 ) ) ;
#1611 = ORIENTED_EDGE ( 'NONE', *, *, #2386, .T. ) ;
#1612 = DIRECTION ( 'NONE',  ( -1.000000000000000000, 0.000000000000000000, -8.587739980083203670E-17 ) ) ;
#1613 = DIRECTION ( 'NONE',  ( -0.000000000000000000, 1.000000000000000000, 0.000000000000000000 ) ) ;
#1614 = CARTESIAN_POINT ( 'NONE',  ( -48.51041976409258893, -6.963845046725262833, 16.72994517523098068 ) ) ;
#1615 = CARTESIAN_POINT ( 'NONE',  ( 0.000000000000000000, -12.00000000000000000, 0.000000000000000000 ) ) ;
#1616 = CARTESIAN_POINT ( 'NONE',  ( -38.00000000000000000, -11.00000000000000000, 39.39999999999999858 ) ) ;
#1617 = ORIENTED_EDGE ( 'NONE', *, *, #3756, .T. ) ;
#1618 = ORIENTED_EDGE ( 'NONE', *, *, #3702, .F. ) ;
#1619 = ORIENTED_EDGE ( 'NONE', *, *, #3976, .F. ) ;
#1620 = DIRECTION ( 'NONE',  ( -1.000000000000000000, -0.000000000000000000, -0.000000000000000000 ) ) ;
#1621 = CIRCLE ( 'NONE', #189, 2.800000000000000266 ) ;
#1622 = CYLINDRICAL_SURFACE ( 'NONE', #4013, 1.000000000000000888 ) ;
#1623 = EDGE_CURVE ( 'NONE', #8840, #652, #4886, .T. ) ;
#1624 = DIRECTION ( 'NONE',  ( 0.000000000000000000, 0.000000000000000000, 1.000000000000000000 ) ) ;
#1625 = AXIS2_PLACEMENT_3D ( 'NONE', #6352, #4275, #207 ) ;
#1626 = DIRECTION ( 'NONE',  ( 0.000000000000000000, 0.000000000000000000, -1.000000000000000000 ) ) ;
#1627 = ORIENTED_EDGE ( 'NONE', *, *, #1748, .F. ) ;
#1628 = ORIENTED_EDGE ( 'NONE', *, *, #1748, .T. ) ;
#1629 = ORIENTED_EDGE ( 'NONE', *, *, #8660, .T. ) ;
#1630 = CARTESIAN_POINT ( 'NONE',  ( -42.50000000000000000, 17.00000000000000000, -1.203685677208396461E-13 ) ) ;
#1631 = FACE_OUTER_BOUND ( 'NONE', #5049, .T. ) ;
#1632 = CIRCLE ( 'NONE', #2197, 2.000000000000001776 ) ;
#1633 = EDGE_CURVE ( 'NONE', #2376, #7688, #7024, .T. ) ;
#1634 = DIRECTION ( 'NONE',  ( 0.000000000000000000, 0.000000000000000000, -1.000000000000000000 ) ) ;
#1635 = FACE_OUTER_BOUND ( 'NONE', #2703, .T. ) ;
#1636 = ORIENTED_EDGE ( 'NONE', *, *, #3005, .T. ) ;
#1637 = VERTEX_POINT ( 'NONE', #1665 ) ;
#1638 = AXIS2_PLACEMENT_3D ( 'NONE', #4099, #152, #4218 ) ;
#1639 = CARTESIAN_POINT ( 'NONE',  ( 48.97439505098418522, -6.798099027112992410, 17.34092218030686539 ) ) ;
#1640 = VERTEX_POINT ( 'NONE', #4383 ) ;
#1641 = CARTESIAN_POINT ( 'NONE',  ( 39.00000000000000000, -7.289986464112103270, -34.39999999999999147 ) ) ;
#1642 = DIRECTION ( 'NONE',  ( 0.000000000000000000, -1.000000000000000000, -0.000000000000000000 ) ) ;
#1643 = CARTESIAN_POINT ( 'NONE',  ( -38.86556466005086463, -7.000000000000000888, 22.60000000000000497 ) ) ;
#1644 = CARTESIAN_POINT ( 'NONE',  ( -42.49999999999968736, 8.499999999999843681, -8.799999999999714717 ) ) ;
#1645 = EDGE_CURVE ( 'NONE', #3774, #8791, #2538, .T. ) ;
#1646 = EDGE_CURVE ( 'NONE', #6171, #370, #1834, .T. ) ;
#1647 = FACE_BOUND ( 'NONE', #8078, .T. ) ;
#1648 = TOROIDAL_SURFACE ( 'NONE', #6931, 8.599999999999997868, 1.000000000000000000 ) ;
#1649 = EDGE_CURVE ( 'NONE', #6092, #3370, #1212, .T. ) ;
#1650 = DIRECTION ( 'NONE',  ( -1.000000000000000000, -0.000000000000000000, 2.832201593431519163E-15 ) ) ;
#1651 = VERTEX_POINT ( 'NONE', #8657 ) ;
#1652 = CARTESIAN_POINT ( 'NONE',  ( -38.00000000000000000, -10.93827373350304377, -27.89999999999999503 ) ) ;
#1653 = DIRECTION ( 'NONE',  ( 0.000000000000000000, -0.000000000000000000, 1.000000000000000000 ) ) ;
#1654 = AXIS2_PLACEMENT_3D ( 'NONE', #4098, #745, #2082 ) ;
#1655 = ORIENTED_EDGE ( 'NONE', *, *, #2138, .F. ) ;
#1656 = DIRECTION ( 'NONE',  ( 0.000000000000000000, 1.000000000000000000, -0.000000000000000000 ) ) ;
#1657 = ORIENTED_EDGE ( 'NONE', *, *, #6932, .F. ) ;
#1658 = DIRECTION ( 'NONE',  ( 2.832201593431519163E-15, 2.213937303402119176E-14, 1.000000000000000000 ) ) ;
#1659 = EDGE_CURVE ( 'NONE', #7562, #5286, #7862, .T. ) ;
#1660 = LINE ( 'NONE', #2412, #1740 ) ;
#1661 = LINE ( 'NONE', #7159, #4333 ) ;
#1662 = EDGE_CURVE ( 'NONE', #1458, #5823, #1791, .T. ) ;
#1663 = CIRCLE ( 'NONE', #4802, 1.000000000000000888 ) ;
#1664 = DIRECTION ( 'NONE',  ( 0.000000000000000000, 0.000000000000000000, 1.000000000000000000 ) ) ;
#1665 = CARTESIAN_POINT ( 'NONE',  ( 38.00000000000000000, -6.729948651002884752, -16.39999999999999503 ) ) ;
#1666 = SPHERICAL_SURFACE ( 'NONE', #283, 1.000000000000000000 ) ;
#1667 = ORIENTED_EDGE ( 'NONE', *, *, #3078, .F. ) ;
#1668 = ORIENTED_EDGE ( 'NONE', *, *, #3520, .F. ) ;
#1670 = CARTESIAN_POINT ( 'NONE',  ( -42.49999999999946709, 17.00000000000000000, 21.40000000000000924 ) ) ;
#1669 = VECTOR ( 'NONE', #7055, 1000.000000000000000 ) ;
#1671 = DIRECTION ( 'NONE',  ( -0.000000000000000000, 0.000000000000000000, -1.000000000000000000 ) ) ;
#1672 = CARTESIAN_POINT ( 'NONE',  ( -48.99999999999999289, -7.289986464112103270, -33.39999999999999147 ) ) ;
#1673 = CARTESIAN_POINT ( 'NONE',  ( -39.00000000000000000, -12.00000000000000000, 40.39999999999999858 ) ) ;
#1674 = VERTEX_POINT ( 'NONE', #3760 ) ;
#1675 = ORIENTED_EDGE ( 'NONE', *, *, #4234, .F. ) ;
#1676 = CARTESIAN_POINT ( 'NONE',  ( -38.00000000000000000, -11.00000000000000000, -21.39999999999999503 ) ) ;
#1677 = CARTESIAN_POINT ( 'NONE',  ( -48.99999999999999289, -12.00000000000000000, -20.39999999999999503 ) ) ;
#1678 = CIRCLE ( 'NONE', #961, 1.799999999999996048 ) ;
#1679 = CARTESIAN_POINT ( 'NONE',  ( 29.00000000000000000, -12.00000000000000000, -39.53218770848428676 ) ) ;
#1680 = CARTESIAN_POINT ( 'NONE',  ( 47.99999999999999289, -7.000000000000000000, 35.60000000000000142 ) ) ;
#1681 = VERTEX_POINT ( 'NONE', #7332 ) ;
#1682 = EDGE_LOOP ( 'NONE', ( #5809, #1763, #7961, #7794 ) ) ;
#1683 = CARTESIAN_POINT ( 'NONE',  ( -42.49999999999990763, 8.499999999999687361, -31.29999999999973781 ) ) ;
#1684 = EDGE_CURVE ( 'NONE', #6214, #1437, #7112, .T. ) ;
#1685 = ORIENTED_EDGE ( 'NONE', *, *, #3470, .F. ) ;
#1686 = DIRECTION ( 'NONE',  ( 0.000000000000000000, 1.000000000000000000, 0.000000000000000000 ) ) ;
#1687 = DIRECTION ( 'NONE',  ( 0.000000000000000000, 0.000000000000000000, 1.000000000000000000 ) ) ;
#1688 = DIRECTION ( 'NONE',  ( -1.000000000000000000, 0.000000000000000000, 8.587739980083207367E-17 ) ) ;
#1689 = EDGE_CURVE ( 'NONE', #1080, #2600, #7834, .T. ) ;
#1690 = CARTESIAN_POINT ( 'NONE',  ( -48.99999999999998579, 8.500000000000000000, 18.30000000000031690 ) ) ;
#1691 = FACE_OUTER_BOUND ( 'NONE', #5521, .T. ) ;
#1692 = AXIS2_PLACEMENT_3D ( 'NONE', #7330, #8171, #5334 ) ;
#1693 = ORIENTED_EDGE ( 'NONE', *, *, #3872, .T. ) ;
#1694 = CARTESIAN_POINT ( 'NONE',  ( -38.68772435081275063, -6.579141711832458661, -34.18303469374683345 ) ) ;
#1695 = ADVANCED_FACE ( 'NONE', ( #485 ), #5964, .T. ) ;
#1696 = AXIS2_PLACEMENT_3D ( 'NONE', #2898, #3531, #3489 ) ;
#1697 = CARTESIAN_POINT ( 'NONE',  ( 38.48959715504241075, -6.963847602983965324, 35.72993595196844296 ) ) ;
#1698 = ORIENTED_EDGE ( 'NONE', *, *, #989, .T. ) ;
#1699 = CARTESIAN_POINT ( 'NONE',  ( -39.00000000000000000, 16.00000000000000000, -12.89999999999999503 ) ) ;
#1700 = ORIENTED_EDGE ( 'NONE', *, *, #2422, .F. ) ;
#1701 = CYLINDRICAL_SURFACE ( 'NONE', #3874, 1.000000000000000888 ) ;
#1702 = CARTESIAN_POINT ( 'NONE',  ( -38.00000000000000000, 17.00000000000000000, -1.099999999999990763 ) ) ;
#1703 = VECTOR ( 'NONE', #811, 1000.000000000000000 ) ;
#1704 = CARTESIAN_POINT ( 'NONE',  ( -46.99999999999938183, 16.99999999999984723, -9.849999999999953459 ) ) ;
#1705 = CARTESIAN_POINT ( 'NONE',  ( -38.86556466005086463, -7.000000000000000888, 16.60000000000000497 ) ) ;
#1706 = EDGE_CURVE ( 'NONE', #962, #7778, #1377, .T. ) ;
#1707 = DIRECTION ( 'NONE',  ( -0.000000000000000000, -1.000000000000000000, 0.000000000000000000 ) ) ;
#1708 = VERTEX_POINT ( 'NONE', #7163 ) ;
#1709 = ORIENTED_EDGE ( 'NONE', *, *, #822, .T. ) ;
#1710 = CIRCLE ( 'NONE', #2712, 1.000000000000000888 ) ;
#1711 = ADVANCED_FACE ( 'NONE', ( #5240 ), #1037, .T. ) ;
#1712 = LINE ( 'NONE', #3765, #4579 ) ;
#1713 = LINE ( 'NONE', #5794, #4289 ) ;
#1714 = DIRECTION ( 'NONE',  ( 0.000000000000000000, 0.000000000000000000, 1.000000000000000000 ) ) ;
#1715 = CIRCLE ( 'NONE', #1567, 2.000000000000001776 ) ;
#1716 = FACE_OUTER_BOUND ( 'NONE', #8372, .T. ) ;
#1717 = ORIENTED_EDGE ( 'NONE', *, *, #1166, .F. ) ;
#1718 = EDGE_CURVE ( 'NONE', #6953, #6092, #7242, .T. ) ;
#1719 = ORIENTED_EDGE ( 'NONE', *, *, #3763, .T. ) ;
#1720 = FACE_OUTER_BOUND ( 'NONE', #8818, .T. ) ;
#1721 = CARTESIAN_POINT ( 'NONE',  ( 48.99999999999999289, 18.00000000000000355, 38.39999999999999147 ) ) ;
#1722 = DIRECTION ( 'NONE',  ( 0.000000000000000000, 1.000000000000000000, -0.000000000000000000 ) ) ;
#1723 = DIRECTION ( 'NONE',  ( -0.000000000000000000, 1.000000000000000000, -0.000000000000000000 ) ) ;
#1724 = ORIENTED_EDGE ( 'NONE', *, *, #4715, .F. ) ;
#1725 = AXIS2_PLACEMENT_3D ( 'NONE', #1402, #4241, #6902 ) ;
#1726 = AXIS2_PLACEMENT_3D ( 'NONE', #8411, #2927, #7621 ) ;
#1727 = ORIENTED_EDGE ( 'NONE', *, *, #7122, .T. ) ;
#1728 = FACE_OUTER_BOUND ( 'NONE', #1796, .T. ) ;
#1729 = ORIENTED_EDGE ( 'NONE', *, *, #1102, .T. ) ;
#1730 = LINE ( 'NONE', #7798, #2924 ) ;
#1731 = CARTESIAN_POINT ( 'NONE',  ( -48.99999999999999289, -6.999999999999999112, -35.39999999999999147 ) ) ;
#1732 = DIRECTION ( 'NONE',  ( 0.000000000000000000, 1.000000000000000000, 0.000000000000000000 ) ) ;
#1733 = VECTOR ( 'NONE', #6862, 1000.000000000000000 ) ;
#1735 = CIRCLE ( 'NONE', #3866, 1.000000000000000888 ) ;
#1734 = CARTESIAN_POINT ( 'NONE',  ( 39.00000000000000000, -10.93827373350304377, 10.10000000000000497 ) ) ;
#1736 = ADVANCED_FACE ( 'NONE', ( #3091 ), #401, .F. ) ;
#1737 = EDGE_CURVE ( 'NONE', #2391, #5672, #2415, .T. ) ;
#1738 = ORIENTED_EDGE ( 'NONE', *, *, #6850, .T. ) ;
#1739 = CARTESIAN_POINT ( 'NONE',  ( -38.17037136880915682, -5.509684056480513625, -33.81950254630959307 ) ) ;
#1740 = VECTOR ( 'NONE', #4421, 1000.000000000000000 ) ;
#1741 = VECTOR ( 'NONE', #1313, 1000.000000000000000 ) ;
#1742 = FACE_OUTER_BOUND ( 'NONE', #1564, .T. ) ;
#1743 = ORIENTED_EDGE ( 'NONE', *, *, #4247, .F. ) ;
#1744 = FACE_OUTER_BOUND ( 'NONE', #5349, .T. ) ;
#1745 = ORIENTED_EDGE ( 'NONE', *, *, #5434, .F. ) ;
#1746 = DIRECTION ( 'NONE',  ( -1.000000000000000000, 0.000000000000000000, 0.000000000000000000 ) ) ;
#1747 = FACE_OUTER_BOUND ( 'NONE', #4043, .T. ) ;
#1748 = EDGE_CURVE ( 'NONE', #6657, #7582, #272, .T. ) ;
#1749 = CARTESIAN_POINT ( 'NONE',  ( 47.99999999999999289, 17.00000000000000000, -35.39999999999999147 ) ) ;
#1750 = VECTOR ( 'NONE', #5331, 1000.000000000000000 ) ;
#1751 = DIRECTION ( 'NONE',  ( 1.000000000000000000, -0.000000000000000000, 2.832201593431520740E-15 ) ) ;
#1752 = DIRECTION ( 'NONE',  ( 3.854941057726246577E-15, 0.000000000000000000, 1.000000000000000000 ) ) ;
#1753 = CARTESIAN_POINT ( 'NONE',  ( 38.00000000000000000, -0.4142135623730958671, -24.18578643762689850 ) ) ;
#1754 = VERTEX_POINT ( 'NONE', #4510 ) ;
#1755 = VERTEX_POINT ( 'NONE', #5919 ) ;
#1756 = CARTESIAN_POINT ( 'NONE',  ( -46.99999999999944578, 17.00000000000000000, 12.65000000000001279 ) ) ;
#1757 = LINE ( 'NONE', #6379, #2736 ) ;
#1758 = EDGE_CURVE ( 'NONE', #3851, #1312, #628, .T. ) ;
#1759 = EDGE_CURVE ( 'NONE', #6394, #6, #41, .T. ) ;
#1760 = DIRECTION ( 'NONE',  ( -1.000000000000000000, -0.000000000000000000, 2.832201593431519163E-15 ) ) ;
#1761 = DIRECTION ( 'NONE',  ( 1.000000000000000000, 0.000000000000000000, -2.832201593431520740E-15 ) ) ;
#1762 = ORIENTED_EDGE ( 'NONE', *, *, #3988, .T. ) ;
#1763 = ORIENTED_EDGE ( 'NONE', *, *, #2008, .T. ) ;
#1764 = CARTESIAN_POINT ( 'NONE',  ( -48.80411165113193306, -6.892064849482754774, -21.00856274136245361 ) ) ;
#1765 = CARTESIAN_POINT ( 'NONE',  ( -47.99999999999998579, 8.500000000000000000, 12.70000000000032792 ) ) ;
#1766 = LINE ( 'NONE', #4574, #8183 ) ;
#1767 = B_SPLINE_CURVE_WITH_KNOTS ( 'NONE', 3,
 ( #8452, #1679, #7133, #1007, #6257, #111, #1545, #2841, #5589, #4264 ),
 .UNSPECIFIED., .F., .F.,
 ( 4, 2, 2, 2, 4 ),
 ( 0.000000000000000000, 0.0003909354639147791200, 0.0007818709278295582401, 0.001172806391744337252, 0.001563741855659116480 ),
 .UNSPECIFIED. ) ;
#1768 = DIRECTION ( 'NONE',  ( 0.000000000000000000, -1.000000000000000000, 0.000000000000000000 ) ) ;
#1769 = ORIENTED_EDGE ( 'NONE', *, *, #7572, .T. ) ;
#1770 = VERTEX_POINT ( 'NONE', #529 ) ;
#1771 = CARTESIAN_POINT ( 'NONE',  ( -38.48959715504241075, -6.963847602983965324, 35.72993595196844296 ) ) ;
#1772 = EDGE_LOOP ( 'NONE', ( #3317, #7971, #4515, #4853 ) ) ;
#1773 = CARTESIAN_POINT ( 'NONE',  ( -39.00000000000000000, -7.000000000000000000, -15.39999999999999325 ) ) ;
#1774 = DIRECTION ( 'NONE',  ( 2.887905366413996165E-15, 0.000000000000000000, 1.000000000000000000 ) ) ;
#1775 = PLANE ( 'NONE',  #91 ) ;
#1776 = CARTESIAN_POINT ( 'NONE',  ( -39.00000000000000000, 17.00000000000000000, 10.60000000000000497 ) ) ;
#1777 = AXIS2_PLACEMENT_3D ( 'NONE', #4570, #8101, #3335 ) ;
#1778 = ORIENTED_EDGE ( 'NONE', *, *, #2894, .T. ) ;
#1779 = CARTESIAN_POINT ( 'NONE',  ( -38.00000000000000000, -4.326919863076804873, -33.39999999999999147 ) ) ;
#1780 = DIRECTION ( 'NONE',  ( 0.000000000000000000, 0.000000000000000000, -1.000000000000000000 ) ) ;
#1781 = ORIENTED_EDGE ( 'NONE', *, *, #3684, .T. ) ;
#1782 = CARTESIAN_POINT ( 'NONE',  ( -48.99999999999999289, -6.729948651002884752, 21.60000000000000142 ) ) ;
#1783 = VERTEX_POINT ( 'NONE', #3265 ) ;
#1784 = CARTESIAN_POINT ( 'NONE',  ( -46.99999999999939604, 6.937916512459690210, -4.005607966083953642 ) ) ;
#1785 = AXIS2_PLACEMENT_3D ( 'NONE', #8591, #4406, #1101 ) ;
#1786 = ADVANCED_FACE ( 'NONE', ( #8039 ), #6772, .T. ) ;
#1787 = CARTESIAN_POINT ( 'NONE',  ( -42.49999999999990763, 1.000000000000000888, -34.39999999999999147 ) ) ;
#1788 = FACE_OUTER_BOUND ( 'NONE', #5430, .T. ) ;
#1789 = ORIENTED_EDGE ( 'NONE', *, *, #8125, .T. ) ;
#1790 = AXIS2_PLACEMENT_3D ( 'NONE', #2581, #5408, #6084 ) ;
#1791 = LINE ( 'NONE', #7286, #5433 ) ;
#1792 = LINE ( 'NONE', #5288, #6020 ) ;
#1793 = ORIENTED_EDGE ( 'NONE', *, *, #4678, .T. ) ;
#1794 = EDGE_CURVE ( 'NONE', #2322, #8217, #8689, .T. ) ;
#1795 = ORIENTED_EDGE ( 'NONE', *, *, #6573, .T. ) ;
#1796 = EDGE_LOOP ( 'NONE', ( #779, #3961, #5139, #219 ) ) ;
#1797 = DIRECTION ( 'NONE',  ( 0.000000000000000000, -1.000000000000000000, 0.000000000000000000 ) ) ;
#1798 = FACE_OUTER_BOUND ( 'NONE', #5834, .T. ) ;
#1799 = VECTOR ( 'NONE', #4236, 1000.000000000000000 ) ;
#1800 = LINE ( 'NONE', #6599, #3535 ) ;
#1801 = PLANE ( 'NONE',  #7828 ) ;
#1802 = VERTEX_POINT ( 'NONE', #7516 ) ;
#1803 = AXIS2_PLACEMENT_3D ( 'NONE', #4772, #7456, #4011 ) ;
#1804 = EDGE_CURVE ( 'NONE', #2881, #8315, #1288, .T. ) ;
#1805 = ORIENTED_EDGE ( 'NONE', *, *, #5447, .F. ) ;
#1806 = CARTESIAN_POINT ( 'NONE',  ( 37.00000000000000000, 16.00000000000000000, 35.40000000000000568 ) ) ;
#1807 = DIRECTION ( 'NONE',  ( 0.000000000000000000, 0.000000000000000000, -1.000000000000000000 ) ) ;
#1808 = EDGE_CURVE ( 'NONE', #6191, #4763, #2099, .T. ) ;
#1809 = DIRECTION ( 'NONE',  ( 0.000000000000000000, 0.000000000000000000, 1.000000000000000000 ) ) ;
#1810 = DIRECTION ( 'NONE',  ( 0.000000000000000000, -1.000000000000000000, 0.000000000000000000 ) ) ;
#1811 = DIRECTION ( 'NONE',  ( -1.000000000000000000, 0.000000000000000000, 0.000000000000000000 ) ) ;
#1812 = ORIENTED_EDGE ( 'NONE', *, *, #7984, .F. ) ;
#1813 = ORIENTED_EDGE ( 'NONE', *, *, #143, .T. ) ;
#1814 = PLANE ( 'NONE',  #2276 ) ;
#1815 = ADVANCED_FACE ( 'NONE', ( #1351 ), #1256, .T. ) ;
#1816 = ORIENTED_EDGE ( 'NONE', *, *, #6510, .F. ) ;
#1817 = CARTESIAN_POINT ( 'NONE',  ( 0.000000000000000000, 16.00000000000000000, -24.59999999999999076 ) ) ;
#1818 = DIRECTION ( 'NONE',  ( 1.000000000000000000, 0.000000000000000000, 0.000000000000000000 ) ) ;
#1819 = CARTESIAN_POINT ( 'NONE',  ( -48.99999999999999289, -10.93827373350304377, 10.10000000000000497 ) ) ;
#1820 = EDGE_CURVE ( 'NONE', #6723, #2408, #409, .T. ) ;
#1821 = CARTESIAN_POINT ( 'NONE',  ( -48.26645510304808084, -6.992410814622786575, -2.372895375536251183 ) ) ;
#1822 = AXIS2_PLACEMENT_3D ( 'NONE', #1888, #1180, #3854 ) ;
#1823 = ORIENTED_EDGE ( 'NONE', *, *, #964, .F. ) ;
#1824 = CARTESIAN_POINT ( 'NONE',  ( -38.61999331743476205, -6.495812411345452730, -34.15613354210967145 ) ) ;
#1825 = CARTESIAN_POINT ( 'NONE',  ( 48.97439505098418522, -6.798099027112992410, 36.34092218030686183 ) ) ;
#1826 = CYLINDRICAL_SURFACE ( 'NONE', #7362, 1.000000000000000888 ) ;
#1827 = AXIS2_PLACEMENT_3D ( 'NONE', #2641, #6815, #1875 ) ;
#1828 = EDGE_LOOP ( 'NONE', ( #280, #2162, #2676 ) ) ;
#1829 = CARTESIAN_POINT ( 'NONE',  ( 49.00000000000009948, 8.499999999999843681, -6.999999999999973355 ) ) ;
#1830 = CARTESIAN_POINT ( 'NONE',  ( 46.99999999999945288, 8.500000000000000000, 15.50000000000005507 ) ) ;
#1831 = DIRECTION ( 'NONE',  ( -1.000000000000000000, -0.000000000000000000, -0.000000000000000000 ) ) ;
#1832 = AXIS2_PLACEMENT_3D ( 'NONE', #3288, #3957, #3913 ) ;
#1833 = ORIENTED_EDGE ( 'NONE', *, *, #4476, .F. ) ;
#1834 = LINE ( 'NONE', #2374, #3980 ) ;
#1835 = CARTESIAN_POINT ( 'NONE',  ( 39.00000000000000000, -1.000000000000000000, 0.000000000000000000 ) ) ;
#1836 = VERTEX_POINT ( 'NONE', #2058 ) ;
#1837 = ORIENTED_EDGE ( 'NONE', *, *, #1575, .T. ) ;
#1838 = ORIENTED_EDGE ( 'NONE', *, *, #8621, .F. ) ;
#1840 = AXIS2_PLACEMENT_3D ( 'NONE', #3947, #5163, #6690 ) ;
#1839 = LINE ( 'NONE', #5295, #6310 ) ;
#1841 = CARTESIAN_POINT ( 'NONE',  ( -48.99999999999999289, -11.00000000000000000, 36.60000000000000142 ) ) ;
#1842 = ADVANCED_FACE ( 'NONE', ( #4788 ), #4832, .T. ) ;
#1843 = CARTESIAN_POINT ( 'NONE',  ( -46.99999999999939604, 16.99999999999984723, -4.150000000000005684 ) ) ;
#1844 = ORIENTED_EDGE ( 'NONE', *, *, #2067, .F. ) ;
#1845 = VERTEX_POINT ( 'NONE', #4072 ) ;
#1846 = CARTESIAN_POINT ( 'NONE',  ( 38.12295160045671594, -6.861896202518601662, -1.897347333412082282 ) ) ;
#1847 = CARTESIAN_POINT ( 'NONE',  ( 0.000000000000000000, 8.500000000000000000, 39.39999999999999858 ) ) ;
#1848 = CARTESIAN_POINT ( 'NONE',  ( -43.99999999999939604, 8.499999999999843681, -5.199999999999709743 ) ) ;
#1849 = DIRECTION ( 'NONE',  ( 0.000000000000000000, -1.000000000000000000, 0.000000000000000000 ) ) ;
#1850 = AXIS2_PLACEMENT_3D ( 'NONE', #75, #6925, #833 ) ;
#1851 = EDGE_CURVE ( 'NONE', #5156, #2540, #6192, .T. ) ;
#1852 = CARTESIAN_POINT ( 'NONE',  ( 39.00000000000000000, 16.00000000000000000, 21.40000000000000924 ) ) ;
#1853 = CARTESIAN_POINT ( 'NONE',  ( -38.00000000000000000, -11.58578643762690241, 3.185786437626910939 ) ) ;
#1854 = ORIENTED_EDGE ( 'NONE', *, *, #959, .T. ) ;
#1855 = ORIENTED_EDGE ( 'NONE', *, *, #5470, .F. ) ;
#1856 = DIRECTION ( 'NONE',  ( 2.923439740946800794E-30, -1.000000000000000000, -1.012304549500155120E-15 ) ) ;
#1857 = VERTEX_POINT ( 'NONE', #6857 ) ;
#1858 = DIRECTION ( 'NONE',  ( 3.854941057726238689E-15, 0.000000000000000000, 1.000000000000000000 ) ) ;
#1859 = FACE_OUTER_BOUND ( 'NONE', #5734, .T. ) ;
#1860 = CARTESIAN_POINT ( 'NONE',  ( 48.99999999999999289, -6.729948651002884752, 17.60000000000000497 ) ) ;
#1861 = ADVANCED_FACE ( 'NONE', ( #8129 ), #4132, .T. ) ;
#1862 = CARTESIAN_POINT ( 'NONE',  ( 48.00000000000000000, 18.00000000000000355, 37.39999999999999147 ) ) ;
#1863 = VECTOR ( 'NONE', #8014, 1000.000000000000000 ) ;
#1864 = EDGE_LOOP ( 'NONE', ( #3138, #7917, #3479, #147, #3597, #8109, #5062, #6023, #5197, #140, #8640, #4906, #6195, #1416, #1046, #8042, #5234, #6236, #7494, #5888, #2845, #7864, #8842, #1500 ) ) ;
#1865 = DIRECTION ( 'NONE',  ( 0.000000000000000000, 0.000000000000000000, 1.000000000000000000 ) ) ;
#1866 = CARTESIAN_POINT ( 'NONE',  ( 0.000000000000000000, 16.00000000000000000, -11.89999999999999325 ) ) ;
#1867 = AXIS2_PLACEMENT_3D ( 'NONE', #3853, #8756, #2471 ) ;
#1868 = DIRECTION ( 'NONE',  ( -1.000000000000000000, -0.000000000000000000, -0.000000000000000000 ) ) ;
#1869 = CIRCLE ( 'NONE', #8146, 1.000000000000000000 ) ;
#1870 = ORIENTED_EDGE ( 'NONE', *, *, #226, .T. ) ;
#1871 = DIRECTION ( 'NONE',  ( -1.000000000000000000, -0.000000000000000000, 2.832201593431519163E-15 ) ) ;
#1872 = DIRECTION ( 'NONE',  ( -0.000000000000000000, -1.000000000000000000, -0.000000000000000000 ) ) ;
#1873 = EDGE_CURVE ( 'NONE', #7598, #4580, #8838, .T. ) ;
#1874 = AXIS2_PLACEMENT_3D ( 'NONE', #4161, #7601, #5567 ) ;
#1875 = DIRECTION ( 'NONE',  ( 3.854941057726238689E-15, 0.000000000000000000, 1.000000000000000000 ) ) ;
#1876 = CIRCLE ( 'NONE', #6604, 7.599999999999997868 ) ;
#1877 = ORIENTED_EDGE ( 'NONE', *, *, #6665, .T. ) ;
#1878 = DIRECTION ( 'NONE',  ( -1.000000000000000000, 0.000000000000000000, 0.000000000000000000 ) ) ;
#1879 = DIRECTION ( 'NONE',  ( 0.000000000000000000, 0.000000000000000000, 1.000000000000000000 ) ) ;
#1880 = ORIENTED_EDGE ( 'NONE', *, *, #7577, .F. ) ;
#1881 = ORIENTED_EDGE ( 'NONE', *, *, #888, .T. ) ;
#1882 = ORIENTED_EDGE ( 'NONE', *, *, #7421, .F. ) ;
#1883 = CARTESIAN_POINT ( 'NONE',  ( 42.49999999999967315, 0.000000000000000000, -11.89999999999999325 ) ) ;
#1884 = AXIS2_PLACEMENT_3D ( 'NONE', #2940, #7756, #7670 ) ;
#1885 = VECTOR ( 'NONE', #7546, 1000.000000000000000 ) ;
#1886 = LINE ( 'NONE', #1262, #5741 ) ;
#1887 = CARTESIAN_POINT ( 'NONE',  ( 49.00000000000016342, 0.000000000000000000, -2.399999999999995914 ) ) ;
#1888 = CARTESIAN_POINT ( 'NONE',  ( 39.00000000000000000, 16.00000000000000000, -1.099999999999990763 ) ) ;
#1889 = DIRECTION ( 'NONE',  ( -8.587739980083207367E-17, 0.000000000000000000, 1.000000000000000000 ) ) ;
#1890 = ORIENTED_EDGE ( 'NONE', *, *, #8787, .F. ) ;
#1891 = ORIENTED_EDGE ( 'NONE', *, *, #6949, .T. ) ;
#1892 = CARTESIAN_POINT ( 'NONE',  ( 48.00000000000000000, 18.00000000000000355, 38.39999999999999147 ) ) ;
#1893 = DIRECTION ( 'NONE',  ( 2.832201593431519163E-15, 6.579979571750962135E-15, 1.000000000000000000 ) ) ;
#1894 = EDGE_CURVE ( 'NONE', #3189, #2794, #3409, .T. ) ;
#1895 = CARTESIAN_POINT ( 'NONE',  ( -48.26645510304808084, -6.992410814622787463, 35.62710462446374748 ) ) ;
#1896 = ADVANCED_FACE ( 'NONE', ( #2775 ), #2565, .T. ) ;
#1897 = CARTESIAN_POINT ( 'NONE',  ( -47.99999999999999289, -12.00000000000000000, 16.60000000000000497 ) ) ;
#1898 = LINE ( 'NONE', #4622, #7125 ) ;
#1899 = ORIENTED_EDGE ( 'NONE', *, *, #523, .F. ) ;
#1900 = ORIENTED_EDGE ( 'NONE', *, *, #7375, .F. ) ;
#1901 = CARTESIAN_POINT ( 'NONE',  ( -39.00000000000000000, 6.500000000000000000, 39.39999999999999858 ) ) ;
#1902 = ORIENTED_EDGE ( 'NONE', *, *, #3773, .T. ) ;
#1903 = CARTESIAN_POINT ( 'NONE',  ( 42.49999999999969447, 16.00000000000000000, -2.099999999999990763 ) ) ;
#1904 = DIRECTION ( 'NONE',  ( -8.587739980083207367E-17, 0.000000000000000000, 1.000000000000000000 ) ) ;
#1905 = EDGE_CURVE ( 'NONE', #2645, #1640, #2643, .T. ) ;
#1906 = AXIS2_PLACEMENT_3D ( 'NONE', #2252, #8279, #3017 ) ;
#1907 = CARTESIAN_POINT ( 'NONE',  ( -47.99999999999999289, -11.00000000000000000, -39.39999999999997016 ) ) ;
#1908 = ADVANCED_FACE ( 'NONE', ( #8083 ), #4695, .T. ) ;
#1909 = DIRECTION ( 'NONE',  ( 1.000000000000000000, -0.000000000000000000, 6.938893903907221278E-15 ) ) ;
#1910 =( BOUNDED_CURVE ( )  B_SPLINE_CURVE ( 3, ( #816, #6163, #6247, #6287 ),
 .UNSPECIFIED., .F., .T. ) 
 B_SPLINE_CURVE_WITH_KNOTS ( ( 4, 4 ),
 ( 4.712388980384689674, 6.283185307179586232 ),
 .UNSPECIFIED. ) 
 CURVE ( )  GEOMETRIC_REPRESENTATION_ITEM ( )  RATIONAL_B_SPLINE_CURVE ( ( 1.000000000000000000, 0.8047378541243649375, 0.8047378541243649375, 1.000000000000000000 ) ) 
 REPRESENTATION_ITEM ( '' )  );
#1911 = ORIENTED_EDGE ( 'NONE', *, *, #3997, .F. ) ;
#1912 = AXIS2_PLACEMENT_3D ( 'NONE', #8778, #1238, #7360 ) ;
#1913 = DIRECTION ( 'NONE',  ( -1.000000000000000000, -0.000000000000000000, 2.832201593431519163E-15 ) ) ;
#1914 = DIRECTION ( 'NONE',  ( -0.000000000000000000, -1.000000000000000000, -0.000000000000000000 ) ) ;
#1915 = ADVANCED_FACE ( 'NONE', ( #7019 ), #4849, .T. ) ;
#1916 = ORIENTED_EDGE ( 'NONE', *, *, #2436, .F. ) ;
#1917 = CARTESIAN_POINT ( 'NONE',  ( 28.99999999999999645, -2.000000000000000000, -34.39999999999999147 ) ) ;
#1918 = CARTESIAN_POINT ( 'NONE',  ( 38.67432730060742330, -7.252297498691392619, -34.39999999999999147 ) ) ;
#1919 = EDGE_CURVE ( 'NONE', #2600, #2069, #2190, .T. ) ;
#1920 = AXIS2_PLACEMENT_3D ( 'NONE', #3328, #3901, #3273 ) ;
#1921 = DIRECTION ( 'NONE',  ( 0.000000000000000000, 0.000000000000000000, -1.000000000000000000 ) ) ;
#1922 = VERTEX_POINT ( 'NONE', #7674 ) ;
#1923 = CARTESIAN_POINT ( 'NONE',  ( 46.99999999999939604, 16.99999999999984723, -4.150000000000005684 ) ) ;
#1924 = CARTESIAN_POINT ( 'NONE',  ( -47.99999999999999289, -7.289986464112103270, -34.39999999999999147 ) ) ;
#1925 = ORIENTED_EDGE ( 'NONE', *, *, #3459, .F. ) ;
#1926 = AXIS2_PLACEMENT_3D ( 'NONE', #4065, #7506, #2590 ) ;
#1927 = ADVANCED_FACE ( 'NONE', ( #761 ), #845, .T. ) ;
#1928 = EDGE_LOOP ( 'NONE', ( #6883, #2828, #73, #8307 ) ) ;
#1929 = ORIENTED_EDGE ( 'NONE', *, *, #5543, .T. ) ;
#1930 = LINE ( 'NONE', #8091, #2455 ) ;
#1931 = DIRECTION ( 'NONE',  ( 0.000000000000000000, 0.000000000000000000, 1.000000000000000000 ) ) ;
#1932 = EDGE_CURVE ( 'NONE', #2238, #3561, #3276, .T. ) ;
#1933 = LINE ( 'NONE', #4658, #2066 ) ;
#1934 = AXIS2_PLACEMENT_3D ( 'NONE', #7742, #3148, #373 ) ;
#1935 = CARTESIAN_POINT ( 'NONE',  ( -39.00000000000000000, -7.000000000000000000, 3.600000000000005862 ) ) ;
#1936 = CARTESIAN_POINT ( 'NONE',  ( 0.000000000000000000, 16.00000000000000000, 21.40000000000000924 ) ) ;
#1937 = ORIENTED_EDGE ( 'NONE', *, *, #7790, .T. ) ;
#1938 = ORIENTED_EDGE ( 'NONE', *, *, #4061, .F. ) ;
#1939 = LINE ( 'NONE', #3238, #3379 ) ;
#1941 = FACE_OUTER_BOUND ( 'NONE', #2849, .T. ) ;
#1940 = VECTOR ( 'NONE', #1868, 1000.000000000000000 ) ;
#1942 = LINE ( 'NONE', #8506, #310 ) ;
#1943 = DIRECTION ( 'NONE',  ( 1.000000000000000000, -0.000000000000000000, 0.000000000000000000 ) ) ;
#1944 = VERTEX_POINT ( 'NONE', #5691 ) ;
#1945 = AXIS2_PLACEMENT_3D ( 'NONE', #4494, #1688, #7228 ) ;
#1946 = SPHERICAL_SURFACE ( 'NONE', #3120, 1.000000000000000000 ) ;
#1947 = ORIENTED_EDGE ( 'NONE', *, *, #6088, .F. ) ;
#1948 = ORIENTED_EDGE ( 'NONE', *, *, #6238, .F. ) ;
#1949 = DIRECTION ( 'NONE',  ( -5.782411586589377360E-16, 0.000000000000000000, -1.000000000000000000 ) ) ;
#1950 = EDGE_LOOP ( 'NONE', ( #6540, #6922, #2181, #3311 ) ) ;
#1951 = CARTESIAN_POINT ( 'NONE',  ( 48.99999999999999289, 46.00000000000000000, -4.207992590240770895E-15 ) ) ;
#1952 = DIRECTION ( 'NONE',  ( 3.854941057726238689E-15, 0.000000000000000000, 1.000000000000000000 ) ) ;
#1953 = DIRECTION ( 'NONE',  ( 1.000000000000000000, 0.000000000000000000, 0.000000000000000000 ) ) ;
#1954 = FACE_OUTER_BOUND ( 'NONE', #4533, .T. ) ;
#1955 = EDGE_CURVE ( 'NONE', #685, #3465, #5004, .T. ) ;
#1956 = EDGE_LOOP ( 'NONE', ( #8535, #8471, #3720, #2966 ) ) ;
#1957 = CARTESIAN_POINT ( 'NONE',  ( 0.000000000000000000, 16.00000000000000000, 20.40000000000000924 ) ) ;
#1958 = FACE_OUTER_BOUND ( 'NONE', #877, .T. ) ;
#1959 = CARTESIAN_POINT ( 'NONE',  ( -38.00000000000000000, -6.729948651002881199, 2.600000000000005862 ) ) ;
#1960 = ORIENTED_EDGE ( 'NONE', *, *, #5738, .T. ) ;
#1961 = DIRECTION ( 'NONE',  ( -1.000000000000000000, 0.000000000000000000, 0.000000000000000000 ) ) ;
#1962 = DIRECTION ( 'NONE',  ( -0.000000000000000000, -1.000000000000000000, 0.000000000000000000 ) ) ;
#1963 = VECTOR ( 'NONE', #6199, 1000.000000000000000 ) ;
#1964 = EDGE_CURVE ( 'NONE', #1651, #2545, #4265, .T. ) ;
#1965 = CARTESIAN_POINT ( 'NONE',  ( -38.15354304016503306, -5.444929758709007750, -33.79648777536570492 ) ) ;
#1966 = VERTEX_POINT ( 'NONE', #129 ) ;
#1967 = CARTESIAN_POINT ( 'NONE',  ( 47.99999999999999289, 0.000000000000000000, -21.39999999999999503 ) ) ;
#1968 = AXIS2_PLACEMENT_3D ( 'NONE', #6327, #2908, #4242 ) ;
#1969 = CARTESIAN_POINT ( 'NONE',  ( -42.49999999999990763, 1.000000000000000888, -33.39999999999999147 ) ) ;
#1970 = EDGE_LOOP ( 'NONE', ( #5375, #6798, #632, #2320 ) ) ;
#1971 = ORIENTED_EDGE ( 'NONE', *, *, #4986, .F. ) ;
#1972 = ORIENTED_EDGE ( 'NONE', *, *, #4424, .T. ) ;
#1973 = DIRECTION ( 'NONE',  ( 0.000000000000000000, -1.000000000000000000, 0.000000000000000000 ) ) ;
#1974 = DIRECTION ( 'NONE',  ( 1.000000000000000000, 0.000000000000000000, -2.832201593431520740E-15 ) ) ;
#1975 = DIRECTION ( 'NONE',  ( 1.000000000000000000, 0.000000000000000000, 0.000000000000000000 ) ) ;
#1976 = CIRCLE ( 'NONE', #4686, 1.800000000000002931 ) ;
#1977 = EDGE_CURVE ( 'NONE', #4710, #3344, #2319, .T. ) ;
#1978 = DIRECTION ( 'NONE',  ( 1.000000000000000000, 0.000000000000000000, 0.000000000000000000 ) ) ;
#1979 = CARTESIAN_POINT ( 'NONE',  ( -48.99999999999998579, 8.500000000000000000, 12.70000000000032792 ) ) ;
#1980 = ORIENTED_EDGE ( 'NONE', *, *, #2551, .T. ) ;
#1981 = EDGE_CURVE ( 'NONE', #291, #1236, #4917, .T. ) ;
#1982 = ORIENTED_EDGE ( 'NONE', *, *, #3059, .F. ) ;
#1983 = DIRECTION ( 'NONE',  ( 1.000000000000000000, -0.000000000000000000, 0.000000000000000000 ) ) ;
#1984 = CARTESIAN_POINT ( 'NONE',  ( 39.00000000000000000, -7.000000000000000000, -15.39999999999999325 ) ) ;
#1985 = CARTESIAN_POINT ( 'NONE',  ( 49.00000000000016342, -7.000000000000000000, -15.39999999999999325 ) ) ;
#1986 = LINE ( 'NONE', #5400, #2055 ) ;
#1987 = ORIENTED_EDGE ( 'NONE', *, *, #6803, .F. ) ;
#1988 = AXIS2_PLACEMENT_3D ( 'NONE', #2227, #7063, #6317 ) ;
#1989 = EDGE_CURVE ( 'NONE', #3370, #2946, #5859, .T. ) ;
#1990 = FACE_OUTER_BOUND ( 'NONE', #2419, .T. ) ;
#1991 = ORIENTED_EDGE ( 'NONE', *, *, #3018, .F. ) ;
#1992 = ORIENTED_EDGE ( 'NONE', *, *, #7475, .F. ) ;
#1993 = DIRECTION ( 'NONE',  ( 0.000000000000000000, 0.000000000000000000, -1.000000000000000000 ) ) ;
#1994 = EDGE_LOOP ( 'NONE', ( #6762, #7354, #4405, #2990 ) ) ;
#1995 = CARTESIAN_POINT ( 'NONE',  ( 38.73354489695191916, -6.992410814622785686, 16.62710462446375459 ) ) ;
#1996 = AXIS2_PLACEMENT_3D ( 'NONE', #2767, #7320, #3355 ) ;
#1997 = CARTESIAN_POINT ( 'NONE',  ( -37.00000000000000000, 17.00000000000000000, 33.40000000000000568 ) ) ;
#1998 = PLANE ( 'NONE',  #7854 ) ;
#1999 = AXIS2_PLACEMENT_3D ( 'NONE', #7685, #6419, #696 ) ;
#2000 = ORIENTED_EDGE ( 'NONE', *, *, #6783, .T. ) ;
#2001 = CARTESIAN_POINT ( 'NONE',  ( -39.00000000000000000, -7.289986464112103270, -33.39999999999999147 ) ) ;
#2002 = CARTESIAN_POINT ( 'NONE',  ( -47.99999999999998579, 8.500000000000000000, 13.70000000000032614 ) ) ;
#2003 = CARTESIAN_POINT ( 'NONE',  ( -43.99999999999938183, 8.499999999999843681, -8.799999999999709388 ) ) ;
#2004 = PLANE ( 'NONE',  #8294 ) ;
#2005 = EDGE_CURVE ( 'NONE', #3675, #1499, #4327, .T. ) ;
#2007 = VECTOR ( 'NONE', #7793, 1000.000000000000000 ) ;
#2006 = CARTESIAN_POINT ( 'NONE',  ( 37.87963366414175681, -4.800426430200756656, -34.40000000000116387 ) ) ;
#2008 = EDGE_CURVE ( 'NONE', #8599, #7740, #7762, .T. ) ;
#2009 = CARTESIAN_POINT ( 'NONE',  ( -38.02230309220890803, -4.778551069181973254, -33.55909333713120191 ) ) ;
#2010 = EDGE_LOOP ( 'NONE', ( #7838, #5810, #8088, #5630 ) ) ;
#2011 = DIRECTION ( 'NONE',  ( 0.000000000000000000, 1.000000000000000000, -0.000000000000000000 ) ) ;
#2012 = AXIS2_PLACEMENT_3D ( 'NONE', #3638, #4477, #5066 ) ;
#2013 = VECTOR ( 'NONE', #1797, 1000.000000000000000 ) ;
#2014 = DIRECTION ( 'NONE',  ( 1.000000000000000000, 0.000000000000000000, 2.887905366413996165E-15 ) ) ;
#2015 = ORIENTED_EDGE ( 'NONE', *, *, #4654, .T. ) ;
#2016 = VERTEX_POINT ( 'NONE', #3662 ) ;
#2017 = EDGE_LOOP ( 'NONE', ( #3226, #2922, #6646, #3057 ) ) ;
#2018 = LINE ( 'NONE', #2103, #4588 ) ;
#2019 = EDGE_CURVE ( 'NONE', #2376, #8588, #4414, .T. ) ;
#2020 = CARTESIAN_POINT ( 'NONE',  ( -48.99999999999999289, -10.93827373350304377, -8.899999999999995026 ) ) ;
#2021 = VECTOR ( 'NONE', #8301, 1000.000000000000000 ) ;
#2022 = CARTESIAN_POINT ( 'NONE',  ( 19.00000000000002132, -2.000000000000000000, -1.098658201451982980E-14 ) ) ;
#2023 = DIRECTION ( 'NONE',  ( -1.000000000000000000, 0.000000000000000000, 0.000000000000000000 ) ) ;
#2024 = ORIENTED_EDGE ( 'NONE', *, *, #6686, .F. ) ;
#2025 = AXIS2_PLACEMENT_3D ( 'NONE', #4310, #915, #1634 ) ;
#2026 = VERTEX_POINT ( 'NONE', #257 ) ;
#2027 = VECTOR ( 'NONE', #8474, 1000.000000000000000 ) ;
#2028 = FACE_OUTER_BOUND ( 'NONE', #3886, .T. ) ;
#2029 = FACE_OUTER_BOUND ( 'NONE', #8165, .T. ) ;
#2030 = EDGE_CURVE ( 'NONE', #6702, #2645, #803, .T. ) ;
#2031 = EDGE_CURVE ( 'NONE', #5003, #7334, #86, .T. ) ;
#2032 = LINE ( 'NONE', #5816, #3028 ) ;
#2033 = CARTESIAN_POINT ( 'NONE',  ( 39.00000000000000000, 17.00000000000000000, 33.40000000000000568 ) ) ;
#2034 = ADVANCED_FACE ( 'NONE', ( #2814, #5561 ), #8257, .F. ) ;
#2035 = ORIENTED_EDGE ( 'NONE', *, *, #4209, .T. ) ;
#2036 = LINE ( 'NONE', #1371, #2549 ) ;
#2037 = ORIENTED_EDGE ( 'NONE', *, *, #3618, .F. ) ;
#2038 = ORIENTED_EDGE ( 'NONE', *, *, #6344, .F. ) ;
#2039 = CARTESIAN_POINT ( 'NONE',  ( 47.99999999999999289, 17.00000000000000000, -40.39999999999997016 ) ) ;
#2040 = EDGE_LOOP ( 'NONE', ( #7605, #2508, #7136, #7937 ) ) ;
#2041 = CARTESIAN_POINT ( 'NONE',  ( 42.49999999999943867, 8.500000000000000000, 13.70000000000007212 ) ) ;
#2042 = PLANE ( 'NONE',  #4785 ) ;
#2043 = ADVANCED_FACE ( 'NONE', ( #1067 ), #1051, .F. ) ;
#2044 = CARTESIAN_POINT ( 'NONE',  ( 0.000000000000000000, 0.000000000000000000, 0.000000000000000000 ) ) ;
#2045 = EDGE_CURVE ( 'NONE', #8661, #259, #633, .T. ) ;
#2046 = CARTESIAN_POINT ( 'NONE',  ( 49.00000000000002842, 8.499999999999687361, -29.50000000000000000 ) ) ;
#2047 = EDGE_CURVE ( 'NONE', #846, #4002, #1559, .T. ) ;
#2048 = DIRECTION ( 'NONE',  ( 0.000000000000000000, 1.000000000000000000, 0.000000000000000000 ) ) ;
#2049 = ORIENTED_EDGE ( 'NONE', *, *, #5297, .F. ) ;
#2050 = CARTESIAN_POINT ( 'NONE',  ( -47.99999999999998579, 8.499999999999843681, -8.799999999999696954 ) ) ;
#2051 = DIRECTION ( 'NONE',  ( -1.000000000000000000, -0.000000000000000000, 2.832201593431519163E-15 ) ) ;
#2052 = DIRECTION ( 'NONE',  ( 0.000000000000000000, -0.000000000000000000, -1.000000000000000000 ) ) ;
#2053 = CARTESIAN_POINT ( 'NONE',  ( 43.99999999999945288, 8.500000000000000000, 17.30000000000005755 ) ) ;
#2054 = DIRECTION ( 'NONE',  ( 0.000000000000000000, 0.000000000000000000, -1.000000000000000000 ) ) ;
#2055 = VECTOR ( 'NONE', #3285, 1000.000000000000000 ) ;
#2056 = FACE_OUTER_BOUND ( 'NONE', #4205, .T. ) ;
#2057 = ORIENTED_EDGE ( 'NONE', *, *, #8252, .F. ) ;
#2058 = CARTESIAN_POINT ( 'NONE',  ( -38.00000000000000000, -1.000000000000000000, -1.099999999999990763 ) ) ;
#2059 = CARTESIAN_POINT ( 'NONE',  ( 46.99999999999938183, -6.749873135729384496E-14, -9.849999999999884182 ) ) ;
#2060 = ORIENTED_EDGE ( 'NONE', *, *, #2283, .T. ) ;
#2061 = ORIENTED_EDGE ( 'NONE', *, *, #3677, .T. ) ;
#2062 = CARTESIAN_POINT ( 'NONE',  ( -39.00000000000000000, 16.00000000000000000, -23.59999999999999076 ) ) ;
#2063 = STYLED_ITEM ( 'NONE', ( #8374 ), #6436 ) ;
#2064 = CYLINDRICAL_SURFACE ( 'NONE', #1874, 1.000000000000000888 ) ;
#2065 = DIRECTION ( 'NONE',  ( 5.782411586589377360E-16, 0.000000000000000000, 1.000000000000000000 ) ) ;
#2066 = VECTOR ( 'NONE', #493, 1000.000000000000000 ) ;
#2067 = EDGE_CURVE ( 'NONE', #2725, #6320, #1341, .T. ) ;
#2068 = DIRECTION ( 'NONE',  ( 0.000000000000000000, 0.000000000000000000, -1.000000000000000000 ) ) ;
#2069 = VERTEX_POINT ( 'NONE', #1294 ) ;
#2070 = ORIENTED_EDGE ( 'NONE', *, *, #3593, .T. ) ;
#2071 = DIRECTION ( 'NONE',  ( -1.000000000000000000, 0.000000000000000000, -8.587739980083203670E-17 ) ) ;
#2072 = DIRECTION ( 'NONE',  ( -1.416100796715744199E-15, -0.8660254037844418162, -0.4999999999999945044 ) ) ;
#2073 = DIRECTION ( 'NONE',  ( -0.000000000000000000, -1.000000000000000000, 0.000000000000000000 ) ) ;
#2074 = VERTEX_POINT ( 'NONE', #2050 ) ;
#2075 = EDGE_CURVE ( 'NONE', #6072, #4877, #3113, .T. ) ;
#2076 = CARTESIAN_POINT ( 'NONE',  ( -38.48959715504242496, -6.963847602983967100, -2.270064048031549042 ) ) ;
#2077 = ORIENTED_EDGE ( 'NONE', *, *, #5297, .T. ) ;
#2078 = ORIENTED_EDGE ( 'NONE', *, *, #4374, .F. ) ;
#2079 = AXIS2_PLACEMENT_3D ( 'NONE', #3741, #424, #2309 ) ;
#2080 = DIRECTION ( 'NONE',  ( -1.000000000000000000, 0.000000000000000000, 2.887905366413996165E-15 ) ) ;
#2081 = ORIENTED_EDGE ( 'NONE', *, *, #3978, .F. ) ;
#2082 = DIRECTION ( 'NONE',  ( 0.000000000000000000, 0.000000000000000000, -1.000000000000000000 ) ) ;
#2083 = DIRECTION ( 'NONE',  ( -0.000000000000000000, -1.000000000000000000, 0.000000000000000000 ) ) ;
#2084 = CARTESIAN_POINT ( 'NONE',  ( -48.80411165113194727, -6.892064849482755662, -2.008562741362453608 ) ) ;
#2085 = CIRCLE ( 'NONE', #1231, 7.599999999999996092 ) ;
#2086 = FACE_OUTER_BOUND ( 'NONE', #4204, .T. ) ;
#2087 = EDGE_CURVE ( 'NONE', #5359, #1135, #1710, .T. ) ;
#2088 = EDGE_LOOP ( 'NONE', ( #1479, #8368, #184, #1125 ) ) ;
#2089 = LINE ( 'NONE', #4992, #4422 ) ;
#2090 = CARTESIAN_POINT ( 'NONE',  ( -39.00000000000000000, 16.00000000000000000, -1.099999999999990763 ) ) ;
#2091 = ADVANCED_FACE ( 'NONE', ( #6136 ), #5462, .T. ) ;
#2092 = VECTOR ( 'NONE', #5947, 1000.000000000000000 ) ;
#2093 = DIRECTION ( 'NONE',  ( 0.000000000000000000, 0.000000000000000000, 1.000000000000000000 ) ) ;
#2094 = PLANE ( 'NONE',  #6051 ) ;
#2095 = CARTESIAN_POINT ( 'NONE',  ( 37.00000000000000000, 7.500000000000000000, 39.39999999999999858 ) ) ;
#2096 = CARTESIAN_POINT ( 'NONE',  ( 47.99999999999999289, -7.000000000000000000, 3.600000000000005862 ) ) ;
#2097 = ORIENTED_EDGE ( 'NONE', *, *, #7697, .T. ) ;
#2098 = EDGE_CURVE ( 'NONE', #5038, #7761, #6808, .T. ) ;
#2099 = LINE ( 'NONE', #8792, #7414 ) ;
#2100 = FACE_BOUND ( 'NONE', #5131, .T. ) ;
#2101 = EDGE_LOOP ( 'NONE', ( #6636, #8111, #7634, #6007 ) ) ;
#2102 = EDGE_LOOP ( 'NONE', ( #3544, #723, #4522, #5438, #7524, #8473 ) ) ;
#2103 = CARTESIAN_POINT ( 'NONE',  ( 37.00000000000000000, 17.00000000000000000, -34.39999999999999147 ) ) ;
#2104 = LINE ( 'NONE', #4753, #7860 ) ;
#2105 = FACE_OUTER_BOUND ( 'NONE', #6704, .T. ) ;
#2106 = CIRCLE ( 'NONE', #7804, 2.000000000000001776 ) ;
#2107 = CARTESIAN_POINT ( 'NONE',  ( 49.00000000000016342, -12.00000000000000000, -21.39999999999999503 ) ) ;
#2108 = ORIENTED_EDGE ( 'NONE', *, *, #8408, .F. ) ;
#2109 = VERTEX_POINT ( 'NONE', #3442 ) ;
#2110 = CARTESIAN_POINT ( 'NONE',  ( -47.99999999999999289, -12.00000000000000000, 35.60000000000000142 ) ) ;
#2112 = CIRCLE ( 'NONE', #5115, 1.000000000000000888 ) ;
#2111 = CARTESIAN_POINT ( 'NONE',  ( -48.99999999999999289, -11.00000000000000000, 2.600000000000005862 ) ) ;
#2113 = EDGE_CURVE ( 'NONE', #8441, #1328, #5862, .T. ) ;
#2114 = CYLINDRICAL_SURFACE ( 'NONE', #3050, 1.000000000000000888 ) ;
#2115 = LINE ( 'NONE', #3469, #1108 ) ;
#2116 = EDGE_CURVE ( 'NONE', #990, #6796, #138, .T. ) ;
#2117 = LINE ( 'NONE', #7531, #3263 ) ;
#2118 = ORIENTED_EDGE ( 'NONE', *, *, #3883, .F. ) ;
#2119 = CIRCLE ( 'NONE', #1265, 1.000000000000000888 ) ;
#2120 = ORIENTED_EDGE ( 'NONE', *, *, #7652, .F. ) ;
#2121 = ORIENTED_EDGE ( 'NONE', *, *, #6403, .F. ) ;
#2122 = CARTESIAN_POINT ( 'NONE',  ( -47.99999999999999289, 0.000000000000000000, 3.600000000000005862 ) ) ;
#2123 = CARTESIAN_POINT ( 'NONE',  ( -38.00000000000000000, -11.58578643762690241, -20.98578643762689921 ) ) ;
#2124 = EDGE_CURVE ( 'NONE', #6637, #1708, #7505, .T. ) ;
#2125 = FACE_OUTER_BOUND ( 'NONE', #977, .T. ) ;
#2126 = VECTOR ( 'NONE', #7481, 1000.000000000000000 ) ;
#2127 = DIRECTION ( 'NONE',  ( 3.854941057726238689E-15, 0.000000000000000000, 1.000000000000000000 ) ) ;
#2128 = ORIENTED_EDGE ( 'NONE', *, *, #8097, .T. ) ;
#2129 = ORIENTED_EDGE ( 'NONE', *, *, #2075, .F. ) ;
#2130 = CARTESIAN_POINT ( 'NONE',  ( -47.99999999999998579, 8.499999999999843681, -5.199999999999699085 ) ) ;
#2131 = AXIS2_PLACEMENT_3D ( 'NONE', #5821, #5276, #4372 ) ;
#2132 = CARTESIAN_POINT ( 'NONE',  ( 0.000000000000000000, -12.00000000000000000, 0.000000000000000000 ) ) ;
#2133 = DIRECTION ( 'NONE',  ( 0.000000000000000000, -0.000000000000000000, -1.000000000000000000 ) ) ;
#2134 = DIRECTION ( 'NONE',  ( -8.587739980083207367E-17, 0.000000000000000000, 1.000000000000000000 ) ) ;
#2135 = DIRECTION ( 'NONE',  ( 1.826754691256888069E-29, -1.000000000000000000, 6.325535152577479865E-15 ) ) ;
#2136 = ADVANCED_FACE ( 'NONE', ( #3255 ), #5998, .T. ) ;
#2137 = DIRECTION ( 'NONE',  ( 0.000000000000000000, 0.000000000000000000, 1.000000000000000000 ) ) ;
#2138 = EDGE_CURVE ( 'NONE', #7461, #2268, #8028, .T. ) ;
#2139 = CARTESIAN_POINT ( 'NONE',  ( -39.00000000000000000, -6.737215665719536339, -34.23333333333332718 ) ) ;
#2140 = ORIENTED_EDGE ( 'NONE', *, *, #4140, .T. ) ;
#2141 = DIRECTION ( 'NONE',  ( 1.000000000000000000, 0.000000000000000000, 0.000000000000000000 ) ) ;
#2142 = ORIENTED_EDGE ( 'NONE', *, *, #6843, .F. ) ;
#2143 = AXIS2_PLACEMENT_3D ( 'NONE', #1038, #7906, #486 ) ;
#2144 = ORIENTED_EDGE ( 'NONE', *, *, #7304, .F. ) ;
#2145 = CARTESIAN_POINT ( 'NONE',  ( -42.49999999999970157, 17.00000000000000000, -1.099999999999990763 ) ) ;
#2146 = CARTESIAN_POINT ( 'NONE',  ( 39.00000000000000000, -12.00000000000000000, 22.60000000000000142 ) ) ;
#2147 = TOROIDAL_SURFACE ( 'NONE', #7874, 8.599999999999997868, 1.000000000000000000 ) ;
#2148 = PLANE ( 'NONE',  #8378 ) ;
#2149 = AXIS2_PLACEMENT_3D ( 'NONE', #1423, #2048, #7460 ) ;
#2150 = CARTESIAN_POINT ( 'NONE',  ( 48.97439505098418522, -6.798099027112982640, -16.14092218030685189 ) ) ;
#2151 = ORIENTED_EDGE ( 'NONE', *, *, #8345, .F. ) ;
#2152 = ORIENTED_EDGE ( 'NONE', *, *, #8303, .T. ) ;
#2153 = CARTESIAN_POINT ( 'NONE',  ( 46.99999999999933209, 8.499999999999687361, -27.69999999999999218 ) ) ;
#2154 = VECTOR ( 'NONE', #7035, 1000.000000000000114 ) ;
#2155 = CARTESIAN_POINT ( 'NONE',  ( 46.99999999999939604, -8.867047106606118945, -5.119392033916196461 ) ) ;
#2156 = CARTESIAN_POINT ( 'NONE',  ( 0.000000000000000000, 0.000000000000000000, -2.099999999999990763 ) ) ;
#2157 = CARTESIAN_POINT ( 'NONE',  ( 39.00000000000000000, -7.000000000000000000, 35.60000000000000142 ) ) ;
#2158 = ORIENTED_EDGE ( 'NONE', *, *, #4599, .F. ) ;
#2159 = AXIS2_PLACEMENT_3D ( 'NONE', #3530, #8210, #8170 ) ;
#2160 = ORIENTED_EDGE ( 'NONE', *, *, #7712, .F. ) ;
#2161 = EDGE_CURVE ( 'NONE', #8086, #5854, #6048, .T. ) ;
#2162 = ORIENTED_EDGE ( 'NONE', *, *, #5980, .F. ) ;
#2163 = DIRECTION ( 'NONE',  ( 0.000000000000000000, 0.000000000000000000, -1.000000000000000000 ) ) ;
#2164 = CARTESIAN_POINT ( 'NONE',  ( 0.000000000000000000, 1.000000000000000888, -33.39999999999999147 ) ) ;
#2165 = ADVANCED_FACE ( 'NONE', ( #1388 ), #4105, .F. ) ;
#2166 = AXIS2_PLACEMENT_3D ( 'NONE', #2046, #5367, #6089 ) ;
#2168 = CIRCLE ( 'NONE', #8435, 2.799999999999993605 ) ;
#2167 = CARTESIAN_POINT ( 'NONE',  ( 43.99999999999943157, 10.61852447854383286, 6.130607966083690741 ) ) ;
#2169 = DIRECTION ( 'NONE',  ( 0.000000000000000000, -0.000000000000000000, 1.000000000000000000 ) ) ;
#2170 = EDGE_LOOP ( 'NONE', ( #1245, #6691, #6822, #4930 ) ) ;
#2171 = ORIENTED_EDGE ( 'NONE', *, *, #2929, .F. ) ;
#2172 = CARTESIAN_POINT ( 'NONE',  ( 38.00000000000000000, -11.00000000000000000, -16.39999999999999503 ) ) ;
#2173 = EDGE_CURVE ( 'NONE', #4451, #2215, #6844, .T. ) ;
#2174 = EDGE_LOOP ( 'NONE', ( #4007, #8360 ) ) ;
#2175 = CARTESIAN_POINT ( 'NONE',  ( -43.99999999999932498, 5.209103465618845519, -29.49999999999990763 ) ) ;
#2176 = CARTESIAN_POINT ( 'NONE',  ( -47.99999999999999289, 0.000000000000000000, -15.39999999999999325 ) ) ;
#2177 = LINE ( 'NONE', #4319, #947 ) ;
#2178 = FACE_BOUND ( 'NONE', #3341, .T. ) ;
#2179 = CARTESIAN_POINT ( 'NONE',  ( 38.02254995558499928, -4.787995133274117521, -33.56245045656515913 ) ) ;
#2180 = FACE_OUTER_BOUND ( 'NONE', #909, .T. ) ;
#2181 = ORIENTED_EDGE ( 'NONE', *, *, #4693, .F. ) ;
#2182 = CARTESIAN_POINT ( 'NONE',  ( 38.86555973174532141, -7.000000000000000000, 22.60000000000000142 ) ) ;
#2183 = EDGE_CURVE ( 'NONE', #6214, #1922, #4635, .T. ) ;
#2184 = ORIENTED_EDGE ( 'NONE', *, *, #7158, .F. ) ;
#2185 = CARTESIAN_POINT ( 'NONE',  ( 49.00000000000009237, 8.499999999999843681, -8.799999999999972289 ) ) ;
#2186 = ORIENTED_EDGE ( 'NONE', *, *, #3717, .F. ) ;
#2187 = EDGE_CURVE ( 'NONE', #7673, #4758, #7511, .T. ) ;
#2188 = CARTESIAN_POINT ( 'NONE',  ( 46.99999999999933209, -5.900142913566566808E-13, -26.64999999999976765 ) ) ;
#2189 = CIRCLE ( 'NONE', #7483, 1.000000000000000888 ) ;
#2190 = B_SPLINE_CURVE_WITH_KNOTS ( 'NONE', 3,
 ( #1480, #2182, #6974, #5651, #4194, #8381, #174, #2989, #3621, #4873 ),
 .UNSPECIFIED., .F., .F.,
 ( 4, 2, 2, 2, 4 ),
 ( 0.000000000000000000, 0.0003975010360984236493, 0.0007950020721968472986, 0.001192503108295270894, 0.001590004144393694597 ),
 .UNSPECIFIED. ) ;
#2191 = FACE_OUTER_BOUND ( 'NONE', #5977, .T. ) ;
#2192 = CARTESIAN_POINT ( 'NONE',  ( -42.49999999999944578, 8.500000000000000000, 17.30000000000030269 ) ) ;
#2193 = EDGE_CURVE ( 'NONE', #1783, #3588, #4709, .T. ) ;
#2194 =( BOUNDED_CURVE ( )  B_SPLINE_CURVE ( 3, ( #7691, #6426, #5577, #4893 ),
 .UNSPECIFIED., .F., .T. ) 
 B_SPLINE_CURVE_WITH_KNOTS ( ( 4, 4 ),
 ( 3.141592653589793116, 4.712388980384689674 ),
 .UNSPECIFIED. ) 
 CURVE ( )  GEOMETRIC_REPRESENTATION_ITEM ( )  RATIONAL_B_SPLINE_CURVE ( ( 1.000000000000000000, 0.8047378541243649375, 0.8047378541243649375, 1.000000000000000000 ) ) 
 REPRESENTATION_ITEM ( '' )  );
#2195 = EDGE_CURVE ( 'NONE', #1584, #370, #5638, .T. ) ;
#2196 = ORIENTED_EDGE ( 'NONE', *, *, #2398, .F. ) ;
#2197 = AXIS2_PLACEMENT_3D ( 'NONE', #4493, #3026, #3697 ) ;
#2198 = ORIENTED_EDGE ( 'NONE', *, *, #6504, .F. ) ;
#2199 = EDGE_CURVE ( 'NONE', #7626, #5360, #1425, .T. ) ;
#2200 = CARTESIAN_POINT ( 'NONE',  ( -43.99999999999941025, 0.8757386859688585101, 0.5056079660837550227 ) ) ;
#2201 = CARTESIAN_POINT ( 'NONE',  ( -46.99999999999945999, 5.209103465619158158, 15.50000000000006040 ) ) ;
#2202 = CIRCLE ( 'NONE', #4629, 1.800000000000000488 ) ;
#2203 = DIRECTION ( 'NONE',  ( 1.000000000000000000, 0.000000000000000000, 2.887905366413996165E-15 ) ) ;
#2204 = CARTESIAN_POINT ( 'NONE',  ( -42.49999999999993605, 16.00000000000000000, -23.59999999999999076 ) ) ;
#2205 = EDGE_LOOP ( 'NONE', ( #3277, #4895, #6284, #88 ) ) ;
#2206 = ORIENTED_EDGE ( 'NONE', *, *, #2933, .F. ) ;
#2207 = EDGE_LOOP ( 'NONE', ( #5790, #801, #8638, #5582, #6995 ) ) ;
#2208 = LINE ( 'NONE', #6215, #3648 ) ;
#2210 = DIRECTION ( 'NONE',  ( 0.000000000000000000, 0.000000000000000000, 1.000000000000000000 ) ) ;
#2209 = CIRCLE ( 'NONE', #1367, 2.000000000000001776 ) ;
#2211 = DIRECTION ( 'NONE',  ( 1.000000000000000000, 0.000000000000000000, -0.000000000000000000 ) ) ;
#2212 = CYLINDRICAL_SURFACE ( 'NONE', #8560, 1.000000000000000888 ) ;
#2213 = CIRCLE ( 'NONE', #5949, 1.000000000000000000 ) ;
#2214 = ORIENTED_EDGE ( 'NONE', *, *, #6206, .T. ) ;
#2215 = VERTEX_POINT ( 'NONE', #6225 ) ;
#2216 = CARTESIAN_POINT ( 'NONE',  ( -38.00000000000000000, -11.00000000000000000, -1.399999999999995914 ) ) ;
#2217 = EDGE_LOOP ( 'NONE', ( #1322, #4560, #8385, #4294 ) ) ;
#2218 = DIRECTION ( 'NONE',  ( 0.000000000000000000, -1.000000000000000000, 0.000000000000000000 ) ) ;
#2219 = DIRECTION ( 'NONE',  ( -1.000000000000000000, -0.000000000000000000, 2.832201593431519163E-15 ) ) ;
#2220 = CARTESIAN_POINT ( 'NONE',  ( -38.19590896960578874, -6.892072001326527086, 22.20858901228006488 ) ) ;
#2221 = DIRECTION ( 'NONE',  ( 1.000000000000000000, -0.000000000000000000, 8.587739980083207367E-17 ) ) ;
#2222 = AXIS2_PLACEMENT_3D ( 'NONE', #1806, #6787, #8100 ) ;
#2223 = CARTESIAN_POINT ( 'NONE',  ( 48.99999999999999289, -6.729948651002881199, 2.600000000000005862 ) ) ;
#2224 = EDGE_CURVE ( 'NONE', #6454, #2805, #714, .T. ) ;
#2225 = DIRECTION ( 'NONE',  ( -1.000000000000000000, 0.000000000000000000, 0.000000000000000000 ) ) ;
#2226 = ORIENTED_EDGE ( 'NONE', *, *, #2138, .T. ) ;
#2227 = CARTESIAN_POINT ( 'NONE',  ( 39.00000000000000000, 6.499999999999999112, 39.39999999999999858 ) ) ;
#2228 = ORIENTED_EDGE ( 'NONE', *, *, #8619, .T. ) ;
#2229 = DIRECTION ( 'NONE',  ( -0.000000000000000000, -1.000000000000000000, -0.000000000000000000 ) ) ;
#2230 = ORIENTED_EDGE ( 'NONE', *, *, #4654, .F. ) ;
#2231 = CARTESIAN_POINT ( 'NONE',  ( 38.37847741122794787, -6.942833506000131827, 3.394137160260633834 ) ) ;
#2232 = B_SPLINE_CURVE_WITH_KNOTS ( 'NONE', 3,
 ( #7878, #2478, #8450, #5802, #5210, #1764, #1004, #3730, #6432, #4482 ),
 .UNSPECIFIED., .F., .F.,
 ( 4, 2, 2, 2, 4 ),
 ( 0.000000000000000000, 0.0003975010360984237577, 0.0007950020721968475155, 0.001192503108295271327, 0.001590004144393695031 ),
 .UNSPECIFIED. ) ;
#2233 = CARTESIAN_POINT ( 'NONE',  ( 47.99999999999999289, 16.00000000000000000, -39.39999999999997016 ) ) ;
#2234 = EDGE_CURVE ( 'NONE', #7484, #6728, #2089, .T. ) ;
#2235 = DIRECTION ( 'NONE',  ( 0.000000000000000000, 1.000000000000000000, -0.000000000000000000 ) ) ;
#2236 = CARTESIAN_POINT ( 'NONE',  ( -47.99999999999999289, 16.00000000000000000, -39.39999999999997016 ) ) ;
#2237 = VERTEX_POINT ( 'NONE', #6395 ) ;
#2238 = VERTEX_POINT ( 'NONE', #4948 ) ;
#2239 = LINE ( 'NONE', #5113, #8566 ) ;
#2240 = LINE ( 'NONE', #949, #5884 ) ;
#2241 = EDGE_CURVE ( 'NONE', #2864, #7698, #765, .T. ) ;
#2242 = AXIS2_PLACEMENT_3D ( 'NONE', #4344, #8311, #7082 ) ;
#2243 = LINE ( 'NONE', #234, #5108 ) ;
#2244 = ADVANCED_FACE ( 'NONE', ( #203 ), #5595, .F. ) ;
#2245 = DIRECTION ( 'NONE',  ( 0.000000000000000000, -1.000000000000000000, 0.000000000000000000 ) ) ;
#2246 = ORIENTED_EDGE ( 'NONE', *, *, #7250, .T. ) ;
#2247 = ORIENTED_EDGE ( 'NONE', *, *, #3406, .T. ) ;
#2248 = EDGE_LOOP ( 'NONE', ( #7325, #1270, #5093, #4255 ) ) ;
#2249 = AXIS2_PLACEMENT_3D ( 'NONE', #8479, #2464, #3759 ) ;
#2250 = FACE_OUTER_BOUND ( 'NONE', #7103, .T. ) ;
#2251 = CYLINDRICAL_SURFACE ( 'NONE', #1359, 1.000000000000000888 ) ;
#2252 = CARTESIAN_POINT ( 'NONE',  ( -39.00000000000000000, 16.00000000000000000, -23.59999999999999076 ) ) ;
#2253 = EDGE_CURVE ( 'NONE', #3536, #5244, #2932, .T. ) ;
#2254 = CARTESIAN_POINT ( 'NONE',  ( -47.99999999999999289, -10.93827373350304377, 10.10000000000000497 ) ) ;
#2255 = VECTOR ( 'NONE', #650, 1000.000000000000000 ) ;
#2256 = EDGE_LOOP ( 'NONE', ( #8662, #4418, #1778, #7960, #2497 ) ) ;
#2257 = ORIENTED_EDGE ( 'NONE', *, *, #3860, .T. ) ;
#2258 = CARTESIAN_POINT ( 'NONE',  ( 36.99999999999999289, 7.500000000000000000, 40.39999999999999858 ) ) ;
#2259 = ORIENTED_EDGE ( 'NONE', *, *, #2, .T. ) ;
#2260 = DIRECTION ( 'NONE',  ( -1.000000000000000000, 0.000000000000000000, 0.000000000000000000 ) ) ;
#2261 = CARTESIAN_POINT ( 'NONE',  ( -38.00000000000000711, -6.763681762716669432, 2.729019387485063675 ) ) ;
#2262 = LINE ( 'NONE', #4188, #3661 ) ;
#2263 = VECTOR ( 'NONE', #2955, 1000.000000000000000 ) ;
#2264 = DIRECTION ( 'NONE',  ( 2.832201593431519163E-15, -2.213937303402119176E-14, -1.000000000000000000 ) ) ;
#2265 = DIRECTION ( 'NONE',  ( -1.000000000000000000, 0.000000000000000000, 0.000000000000000000 ) ) ;
#2266 = CARTESIAN_POINT ( 'NONE',  ( -48.80411165113194727, -6.892064849482751221, 3.208562741362464443 ) ) ;
#2267 = AXIS2_PLACEMENT_3D ( 'NONE', #5510, #1865, #8827 ) ;
#2268 = VERTEX_POINT ( 'NONE', #2890 ) ;
#2269 = DIRECTION ( 'NONE',  ( -1.000000000000000000, -0.000000000000000000, -0.000000000000000000 ) ) ;
#2270 = EDGE_CURVE ( 'NONE', #8440, #1560, #5681, .T. ) ;
#2271 = ORIENTED_EDGE ( 'NONE', *, *, #2906, .F. ) ;
#2272 = DIRECTION ( 'NONE',  ( 0.000000000000000000, -0.000000000000000000, 1.000000000000000000 ) ) ;
#2273 = ORIENTED_EDGE ( 'NONE', *, *, #2843, .F. ) ;
#2274 = LINE ( 'NONE', #2949, #6044 ) ;
#2276 = AXIS2_PLACEMENT_3D ( 'NONE', #4490, #5221, #6440 ) ;
#2275 = CARTESIAN_POINT ( 'NONE',  ( -49.00000000000000000, 8.499999999999687361, -26.69999999999972573 ) ) ;
#2277 = CARTESIAN_POINT ( 'NONE',  ( -47.99999999999999289, -7.000000000000000000, 16.60000000000000497 ) ) ;
#2278 = DIRECTION ( 'NONE',  ( 0.000000000000000000, -1.000000000000000000, 0.000000000000000000 ) ) ;
#2279 = CARTESIAN_POINT ( 'NONE',  ( -47.99999999999999289, 17.00000000000000000, 39.39999999999999858 ) ) ;
#2280 = AXIS2_PLACEMENT_3D ( 'NONE', #4632, #8692, #5907 ) ;
#2281 = CARTESIAN_POINT ( 'NONE',  ( -39.00000000000000000, -1.000000000000000000, 0.000000000000000000 ) ) ;
#2282 = ORIENTED_EDGE ( 'NONE', *, *, #7224, .T. ) ;
#2283 = EDGE_CURVE ( 'NONE', #4002, #7688, #1292, .T. ) ;
#2284 = ORIENTED_EDGE ( 'NONE', *, *, #5588, .F. ) ;
#2285 = DIRECTION ( 'NONE',  ( 1.416100796715760962E-15, 0.8660254037844384856, -0.5000000000000004441 ) ) ;
#2286 = DIRECTION ( 'NONE',  ( 0.000000000000000000, 1.000000000000000000, -0.000000000000000000 ) ) ;
#2287 = AXIS2_PLACEMENT_3D ( 'NONE', #7363, #1909, #8597 ) ;
#2288 = DIRECTION ( 'NONE',  ( 1.416100796715778317E-15, -0.8660254037844349329, 0.5000000000000065503 ) ) ;
#2289 = DIRECTION ( 'NONE',  ( 0.000000000000000000, 0.000000000000000000, -1.000000000000000000 ) ) ;
#2290 = ORIENTED_EDGE ( 'NONE', *, *, #8828, .T. ) ;
#2291 = ORIENTED_EDGE ( 'NONE', *, *, #2702, .F. ) ;
#2292 = ADVANCED_FACE ( 'NONE', ( #6884 ), #753, .T. ) ;
#2293 = B_SPLINE_CURVE_WITH_KNOTS ( 'NONE', 3,
 ( #861, #7527, #99, #3546, #2790, #1409, #1366, #5533, #775, #3426 ),
 .UNSPECIFIED., .F., .F.,
 ( 4, 2, 2, 2, 4 ),
 ( -9.041249829189313723E-06, 0.0003910243208495662237, 0.0007910898915283216815, 0.001191155462207077248, 0.001591221032885832814 ),
 .UNSPECIFIED. ) ;
#2294 = AXIS2_PLACEMENT_3D ( 'NONE', #5837, #2286, #5024 ) ;
#2295 = EDGE_CURVE ( 'NONE', #2554, #8298, #5975, .T. ) ;
#2296 = ORIENTED_EDGE ( 'NONE', *, *, #5506, .T. ) ;
#2297 = DIRECTION ( 'NONE',  ( -1.000000000000000000, 0.000000000000000000, 0.000000000000000000 ) ) ;
#2298 = DIRECTION ( 'NONE',  ( 0.000000000000000000, 0.000000000000000000, -1.000000000000000000 ) ) ;
#2299 =( BOUNDED_CURVE ( )  B_SPLINE_CURVE ( 3, ( #2892, #754, #4318, #1597 ),
 .UNSPECIFIED., .F., .T. ) 
 B_SPLINE_CURVE_WITH_KNOTS ( ( 4, 4 ),
 ( 3.141592653589793116, 4.712388980384689674 ),
 .UNSPECIFIED. ) 
 CURVE ( )  GEOMETRIC_REPRESENTATION_ITEM ( )  RATIONAL_B_SPLINE_CURVE ( ( 1.000000000000000000, 0.8047378541243649375, 0.8047378541243649375, 1.000000000000000000 ) ) 
 REPRESENTATION_ITEM ( '' )  );
#2300 = CARTESIAN_POINT ( 'NONE',  ( 0.000000000000000000, -12.00000000000000000, 0.000000000000000000 ) ) ;
#2301 = AXIS2_PLACEMENT_3D ( 'NONE', #5817, #969, #170 ) ;
#2302 = DIRECTION ( 'NONE',  ( 5.782411586589378346E-16, 0.000000000000000000, 1.000000000000000000 ) ) ;
#2303 = VECTOR ( 'NONE', #7942, 1000.000000000000000 ) ;
#2304 = VERTEX_POINT ( 'NONE', #2130 ) ;
#2305 = ORIENTED_EDGE ( 'NONE', *, *, #4626, .F. ) ;
#2306 = CARTESIAN_POINT ( 'NONE',  ( -38.86556466005086463, -7.000000000000000888, 35.60000000000000142 ) ) ;
#2307 = EDGE_CURVE ( 'NONE', #7078, #5156, #4905, .T. ) ;
#2308 = EDGE_LOOP ( 'NONE', ( #3780, #7848, #5403, #74 ) ) ;
#2309 = DIRECTION ( 'NONE',  ( 0.000000000000000000, 0.000000000000000000, 1.000000000000000000 ) ) ;
#2310 = CARTESIAN_POINT ( 'NONE',  ( 46.99999999999939604, 6.937916512459690210, -4.005607966083953642 ) ) ;
#2311 = VECTOR ( 'NONE', #8421, 1000.000000000000000 ) ;
#2312 = DIRECTION ( 'NONE',  ( -1.000000000000000000, -0.000000000000000000, -0.000000000000000000 ) ) ;
#2313 = AXIS2_PLACEMENT_3D ( 'NONE', #3283, #2617, #2709 ) ;
#2314 = EDGE_CURVE ( 'NONE', #5548, #8613, #1106, .T. ) ;
#2315 = DIRECTION ( 'NONE',  ( -1.000000000000000000, -0.000000000000000000, -0.000000000000000000 ) ) ;
#2316 = PLANE ( 'NONE',  #2301 ) ;
#2317 = DIRECTION ( 'NONE',  ( 0.000000000000000000, 0.000000000000000000, 1.000000000000000000 ) ) ;
#2318 = ORIENTED_EDGE ( 'NONE', *, *, #3945, .F. ) ;
#2319 = LINE ( 'NONE', #890, #6155 ) ;
#2320 = ORIENTED_EDGE ( 'NONE', *, *, #4404, .F. ) ;
#2321 = LINE ( 'NONE', #3577, #6671 ) ;
#2322 = VERTEX_POINT ( 'NONE', #1683 ) ;
#2323 = CARTESIAN_POINT ( 'NONE',  ( 39.00000000000000000, -7.000000000000000000, 3.600000000000005862 ) ) ;
#2324 = DIRECTION ( 'NONE',  ( -2.887905366413996165E-15, 0.000000000000000000, 1.000000000000000000 ) ) ;
#2325 = LINE ( 'NONE', #8521, #4326 ) ;
#2326 = CARTESIAN_POINT ( 'NONE',  ( 47.99999999999999289, 8.499999999999843681, -8.799999999999970512 ) ) ;
#2327 = CARTESIAN_POINT ( 'NONE',  ( 47.99999999999999289, -7.000000000000000000, -21.39999999999999503 ) ) ;
#2328 = CARTESIAN_POINT ( 'NONE',  ( 48.99999999999999289, -11.00000000000000000, -35.39999999999999147 ) ) ;
#2329 = EDGE_LOOP ( 'NONE', ( #6231, #4178, #7041, #3869 ) ) ;
#2330 = ORIENTED_EDGE ( 'NONE', *, *, #1737, .T. ) ;
#2331 = DIRECTION ( 'NONE',  ( -1.000000000000000000, 0.000000000000000000, 0.000000000000000000 ) ) ;
#2332 = VECTOR ( 'NONE', #1411, 1000.000000000000000 ) ;
#2333 = CARTESIAN_POINT ( 'NONE',  ( 48.99999999999999289, 17.00000000000000000, -4.207992590240770895E-15 ) ) ;
#2334 = ADVANCED_FACE ( 'NONE', ( #7264 ), #1814, .F. ) ;
#2335 = DIRECTION ( 'NONE',  ( 1.000000000000000000, -0.000000000000000000, 2.832201593431519163E-15 ) ) ;
#2336 = VECTOR ( 'NONE', #1774, 1000.000000000000000 ) ;
#2337 = SPHERICAL_SURFACE ( 'NONE', #4126, 1.000000000000000000 ) ;
#2338 = VERTEX_POINT ( 'NONE', #5084 ) ;
#2339 = ORIENTED_EDGE ( 'NONE', *, *, #226, .F. ) ;
#2340 = CARTESIAN_POINT ( 'NONE',  ( -42.49999999999967315, 0.000000000000000000, -11.89999999999999325 ) ) ;
#2341 = LINE ( 'NONE', #8451, #919 ) ;
#2342 = VECTOR ( 'NONE', #3990, 1000.000000000000000 ) ;
#2343 = CARTESIAN_POINT ( 'NONE',  ( -47.99999999999999289, 17.00000000000000000, -40.39999999999997016 ) ) ;
#2344 = EDGE_CURVE ( 'NONE', #1459, #4535, #8265, .T. ) ;
#2345 = LINE ( 'NONE', #5079, #2007 ) ;
#2346 = ORIENTED_EDGE ( 'NONE', *, *, #2521, .F. ) ;
#2347 = EDGE_CURVE ( 'NONE', #6678, #6953, #3023, .T. ) ;
#2348 = ORIENTED_EDGE ( 'NONE', *, *, #7859, .F. ) ;
#2349 = VECTOR ( 'NONE', #2727, 1000.000000000000000 ) ;
#2350 = CARTESIAN_POINT ( 'NONE',  ( -38.00000000000000000, -11.00000000000000000, 21.60000000000000142 ) ) ;
#2351 = ORIENTED_EDGE ( 'NONE', *, *, #4806, .F. ) ;
#2352 = CARTESIAN_POINT ( 'NONE',  ( -39.00000000000000000, 16.00000000000000000, -1.099999999999990763 ) ) ;
#2353 = CARTESIAN_POINT ( 'NONE',  ( 43.99999999999941025, 16.99999999999984723, -1.269842804627403968E-13 ) ) ;
#2354 = FACE_OUTER_BOUND ( 'NONE', #4614, .T. ) ;
#2355 = LINE ( 'NONE', #7802, #7463 ) ;
#2356 = DIRECTION ( 'NONE',  ( 0.000000000000000000, 0.000000000000000000, 1.000000000000000000 ) ) ;
#2357 = VECTOR ( 'NONE', #6341, 1000.000000000000000 ) ;
#2358 = EDGE_CURVE ( 'NONE', #1218, #5199, #3157, .T. ) ;
#2359 = LINE ( 'NONE', #7926, #975 ) ;
#2360 = EDGE_CURVE ( 'NONE', #1319, #640, #7981, .T. ) ;
#2361 = ORIENTED_EDGE ( 'NONE', *, *, #946, .T. ) ;
#2362 = CARTESIAN_POINT ( 'NONE',  ( -37.87807403689638619, -6.705741907162613202, -34.39999999999999147 ) ) ;
#2363 = DIRECTION ( 'NONE',  ( 3.854941057726250522E-15, 0.000000000000000000, 1.000000000000000000 ) ) ;
#2364 = AXIS2_PLACEMENT_3D ( 'NONE', #7194, #6539, #2458 ) ;
#2365 = ORIENTED_EDGE ( 'NONE', *, *, #4706, .T. ) ;
#2366 = DIRECTION ( 'NONE',  ( -0.000000000000000000, 1.000000000000000000, -0.000000000000000000 ) ) ;
#2367 = ORIENTED_EDGE ( 'NONE', *, *, #8148, .F. ) ;
#2368 = LINE ( 'NONE', #350, #2021 ) ;
#2369 = DIRECTION ( 'NONE',  ( -1.000000000000000000, -0.000000000000000000, -0.000000000000000000 ) ) ;
#2370 = CYLINDRICAL_SURFACE ( 'NONE', #5494, 1.000000000000000888 ) ;
#2371 = EDGE_CURVE ( 'NONE', #6429, #5330, #6297, .T. ) ;
#2372 = AXIS2_PLACEMENT_3D ( 'NONE', #3073, #5134, #6532 ) ;
#2373 = CARTESIAN_POINT ( 'NONE',  ( 48.99999999999999289, 17.00000000000000000, 36.60000000000000142 ) ) ;
#2374 = CARTESIAN_POINT ( 'NONE',  ( -47.99999999999999289, -7.000000000000000000, 35.60000000000000142 ) ) ;
#2375 = VERTEX_POINT ( 'NONE', #7839 ) ;
#2376 = VERTEX_POINT ( 'NONE', #8414 ) ;
#2377 = VERTEX_POINT ( 'NONE', #5177 ) ;
#2378 = CARTESIAN_POINT ( 'NONE',  ( -39.00000000000000000, 17.00000000000000000, -12.89999999999999503 ) ) ;
#2379 = DIRECTION ( 'NONE',  ( 8.587739980083207367E-17, 0.000000000000000000, 1.000000000000000000 ) ) ;
#2380 = LINE ( 'NONE', #5116, #5694 ) ;
#2381 = CARTESIAN_POINT ( 'NONE',  ( 39.00000000000000000, 0.000000000000000000, -11.89999999999999325 ) ) ;
#2382 = EDGE_LOOP ( 'NONE', ( #2171, #6511, #464, #3513, #6078 ) ) ;
#2383 = EDGE_LOOP ( 'NONE', ( #458, #7885, #5851, #1992 ) ) ;
#2384 = CARTESIAN_POINT ( 'NONE',  ( -46.99999999999941025, 0.000000000000000000, -1.354808852430349488E-13 ) ) ;
#2385 = DIRECTION ( 'NONE',  ( 0.000000000000000000, 1.000000000000000000, -6.579979571750962135E-15 ) ) ;
#2386 = EDGE_CURVE ( 'NONE', #1328, #6422, #5292, .T. ) ;
#2387 = CIRCLE ( 'NONE', #7388, 1.799999999999996048 ) ;
#2388 = EDGE_CURVE ( 'NONE', #8405, #4668, #1057, .T. ) ;
#2389 = CARTESIAN_POINT ( 'NONE',  ( 38.00000000000000000, -6.729948651002884752, 17.60000000000000497 ) ) ;
#2390 = DIRECTION ( 'NONE',  ( 0.000000000000000000, -1.000000000000000000, 0.000000000000000000 ) ) ;
#2391 = VERTEX_POINT ( 'NONE', #3738 ) ;
#2392 = VECTOR ( 'NONE', #4507, 1000.000000000000000 ) ;
#2393 = ORIENTED_EDGE ( 'NONE', *, *, #8779, .F. ) ;
#2394 = DIRECTION ( 'NONE',  ( -1.000000000000000000, 0.000000000000000000, 0.000000000000000000 ) ) ;
#2395 = EDGE_LOOP ( 'NONE', ( #5703, #1762, #1091, #2711 ) ) ;
#2396 = CARTESIAN_POINT ( 'NONE',  ( 48.99999999999999289, 8.499999999999843681, -4.199999999999970868 ) ) ;
#2397 = DIRECTION ( 'NONE',  ( -1.000000000000000000, 0.000000000000000000, 5.782411586589378346E-16 ) ) ;
#2398 = EDGE_CURVE ( 'NONE', #6723, #1584, #680, .T. ) ;
#2399 = CARTESIAN_POINT ( 'NONE',  ( -48.99999999999999289, 17.00000000000000000, 2.600000000000005862 ) ) ;
#2400 = DIRECTION ( 'NONE',  ( 1.000000000000000000, 0.000000000000000000, -2.832201593431520740E-15 ) ) ;
#2401 = CARTESIAN_POINT ( 'NONE',  ( -48.58578643762689353, -11.99999999999999467, 16.60000000000000497 ) ) ;
#2402 = CIRCLE ( 'NONE', #6852, 1.000000000000000888 ) ;
#2403 = VERTEX_POINT ( 'NONE', #3781 ) ;
#2404 = CARTESIAN_POINT ( 'NONE',  ( -38.43903701720123678, -6.198758864773963317, -34.05767585053203561 ) ) ;
#2405 = AXIS2_PLACEMENT_3D ( 'NONE', #3903, #8624, #2428 ) ;
#2406 = CARTESIAN_POINT ( 'NONE',  ( 48.62150304884087859, -6.942837520467273649, 35.80584829452432416 ) ) ;
#2407 = EDGE_CURVE ( 'NONE', #2946, #4131, #1715, .T. ) ;
#2408 = VERTEX_POINT ( 'NONE', #380 ) ;
#2409 = DIRECTION ( 'NONE',  ( 1.000000000000000000, -0.000000000000000000, -0.000000000000000000 ) ) ;
#2410 = ORIENTED_EDGE ( 'NONE', *, *, #2295, .F. ) ;
#2411 = FACE_OUTER_BOUND ( 'NONE', #6828, .T. ) ;
#2412 = CARTESIAN_POINT ( 'NONE',  ( -38.00000000000000000, 17.00000000000000000, -23.59999999999999076 ) ) ;
#2413 = ADVANCED_FACE ( 'NONE', ( #1728 ), #1099, .T. ) ;
#2414 = DIRECTION ( 'NONE',  ( 0.000000000000000000, -0.000000000000000000, -1.000000000000000000 ) ) ;
#2415 = CIRCLE ( 'NONE', #8396, 1.000000000000000888 ) ;
#2416 = CARTESIAN_POINT ( 'NONE',  ( -46.99999999999941025, 0.8757386859688585101, 0.5056079660837465850 ) ) ;
#2417 = CARTESIAN_POINT ( 'NONE',  ( -38.00000000000000000, -6.729948651002884752, 17.60000000000000497 ) ) ;
#2418 = CARTESIAN_POINT ( 'NONE',  ( -39.00000000000000000, -12.00000000000000000, 16.60000000000000497 ) ) ;
#2419 = EDGE_LOOP ( 'NONE', ( #6936, #4225, #8528, #2348 ) ) ;
#2420 = VERTEX_POINT ( 'NONE', #2350 ) ;
#2421 = VECTOR ( 'NONE', #6838, 1000.000000000000000 ) ;
#2422 = EDGE_CURVE ( 'NONE', #1708, #3561, #4403, .T. ) ;
#2423 = LINE ( 'NONE', #7735, #3729 ) ;
#2424 = LINE ( 'NONE', #274, #7714 ) ;
#2425 = B_SPLINE_CURVE_WITH_KNOTS ( 'NONE', 3,
 ( #5779, #7106, #1825, #390, #5142, #2406, #5911, #7191, #5187, #5096 ),
 .UNSPECIFIED., .F., .F.,
 ( 4, 2, 2, 2, 4 ),
 ( -9.041249829195766420E-06, 0.0003910243208495591764, 0.0007910898915283140920, 0.001191155462207069008, 0.001591221032885823923 ),
 .UNSPECIFIED. ) ;
#2426 = DIRECTION ( 'NONE',  ( -2.500999411039937504E-15, -0.4999999999999945044, 0.8660254037844418162 ) ) ;
#2427 = AXIS2_PLACEMENT_3D ( 'NONE', #3960, #4006, #7312 ) ;
#2428 = DIRECTION ( 'NONE',  ( 0.000000000000000000, 0.000000000000000000, 1.000000000000000000 ) ) ;
#2429 = ORIENTED_EDGE ( 'NONE', *, *, #4640, .F. ) ;
#2430 = EDGE_LOOP ( 'NONE', ( #4402, #6550, #1311, #1233 ) ) ;
#2431 = DIRECTION ( 'NONE',  ( -2.887905366413996165E-15, 0.000000000000000000, 1.000000000000000000 ) ) ;
#2432 = PLANE ( 'NONE',  #6652 ) ;
#2433 = CIRCLE ( 'NONE', #1999, 1.000000000000000888 ) ;
#2434 = CARTESIAN_POINT ( 'NONE',  ( 48.99999999999999289, -7.289986464112103270, -33.39999999999999147 ) ) ;
#2435 = LINE ( 'NONE', #2524, #3448 ) ;
#2436 = EDGE_CURVE ( 'NONE', #5325, #7708, #654, .T. ) ;
#2437 = ORIENTED_EDGE ( 'NONE', *, *, #710, .T. ) ;
#2438 = AXIS2_PLACEMENT_3D ( 'NONE', #3438, #4859, #7580 ) ;
#2439 = EDGE_LOOP ( 'NONE', ( #8543, #238, #6150, #3056 ) ) ;
#2440 = CARTESIAN_POINT ( 'NONE',  ( -48.99999999999999289, 8.500000000000000000, 15.50000000000032330 ) ) ;
#2441 = EDGE_CURVE ( 'NONE', #6753, #8128, #6576, .T. ) ;
#2442 = VERTEX_POINT ( 'NONE', #6082 ) ;
#2443 = DIRECTION ( 'NONE',  ( -8.587739980083207367E-17, 0.000000000000000000, 1.000000000000000000 ) ) ;
#2444 = CARTESIAN_POINT ( 'NONE',  ( -46.99999999999931788, 16.99999999999968736, -32.34999999999994458 ) ) ;
#2445 = CARTESIAN_POINT ( 'NONE',  ( 38.86555973174532141, -7.000000000000000000, -21.39999999999999503 ) ) ;
#2446 = AXIS2_PLACEMENT_3D ( 'NONE', #5696, #7070, #4379 ) ;
#2448 = AXIS2_PLACEMENT_3D ( 'NONE', #405, #8617, #491 ) ;
#2447 = CARTESIAN_POINT ( 'NONE',  ( -47.99999999999999289, -12.00000000000000000, 16.60000000000000497 ) ) ;
#2449 = B_SPLINE_CURVE_WITH_KNOTS ( 'NONE', 3,
 ( #6913, #61, #5495, #692, #7569, #4894, #2076, #781, #17, #8106 ),
 .UNSPECIFIED., .F., .F.,
 ( 4, 2, 2, 2, 4 ),
 ( -9.041249829189176504E-06, 0.0003910243208495658984, 0.0007910898915283210309, 0.001191155462207075947, 0.001591221032885831079 ),
 .UNSPECIFIED. ) ;
#2450 = CARTESIAN_POINT ( 'NONE',  ( -42.49999999999970157, 16.00000000000000000, -1.099999999999990763 ) ) ;
#2451 = ADVANCED_FACE ( 'NONE', ( #8733 ), #4625, .T. ) ;
#2452 = ORIENTED_EDGE ( 'NONE', *, *, #1873, .T. ) ;
#2453 = CARTESIAN_POINT ( 'NONE',  ( 38.73199928166085471, -6.616390339698481782, -34.19496345636721202 ) ) ;
#2454 = TOROIDAL_SURFACE ( 'NONE', #3598, 8.599999999999997868, 1.000000000000000000 ) ;
#2455 = VECTOR ( 'NONE', #7292, 1000.000000000000000 ) ;
#2456 = CARTESIAN_POINT ( 'NONE',  ( 38.02560494901582899, -6.798099027112985304, 36.34092218030686183 ) ) ;
#2457 = ORIENTED_EDGE ( 'NONE', *, *, #3190, .T. ) ;
#2458 = DIRECTION ( 'NONE',  ( -1.000000000000000000, 0.000000000000000000, 0.000000000000000000 ) ) ;
#2459 = ORIENTED_EDGE ( 'NONE', *, *, #4424, .F. ) ;
#2460 = CARTESIAN_POINT ( 'NONE',  ( 39.00000000000000000, 17.00000000000000000, 21.40000000000000924 ) ) ;
#2461 = CARTESIAN_POINT ( 'NONE',  ( 38.49416073729966570, -6.303242434112575232, -34.09266292050609337 ) ) ;
#2462 = CIRCLE ( 'NONE', #2313, 1.799999999999996048 ) ;
#2463 = ADVANCED_FACE ( 'NONE', ( #8110 ), #2668, .T. ) ;
#2464 = DIRECTION ( 'NONE',  ( 1.000000000000000000, 6.938893903907221278E-15, 0.000000000000000000 ) ) ;
#2465 = ORIENTED_EDGE ( 'NONE', *, *, #7946, .T. ) ;
#2466 = DIRECTION ( 'NONE',  ( -0.000000000000000000, -0.000000000000000000, 1.000000000000000000 ) ) ;
#2467 = CARTESIAN_POINT ( 'NONE',  ( 48.99999999999999289, 8.500000000000000000, 15.50000000000005151 ) ) ;
#2468 = ORIENTED_EDGE ( 'NONE', *, *, #8738, .T. ) ;
#2469 = VERTEX_POINT ( 'NONE', #3389 ) ;
#2470 = DIRECTION ( 'NONE',  ( 0.000000000000000000, 0.000000000000000000, -1.000000000000000000 ) ) ;
#2471 = DIRECTION ( 'NONE',  ( -1.000000000000000000, 0.000000000000000000, -8.587739980083203670E-17 ) ) ;
#2472 = ADVANCED_FACE ( 'NONE', ( #4053 ), #6126, .T. ) ;
#2473 = DIRECTION ( 'NONE',  ( -2.832201593431519163E-15, -6.852663081958940268E-15, -1.000000000000000000 ) ) ;
#2474 = DIRECTION ( 'NONE',  ( 0.000000000000000000, -1.000000000000000000, 0.000000000000000000 ) ) ;
#2475 = EDGE_LOOP ( 'NONE', ( #582, #2817, #721, #7077 ) ) ;
#2476 = EDGE_CURVE ( 'NONE', #1802, #8052, #1375, .T. ) ;
#2477 = EDGE_LOOP ( 'NONE', ( #8089, #1833, #8806, #7573 ) ) ;
#2478 = CARTESIAN_POINT ( 'NONE',  ( -48.13444026825465016, -7.000000000000000000, -21.39999999999999503 ) ) ;
#2479 = DIRECTION ( 'NONE',  ( -2.832201593431519163E-15, 6.852663081958940268E-15, 1.000000000000000000 ) ) ;
#2480 = DIRECTION ( 'NONE',  ( -1.000000000000000000, -0.000000000000000000, 2.832201593431519163E-15 ) ) ;
#2481 = VECTOR ( 'NONE', #8677, 1000.000000000000000 ) ;
#2482 = DIRECTION ( 'NONE',  ( 0.000000000000000000, 1.000000000000000000, 0.000000000000000000 ) ) ;
#2483 = ORIENTED_EDGE ( 'NONE', *, *, #7491, .T. ) ;
#2484 = ORIENTED_EDGE ( 'NONE', *, *, #827, .F. ) ;
#2485 = CARTESIAN_POINT ( 'NONE',  ( -38.00000000000000711, -6.763681762716842627, 36.47098061251497825 ) ) ;
#2486 = ORIENTED_EDGE ( 'NONE', *, *, #5213, .F. ) ;
#2488 = DIRECTION ( 'NONE',  ( 3.854941057726241055E-15, 0.000000000000000000, -1.000000000000000000 ) ) ;
#2487 = CIRCLE ( 'NONE', #8607, 1.799999999999994271 ) ;
#2489 = DIRECTION ( 'NONE',  ( -0.000000000000000000, 1.000000000000000000, -0.000000000000000000 ) ) ;
#2490 = CARTESIAN_POINT ( 'NONE',  ( -48.13444026825465016, -7.000000000000000000, -2.399999999999996358 ) ) ;
#2491 = DIRECTION ( 'NONE',  ( 0.000000000000000000, 0.000000000000000000, 1.000000000000000000 ) ) ;
#2492 = VECTOR ( 'NONE', #2610, 1000.000000000000000 ) ;
#2493 = ORIENTED_EDGE ( 'NONE', *, *, #7661, .F. ) ;
#2494 = CARTESIAN_POINT ( 'NONE',  ( -38.33743902671007930, -5.977049401223999858, -33.98221653440909051 ) ) ;
#2495 = LINE ( 'NONE', #1026, #8202 ) ;
#2496 = CARTESIAN_POINT ( 'NONE',  ( 0.000000000000000000, 17.00000000000000000, -24.59999999999999076 ) ) ;
#2497 = ORIENTED_EDGE ( 'NONE', *, *, #6530, .T. ) ;
#2498 = CARTESIAN_POINT ( 'NONE',  ( 37.00000000000000000, 8.500000000000000000, 40.39999999999999858 ) ) ;
#2499 = AXIS2_PLACEMENT_3D ( 'NONE', #119, #4148, #836 ) ;
#2500 = EDGE_CURVE ( 'NONE', #7582, #3915, #4767, .T. ) ;
#2501 = LINE ( 'NONE', #8654, #19 ) ;
#2502 = CARTESIAN_POINT ( 'NONE',  ( -38.00000000000000000, 0.000000000000000000, -12.89999999999999503 ) ) ;
#2503 = VERTEX_POINT ( 'NONE', #8064 ) ;
#2504 = AXIS2_PLACEMENT_3D ( 'NONE', #512, #8687, #7359 ) ;
#2505 = DIRECTION ( 'NONE',  ( -1.000000000000000000, 0.000000000000000000, 0.000000000000000000 ) ) ;
#2506 = DIRECTION ( 'NONE',  ( -1.000000000000000000, 0.000000000000000000, 0.000000000000000000 ) ) ;
#2507 = ORIENTED_EDGE ( 'NONE', *, *, #6992, .T. ) ;
#2508 = ORIENTED_EDGE ( 'NONE', *, *, #7970, .T. ) ;
#2509 = ORIENTED_EDGE ( 'NONE', *, *, #4040, .F. ) ;
#2510 = CARTESIAN_POINT ( 'NONE',  ( -48.00000000000000000, 8.499999999999687361, -26.69999999999972573 ) ) ;
#2511 = EDGE_CURVE ( 'NONE', #8098, #4747, #7561, .T. ) ;
#2512 = CARTESIAN_POINT ( 'NONE',  ( 39.00000000000000000, 17.00000000000000000, -24.59999999999999076 ) ) ;
#2513 = CIRCLE ( 'NONE', #2802, 1.799999999999999600 ) ;
#2514 = CARTESIAN_POINT ( 'NONE',  ( 38.00000000000000000, 16.00000000000000000, 0.000000000000000000 ) ) ;
#2515 = CARTESIAN_POINT ( 'NONE',  ( 38.00000000000000000, -4.326919863076805761, -33.39999999999999147 ) ) ;
#2516 = CARTESIAN_POINT ( 'NONE',  ( -38.00000000000000000, -11.00000000000000000, -2.399999999999995914 ) ) ;
#2517 = ORIENTED_EDGE ( 'NONE', *, *, #6244, .T. ) ;
#2518 = ORIENTED_EDGE ( 'NONE', *, *, #7596, .F. ) ;
#2519 = CARTESIAN_POINT ( 'NONE',  ( -38.00000000000000000, 16.00000000000000000, 33.40000000000000568 ) ) ;
#2520 = CARTESIAN_POINT ( 'NONE',  ( 38.37847741122794787, -6.942833506000134491, -15.60586283973936972 ) ) ;
#2521 = EDGE_CURVE ( 'NONE', #867, #8327, #2578, .T. ) ;
#2522 = DIRECTION ( 'NONE',  ( 8.587739980083207367E-17, 0.000000000000000000, 1.000000000000000000 ) ) ;
#2523 = EDGE_CURVE ( 'NONE', #1922, #7461, #3248, .T. ) ;
#2524 = CARTESIAN_POINT ( 'NONE',  ( 0.000000000000000000, 17.00000000000000000, 21.40000000000000924 ) ) ;
#2525 = DIRECTION ( 'NONE',  ( -1.000000000000000000, 0.000000000000000000, 2.887905366413996165E-15 ) ) ;
#2526 = EDGE_LOOP ( 'NONE', ( #8514, #3981, #2613, #8430 ) ) ;
#2527 = ORIENTED_EDGE ( 'NONE', *, *, #1204, .F. ) ;
#2528 = DIRECTION ( 'NONE',  ( 1.826754691256888069E-29, -1.000000000000000000, 6.325535152577479865E-15 ) ) ;
#2529 = EDGE_LOOP ( 'NONE', ( #7551, #1813, #1162, #7982 ) ) ;
#2530 = CARTESIAN_POINT ( 'NONE',  ( 46.99999999999932498, 5.209103465618845519, -29.49999999999991473 ) ) ;
#2531 = CARTESIAN_POINT ( 'NONE',  ( -47.99999999999999289, -7.000000000000000000, -15.39999999999999325 ) ) ;
#2532 = CARTESIAN_POINT ( 'NONE',  ( -39.00000000000000000, 17.00000000000000000, -11.89999999999999325 ) ) ;
#2533 = EDGE_CURVE ( 'NONE', #8613, #6024, #3343, .T. ) ;
#2534 = DIRECTION ( 'NONE',  ( 0.000000000000000000, 0.000000000000000000, 1.000000000000000000 ) ) ;
#2535 = B_SPLINE_CURVE_WITH_KNOTS ( 'NONE', 3,
 ( #2531, #613, #4676, #3964, #5269, #3251, #8021, #560, #7975, #2672 ),
 .UNSPECIFIED., .F., .F.,
 ( 4, 2, 2, 2, 4 ),
 ( 0.000000000000000000, 0.0003975010360984235409, 0.0007950020721968470818, 0.001192503108295270677, 0.001590004144393694164 ),
 .UNSPECIFIED. ) ;
#2536 = CARTESIAN_POINT ( 'NONE',  ( 39.00000000000000000, -12.00000000000000000, 35.60000000000000142 ) ) ;
#2537 = CIRCLE ( 'NONE', #8509, 1.799999999999996048 ) ;
#2538 = B_SPLINE_CURVE_WITH_KNOTS ( 'NONE', 3,
 ( #5570, #8264, #2150, #7603, #137, #5618, #4927, #7645, #3892, #3846 ),
 .UNSPECIFIED., .F., .F.,
 ( 4, 2, 2, 2, 4 ),
 ( -9.041249829191153479E-06, 0.0003910243208495627000, 0.0007910898915283164773, 0.001191155462207073995, 0.001591221032885831296 ),
 .UNSPECIFIED. ) ;
#2539 =( BOUNDED_CURVE ( )  B_SPLINE_CURVE ( 3, ( #6004, #4689, #5283, #6057 ),
 .UNSPECIFIED., .F., .T. ) 
 B_SPLINE_CURVE_WITH_KNOTS ( ( 4, 4 ),
 ( 1.570796326794896558, 3.141592653589793116 ),
 .UNSPECIFIED. ) 
 CURVE ( )  GEOMETRIC_REPRESENTATION_ITEM ( )  RATIONAL_B_SPLINE_CURVE ( ( 1.000000000000000000, 0.8047378541243649375, 0.8047378541243649375, 1.000000000000000000 ) ) 
 REPRESENTATION_ITEM ( '' )  );
#2540 = VERTEX_POINT ( 'NONE', #7357 ) ;
#2541 = CARTESIAN_POINT ( 'NONE',  ( -37.00000000000000000, -4.326919863076804873, -34.39999999999999147 ) ) ;
#2542 = CARTESIAN_POINT ( 'NONE',  ( 48.99999999999999289, -6.729948651002881199, -1.399999999999995914 ) ) ;
#2543 = CARTESIAN_POINT ( 'NONE',  ( 43.99999999999945999, 6.854551732809591513, 18.35000000000006537 ) ) ;
#2544 = AXIS2_PLACEMENT_3D ( 'NONE', #1036, #1751, #4425 ) ;
#2545 = VERTEX_POINT ( 'NONE', #5361 ) ;
#2546 = DIRECTION ( 'NONE',  ( -0.000000000000000000, -0.000000000000000000, 1.000000000000000000 ) ) ;
#2547 = LINE ( 'NONE', #4506, #5750 ) ;
#2548 = CARTESIAN_POINT ( 'NONE',  ( -48.99999999999999289, -6.729948651002884752, -16.39999999999999503 ) ) ;
#2549 = VECTOR ( 'NONE', #907, 1000.000000000000000 ) ;
#2550 = ORIENTED_EDGE ( 'NONE', *, *, #7419, .F. ) ;
#2551 = EDGE_CURVE ( 'NONE', #5493, #7275, #7404, .T. ) ;
#2552 = DIRECTION ( 'NONE',  ( -0.000000000000000000, -1.000000000000000000, -0.000000000000000000 ) ) ;
#2553 = DIRECTION ( 'NONE',  ( 0.000000000000000000, 0.000000000000000000, -1.000000000000000000 ) ) ;
#2554 = VERTEX_POINT ( 'NONE', #3916 ) ;
#2555 = EDGE_LOOP ( 'NONE', ( #953, #5188, #7121, #7647 ) ) ;
#2556 = ADVANCED_FACE ( 'NONE', ( #8775 ), #6659, .F. ) ;
#2557 = ORIENTED_EDGE ( 'NONE', *, *, #1394, .F. ) ;
#2558 = CARTESIAN_POINT ( 'NONE',  ( 43.99999999999933209, 8.499999999999687361, -27.69999999999998508 ) ) ;
#2560 = AXIS2_PLACEMENT_3D ( 'NONE', #683, #6157, #594 ) ;
#2559 = DIRECTION ( 'NONE',  ( 0.000000000000000000, 0.000000000000000000, 1.000000000000000000 ) ) ;
#2561 = FACE_OUTER_BOUND ( 'NONE', #2766, .T. ) ;
#2562 = CARTESIAN_POINT ( 'NONE',  ( -39.00000000000000000, 17.00000000000000000, 21.40000000000000924 ) ) ;
#2563 = EDGE_CURVE ( 'NONE', #5038, #6191, #8639, .T. ) ;
#2564 = CARTESIAN_POINT ( 'NONE',  ( -39.00000000000000000, 17.00000000000000000, 21.40000000000000924 ) ) ;
#2565 = TOROIDAL_SURFACE ( 'NONE', #1426, 8.599999999999997868, 1.000000000000000000 ) ;
#2566 = ORIENTED_EDGE ( 'NONE', *, *, #8455, .F. ) ;
#2567 = ORIENTED_EDGE ( 'NONE', *, *, #6253, .T. ) ;
#2568 = DIRECTION ( 'NONE',  ( -1.000000000000000000, -0.000000000000000000, 2.832201593431519163E-15 ) ) ;
#2569 = FACE_OUTER_BOUND ( 'NONE', #1224, .T. ) ;
#2570 = CARTESIAN_POINT ( 'NONE',  ( -46.99999999999943157, 10.61852447854383286, 6.130607966083682747 ) ) ;
#2571 = DIRECTION ( 'NONE',  ( -1.000000000000000000, -0.000000000000000000, 2.832201593431519163E-15 ) ) ;
#2572 = AXIS2_PLACEMENT_3D ( 'NONE', #7182, #7884, #3068 ) ;
#2573 = DIRECTION ( 'NONE',  ( 0.000000000000000000, 0.000000000000000000, 1.000000000000000000 ) ) ;
#2574 = EDGE_CURVE ( 'NONE', #8217, #3543, #7451, .T. ) ;
#2575 = DIRECTION ( 'NONE',  ( 1.000000000000000000, -0.000000000000000000, 0.000000000000000000 ) ) ;
#2576 = VERTEX_POINT ( 'NONE', #8018 ) ;
#2577 = ORIENTED_EDGE ( 'NONE', *, *, #7475, .T. ) ;
#2578 = LINE ( 'NONE', #1192, #8693 ) ;
#2579 = EDGE_LOOP ( 'NONE', ( #4450, #1900, #2804, #6847 ) ) ;
#2580 = CIRCLE ( 'NONE', #2143, 1.000000000000000888 ) ;
#2581 = CARTESIAN_POINT ( 'NONE',  ( 0.000000000000000000, 47.00000000000000000, 0.000000000000000000 ) ) ;
#2582 = FACE_OUTER_BOUND ( 'NONE', #8553, .T. ) ;
#2583 = CARTESIAN_POINT ( 'NONE',  ( -48.00000000000000000, 47.00000000000000000, 39.39999999999999858 ) ) ;
#2584 = LINE ( 'NONE', #5324, #3578 ) ;
#2585 = CIRCLE ( 'NONE', #3584, 1.000000000000000888 ) ;
#2586 = EDGE_CURVE ( 'NONE', #2026, #3692, #8540, .T. ) ;
#2587 = ADVANCED_FACE ( 'NONE', ( #5789 ), #1666, .T. ) ;
#2588 = EDGE_LOOP ( 'NONE', ( #6040, #8615, #3891, #1727, #4852, #3709 ) ) ;
#2589 = CARTESIAN_POINT ( 'NONE',  ( 48.99999999999999289, -11.00000000000000000, -21.39999999999999503 ) ) ;
#2590 = DIRECTION ( 'NONE',  ( -1.000000000000000000, 0.000000000000000000, -0.000000000000000000 ) ) ;
#2591 = EDGE_CURVE ( 'NONE', #2757, #4346, #3571, .T. ) ;
#2592 = AXIS2_PLACEMENT_3D ( 'NONE', #7170, #5883, #6469 ) ;
#2593 = CARTESIAN_POINT ( 'NONE',  ( 39.00000000000000000, 17.00000000000000000, 2.600000000000005862 ) ) ;
#2594 = AXIS2_PLACEMENT_3D ( 'NONE', #5574, #2750, #10 ) ;
#2595 = VERTEX_POINT ( 'NONE', #3586 ) ;
#2596 = DIRECTION ( 'NONE',  ( 3.854941057726238689E-15, 0.000000000000000000, 1.000000000000000000 ) ) ;
#2597 = CARTESIAN_POINT ( 'NONE',  ( 38.37506391458822463, -7.122347566149608511, -34.39999999999999147 ) ) ;
#2598 =( BOUNDED_CURVE ( )  B_SPLINE_CURVE ( 3, ( #1616, #5498, #7119, #8439 ),
 .UNSPECIFIED., .F., .T. ) 
 B_SPLINE_CURVE_WITH_KNOTS ( ( 4, 4 ),
 ( 1.570796326794896558, 3.141592653589793116 ),
 .UNSPECIFIED. ) 
 CURVE ( )  GEOMETRIC_REPRESENTATION_ITEM ( )  RATIONAL_B_SPLINE_CURVE ( ( 1.000000000000000000, 0.8047378541243649375, 0.8047378541243649375, 1.000000000000000000 ) ) 
 REPRESENTATION_ITEM ( '' )  );
#2599 = VECTOR ( 'NONE', #5341, 1000.000000000000000 ) ;
#2600 = VERTEX_POINT ( 'NONE', #4970 ) ;
#2601 = CARTESIAN_POINT ( 'NONE',  ( 39.00000000000000000, 17.00000000000000000, -16.39999999999999503 ) ) ;
#2602 = CARTESIAN_POINT ( 'NONE',  ( -47.99999999999999289, -10.93827373350304377, -27.89999999999999503 ) ) ;
#2603 = ORIENTED_EDGE ( 'NONE', *, *, #3307, .T. ) ;
#2604 = ORIENTED_EDGE ( 'NONE', *, *, #1820, .T. ) ;
#2605 = EDGE_LOOP ( 'NONE', ( #1627, #3608, #391, #490 ) ) ;
#2606 = CARTESIAN_POINT ( 'NONE',  ( 39.00000000000000000, 17.00000000000000000, 0.000000000000000000 ) ) ;
#2607 = AXIS2_PLACEMENT_3D ( 'NONE', #2985, #4912, #3031 ) ;
#2608 = AXIS2_PLACEMENT_3D ( 'NONE', #2570, #3746, #5306 ) ;
#2609 = FACE_OUTER_BOUND ( 'NONE', #4091, .T. ) ;
#2610 = DIRECTION ( 'NONE',  ( -0.000000000000000000, -0.000000000000000000, 1.000000000000000000 ) ) ;
#2611 = DIRECTION ( 'NONE',  ( 1.000000000000000000, 0.000000000000000000, -0.000000000000000000 ) ) ;
#2612 = DIRECTION ( 'NONE',  ( -0.000000000000000000, 0.000000000000000000, -1.000000000000000000 ) ) ;
#2613 = ORIENTED_EDGE ( 'NONE', *, *, #1095, .F. ) ;
#2614 = ORIENTED_EDGE ( 'NONE', *, *, #2031, .F. ) ;
#2615 = DIRECTION ( 'NONE',  ( -1.000000000000000000, 0.000000000000000000, 0.000000000000000000 ) ) ;
#2616 = DIRECTION ( 'NONE',  ( 0.000000000000000000, 0.000000000000000000, 1.000000000000000000 ) ) ;
#2617 = DIRECTION ( 'NONE',  ( -1.000000000000000000, 0.000000000000000000, -8.587739980083207367E-17 ) ) ;
#2618 = ADVANCED_FACE ( 'NONE', ( #4337 ), #3719, .F. ) ;
#2619 = DIRECTION ( 'NONE',  ( 0.000000000000000000, -1.000000000000000000, 0.000000000000000000 ) ) ;
#2620 = ORIENTED_EDGE ( 'NONE', *, *, #5366, .F. ) ;
#2621 = DIRECTION ( 'NONE',  ( -0.000000000000000000, -0.000000000000000000, 1.000000000000000000 ) ) ;
#2622 = ORIENTED_EDGE ( 'NONE', *, *, #4066, .F. ) ;
#2623 = ORIENTED_EDGE ( 'NONE', *, *, #5718, .T. ) ;
#2624 = DIRECTION ( 'NONE',  ( -0.000000000000000000, 1.000000000000000000, -0.000000000000000000 ) ) ;
#2625 = ORIENTED_EDGE ( 'NONE', *, *, #3541, .F. ) ;
#2626 = CARTESIAN_POINT ( 'NONE',  ( -46.99999999999941025, 16.99999999999984723, -1.354808852430349488E-13 ) ) ;
#2627 = DIRECTION ( 'NONE',  ( 0.000000000000000000, 0.000000000000000000, -1.000000000000000000 ) ) ;
#2628 =( NAMED_UNIT ( * ) PLANE_ANGLE_UNIT ( ) SI_UNIT ( $, .RADIAN. ) );
#2629 = EDGE_CURVE ( 'NONE', #5990, #1218, #2598, .T. ) ;
#2630 = DIRECTION ( 'NONE',  ( 1.000000000000000000, 0.000000000000000000, 0.000000000000000000 ) ) ;
#2631 = DIRECTION ( 'NONE',  ( 0.000000000000000000, 0.000000000000000000, 1.000000000000000000 ) ) ;
#2632 = EDGE_LOOP ( 'NONE', ( #2739, #5208, #7751, #2978 ) ) ;
#2633 = CIRCLE ( 'NONE', #1491, 1.799999999999999600 ) ;
#2634 = DIRECTION ( 'NONE',  ( -8.587739980083207367E-17, 0.000000000000000000, -1.000000000000000000 ) ) ;
#2635 = FACE_OUTER_BOUND ( 'NONE', #2205, .T. ) ;
#2636 = DIRECTION ( 'NONE',  ( -1.000000000000000000, -0.000000000000000000, 2.832201593431519163E-15 ) ) ;
#2637 = EDGE_LOOP ( 'NONE', ( #1619, #2070, #3502 ) ) ;
#2638 = DIRECTION ( 'NONE',  ( -0.000000000000000000, 0.000000000000000000, -1.000000000000000000 ) ) ;
#2639 = EDGE_CURVE ( 'NONE', #1261, #4113, #8630, .T. ) ;
#2640 = EDGE_CURVE ( 'NONE', #7778, #685, #5662, .T. ) ;
#2641 = CARTESIAN_POINT ( 'NONE',  ( 49.00000000000009948, 8.499999999999843681, -6.999999999999973355 ) ) ;
#2642 = ORIENTED_EDGE ( 'NONE', *, *, #5100, .T. ) ;
#2643 = LINE ( 'NONE', #578, #6435 ) ;
#2644 = CARTESIAN_POINT ( 'NONE',  ( -46.99999999999939604, -9.187839809118013449E-14, -4.149999999999781863 ) ) ;
#2645 = VERTEX_POINT ( 'NONE', #3674 ) ;
#2646 = CIRCLE ( 'NONE', #8332, 1.799999999999994271 ) ;
#2647 = DIRECTION ( 'NONE',  ( 8.587739980083207367E-17, 0.000000000000000000, -1.000000000000000000 ) ) ;
#2648 = ORIENTED_EDGE ( 'NONE', *, *, #1392, .T. ) ;
#2649 = ORIENTED_EDGE ( 'NONE', *, *, #1383, .F. ) ;
#2650 = DIRECTION ( 'NONE',  ( -8.587739980083207367E-17, 0.000000000000000000, 1.000000000000000000 ) ) ;
#2651 = FACE_BOUND ( 'NONE', #954, .T. ) ;
#2652 = EDGE_CURVE ( 'NONE', #6264, #8588, #2433, .T. ) ;
#2653 = DIRECTION ( 'NONE',  ( 0.000000000000000000, -1.000000000000000000, 0.000000000000000000 ) ) ;
#2654 = CARTESIAN_POINT ( 'NONE',  ( 0.000000000000000000, 16.00000000000000000, -1.099999999999990763 ) ) ;
#2655 = CARTESIAN_POINT ( 'NONE',  ( -39.00000000000000000, -12.00000000000000000, -15.39999999999999325 ) ) ;
#2656 = ORIENTED_EDGE ( 'NONE', *, *, #6470, .F. ) ;
#2657 = VERTEX_POINT ( 'NONE', #3001 ) ;
#2658 = CARTESIAN_POINT ( 'NONE',  ( 43.99999999999931788, 8.499999999999687361, -31.29999999999998650 ) ) ;
#2660 = LINE ( 'NONE', #7257, #7908 ) ;
#2659 = AXIS2_PLACEMENT_3D ( 'NONE', #3972, #2636, #1344 ) ;
#2661 = DIRECTION ( 'NONE',  ( 1.000000000000000000, -0.000000000000000000, 0.000000000000000000 ) ) ;
#2662 = LINE ( 'NONE', #602, #4475 ) ;
#2663 = ORIENTED_EDGE ( 'NONE', *, *, #4514, .T. ) ;
#2664 =( GEOMETRIC_REPRESENTATION_CONTEXT ( 3 ) GLOBAL_UNCERTAINTY_ASSIGNED_CONTEXT ( ( #8477 ) ) GLOBAL_UNIT_ASSIGNED_CONTEXT ( ( #658, #2628, #8821 ) ) REPRESENTATION_CONTEXT ( 'NONE', 'WORKASPACE' ) );
#2665 = DIRECTION ( 'NONE',  ( -2.500999411039937504E-15, -0.4999999999999943379, 0.8660254037844419273 ) ) ;
#2666 = ORIENTED_EDGE ( 'NONE', *, *, #3210, .T. ) ;
#2667 = ORIENTED_EDGE ( 'NONE', *, *, #780, .T. ) ;
#2668 = SPHERICAL_SURFACE ( 'NONE', #7692, 1.000000000000000000 ) ;
#2669 = EDGE_CURVE ( 'NONE', #3066, #5199, #6462, .T. ) ;
#2670 = ORIENTED_EDGE ( 'NONE', *, *, #215, .T. ) ;
#2671 = CARTESIAN_POINT ( 'NONE',  ( -39.00000000000000000, -7.000000000000000000, -21.39999999999999503 ) ) ;
#2672 = CARTESIAN_POINT ( 'NONE',  ( -48.99999999999999289, -6.729948651002884752, -16.39999999999999503 ) ) ;
#2673 = ADVANCED_FACE ( 'NONE', ( #4812 ), #8348, .T. ) ;
#2674 = CARTESIAN_POINT ( 'NONE',  ( 46.99999999999933209, 16.99999999999968736, -26.64999999999999147 ) ) ;
#2675 = LINE ( 'NONE', #4014, #150 ) ;
#2676 = ORIENTED_EDGE ( 'NONE', *, *, #3884, .F. ) ;
#2677 = CARTESIAN_POINT ( 'NONE',  ( 48.00000000000000000, -12.00000000000000000, 35.60000000000000142 ) ) ;
#2678 = ADVANCED_FACE ( 'NONE', ( #4293 ), #7032, .T. ) ;
#2679 = CARTESIAN_POINT ( 'NONE',  ( 37.00000000000000000, 17.00000000000000000, 33.40000000000000568 ) ) ;
#2680 = DIRECTION ( 'NONE',  ( -0.000000000000000000, 1.000000000000000000, -0.000000000000000000 ) ) ;
#2681 = CARTESIAN_POINT ( 'NONE',  ( -38.00000000000000000, -11.00000000000000000, 35.60000000000000142 ) ) ;
#2682 = CARTESIAN_POINT ( 'NONE',  ( 49.00000000000014921, 8.500000000000000000, 13.70000000000005258 ) ) ;
#2683 = VECTOR ( 'NONE', #145, 1000.000000000000000 ) ;
#2684 = CARTESIAN_POINT ( 'NONE',  ( -38.77681764298198175, -6.656022576988156914, -34.20761735777324475 ) ) ;
#2685 = ORIENTED_EDGE ( 'NONE', *, *, #6288, .T. ) ;
#2686 = DIRECTION ( 'NONE',  ( 0.000000000000000000, -1.000000000000000000, 0.000000000000000000 ) ) ;
#2687 = ADVANCED_FACE ( 'NONE', ( #3045, #6170 ), #8194, .F. ) ;
#2688 = EDGE_CURVE ( 'NONE', #5976, #2805, #722, .T. ) ;
#2689 = VECTOR ( 'NONE', #6241, 1000.000000000000000 ) ;
#2690 = DIRECTION ( 'NONE',  ( 0.000000000000000000, 0.000000000000000000, -1.000000000000000000 ) ) ;
#2691 = ORIENTED_EDGE ( 'NONE', *, *, #780, .F. ) ;
#2692 = FACE_OUTER_BOUND ( 'NONE', #256, .T. ) ;
#2693 = ORIENTED_EDGE ( 'NONE', *, *, #2669, .F. ) ;
#2694 = ORIENTED_EDGE ( 'NONE', *, *, #7037, .F. ) ;
#2695 = EDGE_CURVE ( 'NONE', #8587, #3388, #2956, .T. ) ;
#2696 = CARTESIAN_POINT ( 'NONE',  ( 39.00000000000000000, -12.00000000000000000, 0.000000000000000000 ) ) ;
#2697 = DIRECTION ( 'NONE',  ( -1.000000000000000000, -0.000000000000000000, 2.832201593431519163E-15 ) ) ;
#2698 = VECTOR ( 'NONE', #463, 1000.000000000000000 ) ;
#2699 = CARTESIAN_POINT ( 'NONE',  ( -37.98935226515431651, -6.823247534697178374, -34.39999999999999147 ) ) ;
#2700 = LINE ( 'NONE', #4041, #5423 ) ;
#2701 = ADVANCED_FACE ( 'NONE', ( #5701 ), #6329, .T. ) ;
#2702 = EDGE_CURVE ( 'NONE', #3851, #7994, #1792, .T. ) ;
#2703 = EDGE_LOOP ( 'NONE', ( #5941, #5450, #5370, #2049 ) ) ;
#2704 = ORIENTED_EDGE ( 'NONE', *, *, #606, .F. ) ;
#2705 = AXIS2_PLACEMENT_3D ( 'NONE', #3718, #8392, #3671 ) ;
#2706 = CARTESIAN_POINT ( 'NONE',  ( 47.99999999999999289, -12.00000000000000000, -40.39999999999997016 ) ) ;
#2707 = EDGE_CURVE ( 'NONE', #5424, #7626, #1079, .T. ) ;
#2708 = DIRECTION ( 'NONE',  ( 8.587739980083207367E-17, -0.000000000000000000, 1.000000000000000000 ) ) ;
#2709 = DIRECTION ( 'NONE',  ( 0.000000000000000000, 0.000000000000000000, 1.000000000000000000 ) ) ;
#2710 = CARTESIAN_POINT ( 'NONE',  ( -39.00000000000000000, 0.000000000000000000, 35.60000000000000142 ) ) ;
#2711 = ORIENTED_EDGE ( 'NONE', *, *, #3498, .T. ) ;
#2712 = AXIS2_PLACEMENT_3D ( 'NONE', #3304, #705, #4779 ) ;
#2713 = DIRECTION ( 'NONE',  ( 0.000000000000000000, 0.000000000000000000, 1.000000000000000000 ) ) ;
#2714 = ORIENTED_EDGE ( 'NONE', *, *, #8221, .T. ) ;
#2715 = ORIENTED_EDGE ( 'NONE', *, *, #8345, .T. ) ;
#2716 = CARTESIAN_POINT ( 'NONE',  ( 3.000000000000020872, -2.000000000000000000, -1.734723475976825633E-15 ) ) ;
#2717 = EDGE_LOOP ( 'NONE', ( #1991, #6581, #1902, #3856 ) ) ;
#2718 = DIRECTION ( 'NONE',  ( 2.923439740946800794E-30, -1.000000000000000000, -1.012304549500155120E-15 ) ) ;
#2719 = CYLINDRICAL_SURFACE ( 'NONE', #1912, 1.799999999999999600 ) ;
#2720 = AXIS2_PLACEMENT_3D ( 'NONE', #4581, #7972, #6705 ) ;
#2721 = CARTESIAN_POINT ( 'NONE',  ( -37.00000000000000000, 7.500000000000000000, 34.40000000000000568 ) ) ;
#2722 = EDGE_CURVE ( 'NONE', #3066, #7017, #5445, .T. ) ;
#2723 = DIRECTION ( 'NONE',  ( 0.000000000000000000, 1.000000000000000000, -0.000000000000000000 ) ) ;
#2724 = VECTOR ( 'NONE', #1707, 1000.000000000000000 ) ;
#2725 = VERTEX_POINT ( 'NONE', #7948 ) ;
#2726 = CARTESIAN_POINT ( 'NONE',  ( -46.99999999999933209, 8.499999999999687361, -29.49999999999972644 ) ) ;
#2727 = DIRECTION ( 'NONE',  ( -0.000000000000000000, -0.000000000000000000, 1.000000000000000000 ) ) ;
#2728 = CARTESIAN_POINT ( 'NONE',  ( -48.99999999999999289, -11.00000000000000000, 39.39999999999999858 ) ) ;
#2729 = DIRECTION ( 'NONE',  ( 1.000000000000000000, 0.000000000000000000, -2.832201593431520740E-15 ) ) ;
#2731 = AXIS2_PLACEMENT_3D ( 'NONE', #6482, #2302, #8367 ) ;
#2730 = FACE_OUTER_BOUND ( 'NONE', #2395, .T. ) ;
#2732 = EDGE_CURVE ( 'NONE', #8315, #2881, #1571, .T. ) ;
#2733 = DIRECTION ( 'NONE',  ( 1.000000000000000000, 0.000000000000000000, 2.832201593431519163E-15 ) ) ;
#2734 = ORIENTED_EDGE ( 'NONE', *, *, #2732, .F. ) ;
#2735 = CARTESIAN_POINT ( 'NONE',  ( 47.99999999999999289, -10.93827373350304377, -27.89999999999999503 ) ) ;
#2736 = VECTOR ( 'NONE', #5705, 1000.000000000000000 ) ;
#2737 = AXIS2_PLACEMENT_3D ( 'NONE', #4206, #8268, #4760 ) ;
#2738 = CARTESIAN_POINT ( 'NONE',  ( 39.00000000000000000, 6.499999999999999112, 40.39999999999999858 ) ) ;
#2739 = ORIENTED_EDGE ( 'NONE', *, *, #7037, .T. ) ;
#2740 = EDGE_LOOP ( 'NONE', ( #3864, #347, #5695, #3940 ) ) ;
#2741 = CARTESIAN_POINT ( 'NONE',  ( -39.00000000000000000, -6.737215665719536339, -34.23333333333332718 ) ) ;
#2742 = ADVANCED_FACE ( 'NONE', ( #3223 ), #358, .T. ) ;
#2743 = VECTOR ( 'NONE', #479, 1000.000000000000000 ) ;
#2744 = CARTESIAN_POINT ( 'NONE',  ( -37.04573636416307636, -4.972382528661005274, -34.39999999999998437 ) ) ;
#2745 = FACE_OUTER_BOUND ( 'NONE', #8814, .T. ) ;
#2746 = EDGE_LOOP ( 'NONE', ( #213, #6194, #5967, #7563 ) ) ;
#2747 = CIRCLE ( 'NONE', #5620, 1.000000000000000888 ) ;
#2748 = ORIENTED_EDGE ( 'NONE', *, *, #3751, .T. ) ;
#2749 = VECTOR ( 'NONE', #124, 1000.000000000000000 ) ;
#2750 = DIRECTION ( 'NONE',  ( 1.000000000000000000, -0.000000000000000000, -8.587739980083207367E-17 ) ) ;
#2751 = DIRECTION ( 'NONE',  ( -1.000000000000000000, 0.000000000000000000, 0.000000000000000000 ) ) ;
#2752 = ADVANCED_FACE ( 'NONE', ( #3893 ), #1214, .F. ) ;
#2753 = DIRECTION ( 'NONE',  ( -1.000000000000000000, 0.000000000000000000, 8.587739980083207367E-17 ) ) ;
#2754 = EDGE_LOOP ( 'NONE', ( #3033, #7093, #2902, #404 ) ) ;
#2755 = EDGE_CURVE ( 'NONE', #910, #685, #3792, .T. ) ;
#2756 = CARTESIAN_POINT ( 'NONE',  ( -38.00000000000000000, -0.4142135623730955341, -24.18578643762689495 ) ) ;
#2757 = VERTEX_POINT ( 'NONE', #5154 ) ;
#2758 = ORIENTED_EDGE ( 'NONE', *, *, #4773, .F. ) ;
#2759 = DIRECTION ( 'NONE',  ( 1.000000000000000000, -0.000000000000000000, -2.887905366413996165E-15 ) ) ;
#2760 = EDGE_LOOP ( 'NONE', ( #933, #3126, #1582 ) ) ;
#2761 = LINE ( 'NONE', #6997, #4356 ) ;
#2762 = CARTESIAN_POINT ( 'NONE',  ( -42.49999999999993605, 17.00000000000000000, -23.59999999999999076 ) ) ;
#2763 = CARTESIAN_POINT ( 'NONE',  ( 0.000000000000000000, 16.00000000000000000, -40.39999999999997016 ) ) ;
#2764 = CARTESIAN_POINT ( 'NONE',  ( 47.99999999999999289, -7.000000000000000000, -21.39999999999999503 ) ) ;
#2765 = B_SPLINE_CURVE_WITH_KNOTS ( 'NONE', 3,
 ( #1984, #6650, #6788, #5893, #2520, #547, #3282, #6027, #8584, #5936 ),
 .UNSPECIFIED., .F., .F.,
 ( 4, 2, 2, 2, 4 ),
 ( 0.000000000000000000, 0.0003975010360984200172, 0.0007950020721968400345, 0.001192503108295267424, 0.001590004144393694814 ),
 .UNSPECIFIED. ) ;
#2766 = EDGE_LOOP ( 'NONE', ( #359, #2666, #6856, #2282 ) ) ;
#2767 = CARTESIAN_POINT ( 'NONE',  ( 39.00000000000000000, 17.00000000000000000, -1.099999999999990763 ) ) ;
#2768 = FACE_OUTER_BOUND ( 'NONE', #7909, .T. ) ;
#2769 = VECTOR ( 'NONE', #7027, 1000.000000000000000 ) ;
#2770 = CARTESIAN_POINT ( 'NONE',  ( 47.99999999999999289, 17.00000000000000000, 39.39999999999999858 ) ) ;
#2771 = CARTESIAN_POINT ( 'NONE',  ( -39.00000000000000000, -10.93827373350304377, -8.899999999999995026 ) ) ;
#2772 = CYLINDRICAL_SURFACE ( 'NONE', #5464, 1.000000000000000000 ) ;
#2773 = CARTESIAN_POINT ( 'NONE',  ( -39.00000000000000000, -7.289986464112103270, -34.39999999999999147 ) ) ;
#2774 = EDGE_LOOP ( 'NONE', ( #6776, #5841, #3441, #4653 ) ) ;
#2775 = FACE_OUTER_BOUND ( 'NONE', #5650, .T. ) ;
#2776 = PLANE ( 'NONE',  #7989 ) ;
#2777 = ADVANCED_FACE ( 'NONE', ( #6591 ), #3806, .T. ) ;
#2778 = ORIENTED_EDGE ( 'NONE', *, *, #2884, .F. ) ;
#2779 = ORIENTED_EDGE ( 'NONE', *, *, #3485, .T. ) ;
#2780 = CARTESIAN_POINT ( 'NONE',  ( 0.000000000000000000, -12.00000000000000000, 22.60000000000000142 ) ) ;
#2781 = EDGE_CURVE ( 'NONE', #8327, #4124, #531, .T. ) ;
#2782 = CARTESIAN_POINT ( 'NONE',  ( 38.00000000000000000, -11.58578643762690241, 22.18578643762690561 ) ) ;
#2783 = CARTESIAN_POINT ( 'NONE',  ( -38.83555354431626228, -7.289986464112105047, -34.40000000000000568 ) ) ;
#2784 = VECTOR ( 'NONE', #3731, 1000.000000000000000 ) ;
#2785 = CARTESIAN_POINT ( 'NONE',  ( 0.000000000000000000, 17.00000000000000000, 34.40000000000000568 ) ) ;
#2786 = ORIENTED_EDGE ( 'NONE', *, *, #6288, .F. ) ;
#2787 = EDGE_CURVE ( 'NONE', #2847, #784, #5290, .T. ) ;
#2788 = ORIENTED_EDGE ( 'NONE', *, *, #2787, .T. ) ;
#2789 = DIRECTION ( 'NONE',  ( -1.000000000000000000, -0.000000000000000000, 0.000000000000000000 ) ) ;
#2790 = CARTESIAN_POINT ( 'NONE',  ( 48.80409103039421836, -6.892072001326523534, 3.208589012280060437 ) ) ;
#2791 = AXIS2_PLACEMENT_3D ( 'NONE', #8076, #4684, #4780 ) ;
#2792 = CYLINDRICAL_SURFACE ( 'NONE', #4058, 1.000000000000000888 ) ;
#2793 = DIRECTION ( 'NONE',  ( 0.000000000000000000, 0.000000000000000000, 1.000000000000000000 ) ) ;
#2794 = VERTEX_POINT ( 'NONE', #6634 ) ;
#2795 = ORIENTED_EDGE ( 'NONE', *, *, #8224, .T. ) ;
#2796 = AXIS2_PLACEMENT_3D ( 'NONE', #8277, #5631, #2163 ) ;
#2797 = EDGE_CURVE ( 'NONE', #6777, #5976, #8133, .T. ) ;
#2798 = ORIENTED_EDGE ( 'NONE', *, *, #5867, .T. ) ;
#2799 = CARTESIAN_POINT ( 'NONE',  ( 49.00000000000015632, 8.500000000000000000, 15.50000000000004796 ) ) ;
#2800 = CARTESIAN_POINT ( 'NONE',  ( -48.99999999999999289, -11.00000000000000000, -35.39999999999999147 ) ) ;
#2801 = FACE_OUTER_BOUND ( 'NONE', #5968, .T. ) ;
#2802 = AXIS2_PLACEMENT_3D ( 'NONE', #7853, #5912, #7810 ) ;
#2803 = CARTESIAN_POINT ( 'NONE',  ( 42.49999999999990763, 17.00000000000000000, -34.39999999999999147 ) ) ;
#2804 = ORIENTED_EDGE ( 'NONE', *, *, #7572, .F. ) ;
#2805 = VERTEX_POINT ( 'NONE', #1924 ) ;
#2806 = CARTESIAN_POINT ( 'NONE',  ( -48.99999999999999289, -6.729948651002881199, 2.600000000000005862 ) ) ;
#2807 = EDGE_CURVE ( 'NONE', #6384, #8043, #2580, .T. ) ;
#2808 = VECTOR ( 'NONE', #666, 1000.000000000000000 ) ;
#2809 = CARTESIAN_POINT ( 'NONE',  ( 47.99999999999999289, -7.000000000000000000, 16.60000000000000497 ) ) ;
#2810 = CARTESIAN_POINT ( 'NONE',  ( 0.000000000000000000, 17.00000000000000000, 10.60000000000000497 ) ) ;
#2811 = CARTESIAN_POINT ( 'NONE',  ( 0.000000000000000000, 17.00000000000000000, -40.39999999999997016 ) ) ;
#2812 = CARTESIAN_POINT ( 'NONE',  ( 39.00000000000000000, -10.93827373350304377, -27.89999999999999503 ) ) ;
#2813 = EDGE_LOOP ( 'NONE', ( #6397, #1249, #1434, #2158 ) ) ;
#2814 = FACE_OUTER_BOUND ( 'NONE', #7003, .T. ) ;
#2815 = ORIENTED_EDGE ( 'NONE', *, *, #2894, .F. ) ;
#2816 = VECTOR ( 'NONE', #8356, 1000.000000000000000 ) ;
#2817 = ORIENTED_EDGE ( 'NONE', *, *, #8510, .T. ) ;
#2818 = LINE ( 'NONE', #2865, #1323 ) ;
#2819 = DIRECTION ( 'NONE',  ( 1.000000000000000000, -0.000000000000000000, 0.000000000000000000 ) ) ;
#2820 = ADVANCED_FACE ( 'NONE', ( #7244 ), #3181, .T. ) ;
#2821 = CYLINDRICAL_SURFACE ( 'NONE', #1968, 1.000000000000000888 ) ;
#2822 = CIRCLE ( 'NONE', #252, 1.000000000000000888 ) ;
#2823 = DIRECTION ( 'NONE',  ( 0.000000000000000000, 0.000000000000000000, 1.000000000000000000 ) ) ;
#2824 =( BOUNDED_SURFACE ( )  B_SPLINE_SURFACE ( 3, 2, ( 
 ( #3313, #5915, #8606 ),
 ( #480, #7281, #7900 ),
 ( #1918, #6720, #3802 ),
 ( #2597, #3218, #1208 ),
 ( #6542, #4643, #7988 ),
 ( #396, #5872, #2461 ),
 ( #4600, #5236, #8700 ),
 ( #7943, #5332, #3931 ),
 ( #4551, #6675, #524 ),
 ( #669, #6813, #1391 ),
 ( #8291, #6930, #8833 ),
 ( #8250, #2006, #2179 ),
 ( #4151, #4110, #5556 ),
 ( #6142, #3404, #6854 ) ),
 .UNSPECIFIED., .F., .F., .F. ) 
 B_SPLINE_SURFACE_WITH_KNOTS ( ( 4, 2, 2, 2, 2, 2, 4 ),
 ( 3, 3 ),
 ( 0.001716688739742723742, 0.002201922998021417933, 0.002687157256300112124, 0.003172391514578806748, 0.003657625772857500939, 0.004628094289414889755, 0.005598562805972278136 ),
 ( 0.000000000000000000, 1.000000000000000000 ),
 .UNSPECIFIED. ) 
 GEOMETRIC_REPRESENTATION_ITEM ( )  RATIONAL_B_SPLINE_SURFACE ( (
 ( 1.000000000000000000, 0.9574271077563379917, 1.000000000000000000),
 ( 1.000000000000000000, 0.9574725243021211529, 1.000000000000000000),
 ( 1.000000000000000000, 0.9544841566219395279, 1.000000000000000000),
 ( 1.000000000000000000, 0.9441951664573722258, 1.000000000000000000),
 ( 1.000000000000000000, 0.9369967212886805008, 1.000000000000000000),
 ( 1.000000000000000000, 0.9200019909466905510, 1.000000000000000000),
 ( 1.000000000000000000, 0.9103827008600161586, 1.000000000000000000),
 ( 1.000000000000000000, 0.8894540748690419329, 1.000000000000000000),
 ( 1.000000000000000000, 0.8780524235890546647, 1.000000000000000000),
 ( 1.000000000000000000, 0.8425789435751785961, 1.000000000000000000),
 ( 1.000000000000000000, 0.8170697737282730522, 1.000000000000000000),
 ( 1.000000000000000000, 0.7628629130428021821, 1.000000000000000000),
 ( 1.000000000000000000, 0.7351071084593823191, 1.000000000000000000),
 ( 1.000000000000000000, 0.7071067811865475727, 1.000000000000000000) ) ) 
 REPRESENTATION_ITEM ( '' )  SURFACE ( )  );
#2825 = EDGE_CURVE ( 'NONE', #604, #8203, #1006, .T. ) ;
#2826 = ORIENTED_EDGE ( 'NONE', *, *, #1477, .F. ) ;
#2827 = B_SPLINE_CURVE_WITH_KNOTS ( 'NONE', 3,
 ( #6413, #2261, #7010, #6063, #8753, #795, #881, #163, #4997, #2936 ),
 .UNSPECIFIED., .F., .F.,
 ( 4, 2, 2, 2, 4 ),
 ( -9.041249829189366239E-06, 0.0003910243208495656816, 0.0007910898915283207057, 0.001191155462207075730, 0.001591221032885830645 ),
 .UNSPECIFIED. ) ;
#2828 = ORIENTED_EDGE ( 'NONE', *, *, #932, .T. ) ;
#2829 = DIRECTION ( 'NONE',  ( 0.000000000000000000, 0.000000000000000000, -1.000000000000000000 ) ) ;
#2831 = CIRCLE ( 'NONE', #8108, 8.599999999999996092 ) ;
#2830 = CARTESIAN_POINT ( 'NONE',  ( 48.13443533994912826, -7.000000000000000000, 22.60000000000000497 ) ) ;
#2832 = ADVANCED_FACE ( 'NONE', ( #7202 ), #402, .F. ) ;
#2833 = DIRECTION ( 'NONE',  ( -1.000000000000000000, -0.000000000000000000, 2.832201593431519163E-15 ) ) ;
#2834 = CARTESIAN_POINT ( 'NONE',  ( 48.00000000000000000, 18.00000000000000355, 36.39999999999999147 ) ) ;
#2835 = ORIENTED_EDGE ( 'NONE', *, *, #8522, .T. ) ;
#2836 = AXIS2_PLACEMENT_3D ( 'NONE', #2986, #7759, #5310 ) ;
#2837 = ORIENTED_EDGE ( 'NONE', *, *, #1114, .F. ) ;
#2838 = ORIENTED_EDGE ( 'NONE', *, *, #1759, .F. ) ;
#2839 = LINE ( 'NONE', #2122, #5226 ) ;
#2840 = CARTESIAN_POINT ( 'NONE',  ( -38.41421356237309226, -11.99999999999999467, -21.39999999999999858 ) ) ;
#2841 = CARTESIAN_POINT ( 'NONE',  ( 28.97349590066750480, -11.26251643915957601, -40.37365884294273854 ) ) ;
#2842 = VECTOR ( 'NONE', #6461, 1000.000000000000000 ) ;
#2843 = EDGE_CURVE ( 'NONE', #4460, #8517, #6724, .T. ) ;
#2844 = FACE_OUTER_BOUND ( 'NONE', #3754, .T. ) ;
#2845 = ORIENTED_EDGE ( 'NONE', *, *, #3163, .T. ) ;
#2846 = EDGE_CURVE ( 'NONE', #3085, #1236, #82, .T. ) ;
#2847 = VERTEX_POINT ( 'NONE', #4116 ) ;
#2848 = CARTESIAN_POINT ( 'NONE',  ( 38.00000000000000000, -11.58578643762690241, -15.81421356237308906 ) ) ;
#2849 = EDGE_LOOP ( 'NONE', ( #2891, #1717, #584, #3111 ) ) ;
#2850 = DIRECTION ( 'NONE',  ( 0.000000000000000000, -0.000000000000000000, -1.000000000000000000 ) ) ;
#2851 = DIRECTION ( 'NONE',  ( 0.000000000000000000, 0.000000000000000000, -1.000000000000000000 ) ) ;
#2852 = FACE_OUTER_BOUND ( 'NONE', #2017, .T. ) ;
#2853 = CARTESIAN_POINT ( 'NONE',  ( 46.99999999999941025, 0.000000000000000000, -1.354808852430349488E-13 ) ) ;
#2854 = CARTESIAN_POINT ( 'NONE',  ( -43.99999999999941025, 16.99999999999968736, -1.269842804627403968E-13 ) ) ;
#2855 = ADVANCED_FACE ( 'NONE', ( #3365, #2100 ), #2776, .T. ) ;
#2856 = AXIS2_PLACEMENT_3D ( 'NONE', #5405, #4672, #6039 ) ;
#2857 = PLANE ( 'NONE',  #4839 ) ;
#2858 = ADVANCED_FACE ( 'NONE', ( #8215 ), #5299, .T. ) ;
#2859 = ORIENTED_EDGE ( 'NONE', *, *, #2234, .F. ) ;
#2860 = DIRECTION ( 'NONE',  ( 0.000000000000000000, 0.000000000000000000, 1.000000000000000000 ) ) ;
#2861 = ORIENTED_EDGE ( 'NONE', *, *, #70, .F. ) ;
#2862 = LINE ( 'NONE', #2991, #5231 ) ;
#2863 = CIRCLE ( 'NONE', #856, 1.000000000000000888 ) ;
#2864 = VERTEX_POINT ( 'NONE', #4028 ) ;
#2865 = CARTESIAN_POINT ( 'NONE',  ( -39.00000000000000000, 17.00000000000000000, 40.39999999999999858 ) ) ;
#2866 = DIRECTION ( 'NONE',  ( 0.000000000000000000, -1.000000000000000000, 0.000000000000000000 ) ) ;
#2867 = VECTOR ( 'NONE', #1671, 1000.000000000000000 ) ;
#2868 = LINE ( 'NONE', #224, #6269 ) ;
#2869 = CIRCLE ( 'NONE', #3150, 1.000000000000000888 ) ;
#2870 = LINE ( 'NONE', #5060, #2263 ) ;
#2871 = VERTEX_POINT ( 'NONE', #720 ) ;
#2872 = ORIENTED_EDGE ( 'NONE', *, *, #4192, .F. ) ;
#2873 = CARTESIAN_POINT ( 'NONE',  ( -37.00000000000000000, 8.500000000000000000, 40.39999999999999858 ) ) ;
#2874 = AXIS2_PLACEMENT_3D ( 'NONE', #90, #7557, #6824 ) ;
#2875 = CIRCLE ( 'NONE', #4157, 1.000000000000000888 ) ;
#2876 = CARTESIAN_POINT ( 'NONE',  ( 48.51040284495758215, -6.963847602983966212, 22.47006404803155633 ) ) ;
#2877 = CARTESIAN_POINT ( 'NONE',  ( 39.00000000000000000, -12.00000000000000000, 0.000000000000000000 ) ) ;
#2878 = DIRECTION ( 'NONE',  ( 0.000000000000000000, 8.068481283613059739E-16, 1.000000000000000000 ) ) ;
#2879 = ORIENTED_EDGE ( 'NONE', *, *, #8175, .F. ) ;
#2880 = AXIS2_PLACEMENT_3D ( 'NONE', #1997, #6845, #8239 ) ;
#2881 = VERTEX_POINT ( 'NONE', #3983 ) ;
#2882 = ORIENTED_EDGE ( 'NONE', *, *, #5333, .F. ) ;
#2883 = CARTESIAN_POINT ( 'NONE',  ( 48.00000000000000000, 47.00000000000000000, 37.39999999999999147 ) ) ;
#2884 = EDGE_CURVE ( 'NONE', #5072, #5286, #2863, .T. ) ;
#2886 = CIRCLE ( 'NONE', #3745, 1.000000000000000888 ) ;
#2885 = DIRECTION ( 'NONE',  ( 1.000000000000000000, -0.000000000000000000, 0.000000000000000000 ) ) ;
#2887 = DIRECTION ( 'NONE',  ( 1.000000000000000000, -0.000000000000000000, 0.000000000000000000 ) ) ;
#2888 = VERTEX_POINT ( 'NONE', #5476 ) ;
#2889 = ORIENTED_EDGE ( 'NONE', *, *, #3180, .F. ) ;
#2890 = CARTESIAN_POINT ( 'NONE',  ( 42.49999999999945999, 16.00000000000000000, 20.40000000000000924 ) ) ;
#2891 = ORIENTED_EDGE ( 'NONE', *, *, #1275, .F. ) ;
#2892 = CARTESIAN_POINT ( 'NONE',  ( -47.99999999999999289, -12.00000000000000000, -15.39999999999999325 ) ) ;
#2893 = CARTESIAN_POINT ( 'NONE',  ( 38.00000000000000000, -11.00000000000000000, 21.60000000000000142 ) ) ;
#2894 = EDGE_CURVE ( 'NONE', #2871, #1069, #4649, .T. ) ;
#2895 = DIRECTION ( 'NONE',  ( -1.000000000000000000, 0.000000000000000000, 8.587739980083203670E-17 ) ) ;
#2896 = CARTESIAN_POINT ( 'NONE',  ( 46.99999999999938893, 5.209103465619001838, -6.999999999999929834 ) ) ;
#2897 = FACE_BOUND ( 'NONE', #2555, .T. ) ;
#2898 = CARTESIAN_POINT ( 'NONE',  ( 49.00000000000016342, -7.289986464112103270, -33.39999999999999147 ) ) ;
#2899 = VERTEX_POINT ( 'NONE', #1352 ) ;
#2900 = CARTESIAN_POINT ( 'NONE',  ( 0.000000000000000000, 16.00000000000000000, 9.600000000000004974 ) ) ;
#2901 = ADVANCED_FACE ( 'NONE', ( #4073 ), #4789, .F. ) ;
#2902 = ORIENTED_EDGE ( 'NONE', *, *, #6377, .F. ) ;
#2903 = DIRECTION ( 'NONE',  ( 6.393641419399114687E-29, 1.000000000000000000, -2.213937303402120122E-14 ) ) ;
#2904 = ORIENTED_EDGE ( 'NONE', *, *, #3406, .F. ) ;
#2905 = DIRECTION ( 'NONE',  ( 0.000000000000000000, 0.000000000000000000, -1.000000000000000000 ) ) ;
#2906 = EDGE_CURVE ( 'NONE', #4032, #4710, #5001, .T. ) ;
#2907 = AXIS2_PLACEMENT_3D ( 'NONE', #3337, #1943, #6207 ) ;
#2908 = DIRECTION ( 'NONE',  ( 0.000000000000000000, 1.000000000000000000, 0.000000000000000000 ) ) ;
#2909 = LINE ( 'NONE', #6418, #2842 ) ;
#2910 = DIRECTION ( 'NONE',  ( 0.000000000000000000, 1.000000000000000000, 0.000000000000000000 ) ) ;
#2911 = ORIENTED_EDGE ( 'NONE', *, *, #3005, .F. ) ;
#2912 = VECTOR ( 'NONE', #3088, 1000.000000000000000 ) ;
#2913 = ORIENTED_EDGE ( 'NONE', *, *, #4136, .F. ) ;
#2914 = EDGE_CURVE ( 'NONE', #7206, #3915, #673, .T. ) ;
#2915 = CARTESIAN_POINT ( 'NONE',  ( 0.000000000000000000, 16.00000000000000000, 10.60000000000000497 ) ) ;
#2916 = CARTESIAN_POINT ( 'NONE',  ( 48.80409103039421836, -6.892072001326523534, 22.20858901228006488 ) ) ;
#2917 = AXIS2_PLACEMENT_3D ( 'NONE', #7964, #4665, #2616 ) ;
#2918 = CARTESIAN_POINT ( 'NONE',  ( -42.49999999999993605, 16.00000000000000000, -24.59999999999999076 ) ) ;
#2919 = DIRECTION ( 'NONE',  ( 0.000000000000000000, 0.000000000000000000, -1.000000000000000000 ) ) ;
#2920 = EDGE_LOOP ( 'NONE', ( #3139, #7623, #4918, #183 ) ) ;
#2921 = ORIENTED_EDGE ( 'NONE', *, *, #8150, .F. ) ;
#2922 = ORIENTED_EDGE ( 'NONE', *, *, #1242, .F. ) ;
#2923 = DIRECTION ( 'NONE',  ( -1.000000000000000000, -0.000000000000000000, 2.832201593431519163E-15 ) ) ;
#2925 = DIRECTION ( 'NONE',  ( -1.000000000000000000, -0.000000000000000000, -0.000000000000000000 ) ) ;
#2924 = VECTOR ( 'NONE', #7141, 1000.000000000000000 ) ;
#2926 = CARTESIAN_POINT ( 'NONE',  ( -46.99999999999939604, 6.854551732809460063, -4.149999999999932854 ) ) ;
#2927 = DIRECTION ( 'NONE',  ( 0.000000000000000000, -0.000000000000000000, 1.000000000000000000 ) ) ;
#2928 = VECTOR ( 'NONE', #7752, 1000.000000000000000 ) ;
#2929 = EDGE_CURVE ( 'NONE', #5396, #1395, #6061, .T. ) ;
#2930 = VERTEX_POINT ( 'NONE', #5382 ) ;
#2931 = ORIENTED_EDGE ( 'NONE', *, *, #6562, .F. ) ;
#2932 = LINE ( 'NONE', #7625, #277 ) ;
#2933 = EDGE_CURVE ( 'NONE', #4700, #5621, #3410, .T. ) ;
#2934 = EDGE_LOOP ( 'NONE', ( #1039, #5387, #1190, #4104 ) ) ;
#2935 = CARTESIAN_POINT ( 'NONE',  ( 38.00000000000000000, -6.729948651002881199, 2.600000000000005862 ) ) ;
#2936 = CARTESIAN_POINT ( 'NONE',  ( -39.00000000000000000, -7.000000000000000000, 3.600000000000005862 ) ) ;
#2937 = CARTESIAN_POINT ( 'NONE',  ( 19.00000000000000000, -12.00000000000000000, -34.39999999999999147 ) ) ;
#2938 = LINE ( 'NONE', #3029, #1329 ) ;
#2939 = VECTOR ( 'NONE', #1656, 1000.000000000000000 ) ;
#2940 = CARTESIAN_POINT ( 'NONE',  ( -47.99999999999998579, 8.500000000000000000, 18.30000000000031690 ) ) ;
#2941 = EDGE_CURVE ( 'NONE', #4700, #8267, #5426, .T. ) ;
#2942 = CARTESIAN_POINT ( 'NONE',  ( -48.51041976409258893, -6.963845046725261057, 3.470054824769027046 ) ) ;
#2943 = EDGE_LOOP ( 'NONE', ( #474, #5145, #4464, #4431 ) ) ;
#2944 = VECTOR ( 'NONE', #2680, 1000.000000000000000 ) ;
#2945 = DIRECTION ( 'NONE',  ( 0.000000000000000000, 0.000000000000000000, -1.000000000000000000 ) ) ;
#2946 = VERTEX_POINT ( 'NONE', #2738 ) ;
#2947 = CARTESIAN_POINT ( 'NONE',  ( -43.99999999999945999, 17.00000000000000000, 18.35000000000006537 ) ) ;
#2948 = ORIENTED_EDGE ( 'NONE', *, *, #5994, .F. ) ;
#2949 = CARTESIAN_POINT ( 'NONE',  ( 0.000000000000000000, -12.00000000000000000, -15.39999999999999325 ) ) ;
#2950 = DIRECTION ( 'NONE',  ( 8.587739980083207367E-17, 0.000000000000000000, 1.000000000000000000 ) ) ;
#2951 = CARTESIAN_POINT ( 'NONE',  ( 38.00000000000000000, 17.00000000000000000, -23.59999999999999076 ) ) ;
#2952 = EDGE_CURVE ( 'NONE', #4196, #6407, #3301, .T. ) ;
#2953 = EDGE_CURVE ( 'NONE', #7476, #4184, #2584, .T. ) ;
#2954 = FACE_OUTER_BOUND ( 'NONE', #8500, .T. ) ;
#2955 = DIRECTION ( 'NONE',  ( -1.000000000000000000, -0.000000000000000000, 2.832201593431519163E-15 ) ) ;
#2956 = LINE ( 'NONE', #8393, #5593 ) ;
#2957 = VERTEX_POINT ( 'NONE', #6621 ) ;
#2958 = EDGE_CURVE ( 'NONE', #1319, #18, #1147, .T. ) ;
#2959 = ORIENTED_EDGE ( 'NONE', *, *, #7746, .T. ) ;
#2960 = CARTESIAN_POINT ( 'NONE',  ( -39.00000000000000000, 0.000000000000000000, 20.40000000000000924 ) ) ;
#2961 = CARTESIAN_POINT ( 'NONE',  ( -46.99999999999945288, 8.500000000000000000, 15.50000000000005507 ) ) ;
#2962 = AXIS2_PLACEMENT_3D ( 'NONE', #738, #6793, #2793 ) ;
#2963 = EDGE_CURVE ( 'NONE', #8298, #1637, #6534, .T. ) ;
#2964 = CARTESIAN_POINT ( 'NONE',  ( 48.99999999999999289, 8.499999999999687361, -29.49999999999999645 ) ) ;
#2965 = CARTESIAN_POINT ( 'NONE',  ( -38.00000000000000000, 17.00000000000000000, 36.60000000000000142 ) ) ;
#2966 = ORIENTED_EDGE ( 'NONE', *, *, #5213, .T. ) ;
#2967 = ORIENTED_EDGE ( 'NONE', *, *, #2407, .F. ) ;
#2968 = EDGE_CURVE ( 'NONE', #5765, #6024, #5861, .T. ) ;
#2969 = ORIENTED_EDGE ( 'NONE', *, *, #3064, .T. ) ;
#2970 = VECTOR ( 'NONE', #7115, 1000.000000000000000 ) ;
#2971 = CARTESIAN_POINT ( 'NONE',  ( -6.992971849920762928, -11.61392296502021004, -40.20008062996897280 ) ) ;
#2972 = CARTESIAN_POINT ( 'NONE',  ( 39.00000000000000000, -12.00000000000000000, 40.39999999999999858 ) ) ;
#2973 = LINE ( 'NONE', #3734, #4 ) ;
#2974 = CIRCLE ( 'NONE', #6710, 1.799999999999999600 ) ;
#2975 = ORIENTED_EDGE ( 'NONE', *, *, #5271, .F. ) ;
#2976 = ORIENTED_EDGE ( 'NONE', *, *, #6470, .T. ) ;
#2977 = DIRECTION ( 'NONE',  ( -0.000000000000000000, -1.000000000000000000, -0.000000000000000000 ) ) ;
#2978 = ORIENTED_EDGE ( 'NONE', *, *, #6313, .T. ) ;
#2979 = CARTESIAN_POINT ( 'NONE',  ( -37.99999999999999289, -6.763681762716711177, -16.27098061251494698 ) ) ;
#2980 = LINE ( 'NONE', #5726, #5504 ) ;
#2981 = LINE ( 'NONE', #77, #4944 ) ;
#2982 = VECTOR ( 'NONE', #49, 1000.000000000000000 ) ;
#2983 = DIRECTION ( 'NONE',  ( -1.000000000000000000, 0.000000000000000000, 0.000000000000000000 ) ) ;
#2984 = EDGE_CURVE ( 'NONE', #7022, #8043, #7282, .T. ) ;
#2985 = CARTESIAN_POINT ( 'NONE',  ( 43.99999999999941025, 0.000000000000000000, -1.269842804627403968E-13 ) ) ;
#2986 = CARTESIAN_POINT ( 'NONE',  ( -47.99999999999999289, -10.93827373350304377, -8.899999999999995026 ) ) ;
#2987 = VECTOR ( 'NONE', #2945, 1000.000000000000000 ) ;
#2988 = VERTEX_POINT ( 'NONE', #1862 ) ;
#2989 = CARTESIAN_POINT ( 'NONE',  ( 38.02559213608013522, -6.798086842032644128, 21.85903200559912207 ) ) ;
#2990 = ORIENTED_EDGE ( 'NONE', *, *, #5518, .F. ) ;
#2991 = CARTESIAN_POINT ( 'NONE',  ( 38.00000000000000000, -12.00000000000000000, -1.399999999999995914 ) ) ;
#2992 = ORIENTED_EDGE ( 'NONE', *, *, #6583, .F. ) ;
#2993 = DIRECTION ( 'NONE',  ( 0.000000000000000000, 0.000000000000000000, 1.000000000000000000 ) ) ;
#2994 = EDGE_CURVE ( 'NONE', #6753, #8798, #727, .T. ) ;
#2996 = AXIS2_PLACEMENT_3D ( 'NONE', #2440, #963, #1145 ) ;
#2995 = DIRECTION ( 'NONE',  ( 0.000000000000000000, -1.000000000000000000, 0.000000000000000000 ) ) ;
#2997 = DIRECTION ( 'NONE',  ( 0.000000000000000000, -1.000000000000000000, 0.000000000000000000 ) ) ;
#2998 = CARTESIAN_POINT ( 'NONE',  ( 0.000000000000000000, 17.00000000000000000, 20.40000000000000924 ) ) ;
#2999 = CARTESIAN_POINT ( 'NONE',  ( -38.00000000000000000, -6.729948651002884752, -20.39999999999999503 ) ) ;
#3000 = AXIS2_PLACEMENT_3D ( 'NONE', #3937, #6680, #4511 ) ;
#3001 = CARTESIAN_POINT ( 'NONE',  ( -42.49999999999969447, 0.000000000000000000, -2.099999999999990763 ) ) ;
#3002 = ORIENTED_EDGE ( 'NONE', *, *, #7250, .F. ) ;
#3003 = ORIENTED_EDGE ( 'NONE', *, *, #5543, .F. ) ;
#3004 = LINE ( 'NONE', #318, #4875 ) ;
#3005 = EDGE_CURVE ( 'NONE', #846, #2805, #3878, .T. ) ;
#3006 = LINE ( 'NONE', #7690, #2867 ) ;
#3007 = AXIS2_PLACEMENT_3D ( 'NONE', #6805, #2169, #789 ) ;
#3008 = CARTESIAN_POINT ( 'NONE',  ( 46.99999999999938183, 16.68070230503458617, -9.630607966084030025 ) ) ;
#3009 = CARTESIAN_POINT ( 'NONE',  ( -48.99999999999999289, -10.93827373350304377, -27.89999999999999503 ) ) ;
#3010 = ORIENTED_EDGE ( 'NONE', *, *, #4324, .F. ) ;
#3011 = CIRCLE ( 'NONE', #4434, 1.799999999999996048 ) ;
#3012 = VERTEX_POINT ( 'NONE', #3832 ) ;
#3013 = AXIS2_PLACEMENT_3D ( 'NONE', #7260, #2482, #2573 ) ;
#3014 = DIRECTION ( 'NONE',  ( 0.000000000000000000, 0.000000000000000000, 1.000000000000000000 ) ) ;
#3015 = LINE ( 'NONE', #1677, #5063 ) ;
#3016 = EDGE_CURVE ( 'NONE', #5386, #7128, #2585, .T. ) ;
#3017 = DIRECTION ( 'NONE',  ( 0.000000000000000000, 0.000000000000000000, -1.000000000000000000 ) ) ;
#3018 = EDGE_CURVE ( 'NONE', #1755, #5198, #2869, .T. ) ;
#3019 = CARTESIAN_POINT ( 'NONE',  ( 39.00000000000000000, 16.00000000000000000, 21.40000000000000924 ) ) ;
#3020 = VECTOR ( 'NONE', #2470, 1000.000000000000000 ) ;
#3021 = EDGE_LOOP ( 'NONE', ( #8363, #8731, #1182 ) ) ;
#3022 = VERTEX_POINT ( 'NONE', #6575 ) ;
#3023 = LINE ( 'NONE', #6528, #3140 ) ;
#3024 = ORIENTED_EDGE ( 'NONE', *, *, #3595, .F. ) ;
#3025 = CARTESIAN_POINT ( 'NONE',  ( 39.00000000000000000, 17.00000000000000000, 9.600000000000004974 ) ) ;
#3026 = DIRECTION ( 'NONE',  ( 0.000000000000000000, 1.000000000000000000, -0.000000000000000000 ) ) ;
#3027 = CARTESIAN_POINT ( 'NONE',  ( 38.00000000000000711, -6.763465523835211712, -20.52819233635897689 ) ) ;
#3028 = VECTOR ( 'NONE', #5353, 1000.000000000000000 ) ;
#3029 = CARTESIAN_POINT ( 'NONE',  ( 46.99999999999944578, 17.00000000000000000, 12.65000000000001279 ) ) ;
#3030 = EDGE_CURVE ( 'NONE', #1022, #8599, #4870, .T. ) ;
#3031 = DIRECTION ( 'NONE',  ( 2.887905366413996165E-15, 0.000000000000000000, 1.000000000000000000 ) ) ;
#3032 = DIRECTION ( 'NONE',  ( 3.854941057726231589E-15, 0.000000000000000000, -1.000000000000000000 ) ) ;
#3033 = ORIENTED_EDGE ( 'NONE', *, *, #7105, .F. ) ;
#3034 = CARTESIAN_POINT ( 'NONE',  ( -37.04574080227767752, -4.972414445375122227, -34.39999999999999147 ) ) ;
#3035 = CARTESIAN_POINT ( 'NONE',  ( 43.99999999999944578, 8.500000000000000000, 15.50000000000006395 ) ) ;
#3036 = ORIENTED_EDGE ( 'NONE', *, *, #4719, .F. ) ;
#3037 = DIRECTION ( 'NONE',  ( 0.000000000000000000, 0.000000000000000000, 1.000000000000000000 ) ) ;
#3038 = ORIENTED_EDGE ( 'NONE', *, *, #3054, .F. ) ;
#3039 = CARTESIAN_POINT ( 'NONE',  ( 38.00000000000000000, -6.729948651002881199, 2.600000000000005862 ) ) ;
#3040 = PLANE ( 'NONE',  #2446 ) ;
#3041 = FACE_OUTER_BOUND ( 'NONE', #6594, .T. ) ;
#3042 = CARTESIAN_POINT ( 'NONE',  ( 0.000000000000000000, 17.00000000000000000, 35.40000000000000568 ) ) ;
#3043 = EDGE_CURVE ( 'NONE', #3915, #4034, #5736, .T. ) ;
#3044 = CARTESIAN_POINT ( 'NONE',  ( -38.19590896960578874, -6.892072001326527086, 16.99141098771994507 ) ) ;
#3045 = FACE_OUTER_BOUND ( 'NONE', #4634, .T. ) ;
#3046 = ORIENTED_EDGE ( 'NONE', *, *, #3631, .T. ) ;
#3047 = ORIENTED_EDGE ( 'NONE', *, *, #1646, .F. ) ;
#3048 = ADVANCED_FACE ( 'NONE', ( #1954 ), #1444, .T. ) ;
#3049 = LINE ( 'NONE', #3722, #6460 ) ;
#3050 = AXIS2_PLACEMENT_3D ( 'NONE', #6164, #5355, #4090 ) ;
#3051 = FACE_BOUND ( 'NONE', #7042, .T. ) ;
#3052 = DIRECTION ( 'NONE',  ( -1.000000000000000000, -0.000000000000000000, 2.832201593431519163E-15 ) ) ;
#3053 = VECTOR ( 'NONE', #338, 1000.000000000000000 ) ;
#3054 = EDGE_CURVE ( 'NONE', #7688, #3675, #3208, .T. ) ;
#3055 = CARTESIAN_POINT ( 'NONE',  ( -42.49999999999940314, 17.00000000000000000, -1.203685677208379547E-13 ) ) ;
#3056 = ORIENTED_EDGE ( 'NONE', *, *, #8303, .F. ) ;
#3057 = ORIENTED_EDGE ( 'NONE', *, *, #6992, .F. ) ;
#3058 = CARTESIAN_POINT ( 'NONE',  ( -6.963092407846609433, -11.13151780539718949, -40.39999999999997726 ) ) ;
#3059 = EDGE_CURVE ( 'NONE', #6407, #543, #5184, .T. ) ;
#3060 = DIRECTION ( 'NONE',  ( 0.000000000000000000, 0.000000000000000000, 1.000000000000000000 ) ) ;
#3061 = VECTOR ( 'NONE', #5296, 1000.000000000000000 ) ;
#3062 = LINE ( 'NONE', #5124, #767 ) ;
#3063 = DIRECTION ( 'NONE',  ( 8.587739980083207367E-17, 0.000000000000000000, -1.000000000000000000 ) ) ;
#3064 = EDGE_CURVE ( 'NONE', #6953, #6725, #4708, .T. ) ;
#3065 = ORIENTED_EDGE ( 'NONE', *, *, #3234, .F. ) ;
#3066 = VERTEX_POINT ( 'NONE', #4589 ) ;
#3067 = CIRCLE ( 'NONE', #351, 1.000000000000000888 ) ;
#3068 = DIRECTION ( 'NONE',  ( 0.000000000000000000, 0.000000000000000000, 1.000000000000000000 ) ) ;
#3069 = EDGE_LOOP ( 'NONE', ( #5583, #5266, #467 ) ) ;
#3070 = DIRECTION ( 'NONE',  ( 0.000000000000000000, 0.000000000000000000, 1.000000000000000000 ) ) ;
#3071 = EDGE_CURVE ( 'NONE', #7626, #7319, #133, .T. ) ;
#3072 = DIRECTION ( 'NONE',  ( -0.000000000000000000, 1.000000000000000000, -0.000000000000000000 ) ) ;
#3073 = CARTESIAN_POINT ( 'NONE',  ( -37.00000000000000000, 16.00000000000000000, 33.40000000000000568 ) ) ;
#3074 = LINE ( 'NONE', #1018, #4305 ) ;
#3075 = FACE_BOUND ( 'NONE', #4154, .T. ) ;
#3076 = AXIS2_PLACEMENT_3D ( 'NONE', #1630, #3775, #3644 ) ;
#3077 = APPLICATION_CONTEXT ( 'automotive_design' ) ;
#3078 = EDGE_CURVE ( 'NONE', #5085, #611, #5996, .T. ) ;
#3079 = ORIENTED_EDGE ( 'NONE', *, *, #8768, .F. ) ;
#3080 = CARTESIAN_POINT ( 'NONE',  ( 38.15356167149106170, -5.445023888508044863, -33.79652162700907070 ) ) ;
#3081 = DIRECTION ( 'NONE',  ( -1.000000000000000000, 0.000000000000000000, 8.587739980083207367E-17 ) ) ;
#3082 = AXIS2_PLACEMENT_3D ( 'NONE', #2496, #8472, #5280 ) ;
#3083 = ORIENTED_EDGE ( 'NONE', *, *, #4828, .T. ) ;
#3084 = LINE ( 'NONE', #5233, #4215 ) ;
#3085 = VERTEX_POINT ( 'NONE', #6846 ) ;
#3086 = CARTESIAN_POINT ( 'NONE',  ( -42.49999999999943157, 16.00000000000000000, 10.60000000000000497 ) ) ;
#3087 = CARTESIAN_POINT ( 'NONE',  ( 49.00000000000016342, -10.93827373350304377, -8.899999999999995026 ) ) ;
#3088 = DIRECTION ( 'NONE',  ( -1.900235831615407186E-29, 1.000000000000000000, -6.579979571750962135E-15 ) ) ;
#3089 = CIRCLE ( 'NONE', #7090, 8.599999999999996092 ) ;
#3090 = PLANE ( 'NONE',  #5562 ) ;
#3091 = FACE_OUTER_BOUND ( 'NONE', #2439, .T. ) ;
#3092 = CARTESIAN_POINT ( 'NONE',  ( -46.99999999999946709, 6.854551732809591513, 18.35000000000005826 ) ) ;
#3093 = ORIENTED_EDGE ( 'NONE', *, *, #758, .T. ) ;
#3094 = ORIENTED_EDGE ( 'NONE', *, *, #4585, .F. ) ;
#3095 = CARTESIAN_POINT ( 'NONE',  ( 39.00000000000000000, 0.000000000000000000, -15.39999999999999325 ) ) ;
#3096 = CARTESIAN_POINT ( 'NONE',  ( 0.000000000000000000, 0.000000000000000000, -2.099999999999990763 ) ) ;
#3097 = ADVANCED_FACE ( 'NONE', ( #2086 ), #1998, .T. ) ;
#3098 = LINE ( 'NONE', #8532, #100 ) ;
#3099 = ADVANCED_FACE ( 'NONE', ( #6258 ), #751, .T. ) ;
#3100 = CARTESIAN_POINT ( 'NONE',  ( -47.99999999999999289, 16.00000000000000000, -4.122115190439939142E-15 ) ) ;
#3101 = ORIENTED_EDGE ( 'NONE', *, *, #1919, .F. ) ;
#3102 = ORIENTED_EDGE ( 'NONE', *, *, #3628, .T. ) ;
#3103 = CARTESIAN_POINT ( 'NONE',  ( -39.00000000000000000, -12.00000000000000000, 35.60000000000000142 ) ) ;
#3104 = PLANE ( 'NONE',  #778 ) ;
#3105 = AXIS2_PLACEMENT_3D ( 'NONE', #4797, #3, #6069 ) ;
#3106 = ADVANCED_FACE ( 'NONE', ( #6221 ), #6090, .F. ) ;
#3107 = CARTESIAN_POINT ( 'NONE',  ( 48.99999999999999289, 18.00000000000000355, 36.39999999999999147 ) ) ;
#3108 = LINE ( 'NONE', #5849, #7295 ) ;
#3109 = EDGE_LOOP ( 'NONE', ( #6283, #6274, #2518, #8457 ) ) ;
#3110 = VECTOR ( 'NONE', #8127, 1000.000000000000000 ) ;
#3111 = ORIENTED_EDGE ( 'NONE', *, *, #4528, .T. ) ;
#3112 = CARTESIAN_POINT ( 'NONE',  ( 48.80409103039421836, -6.892072001326527975, 16.99141098771995217 ) ) ;
#3113 =( BOUNDED_CURVE ( )  B_SPLINE_CURVE ( 3, ( #6180, #6848, #664, #2677 ),
 .UNSPECIFIED., .F., .T. ) 
 B_SPLINE_CURVE_WITH_KNOTS ( ( 4, 4 ),
 ( 4.712388980384689674, 6.283185307179579127 ),
 .UNSPECIFIED. ) 
 CURVE ( )  GEOMETRIC_REPRESENTATION_ITEM ( )  RATIONAL_B_SPLINE_CURVE ( ( 1.000000000000000000, 0.8047378541243649375, 0.8047378541243649375, 1.000000000000000000 ) ) 
 REPRESENTATION_ITEM ( '' )  );
#3114 = ORIENTED_EDGE ( 'NONE', *, *, #3883, .T. ) ;
#3115 = CARTESIAN_POINT ( 'NONE',  ( -38.02560494901581478, -6.798099027112983528, -16.14092218030685189 ) ) ;
#3116 = DIRECTION ( 'NONE',  ( 1.000000000000000000, -0.000000000000000000, -0.000000000000000000 ) ) ;
#3117 = LINE ( 'NONE', #7268, #8644 ) ;
#3118 = ADVANCED_FACE ( 'NONE', ( #4819 ), #4103, .F. ) ;
#3119 = DIRECTION ( 'NONE',  ( 0.000000000000000000, -1.000000000000000000, 0.000000000000000000 ) ) ;
#3120 = AXIS2_PLACEMENT_3D ( 'NONE', #5985, #2575, #5217 ) ;
#3121 = CARTESIAN_POINT ( 'NONE',  ( 38.00000000000000000, -11.00000000000000000, 36.60000000000000142 ) ) ;
#3122 = VERTEX_POINT ( 'NONE', #2803 ) ;
#3123 = CARTESIAN_POINT ( 'NONE',  ( -38.45487357842163334, -6.726274694279710253, -34.39999999999999147 ) ) ;
#3124 = CIRCLE ( 'NONE', #4256, 1.000000000000000888 ) ;
#3125 = CARTESIAN_POINT ( 'NONE',  ( 49.00000000000016342, -10.93827373350304377, 29.10000000000000142 ) ) ;
#3126 = ORIENTED_EDGE ( 'NONE', *, *, #6162, .F. ) ;
#3127 = DIRECTION ( 'NONE',  ( -8.587739980083207367E-17, 0.000000000000000000, -1.000000000000000000 ) ) ;
#3128 = VERTEX_POINT ( 'NONE', #7539 ) ;
#3129 = DIRECTION ( 'NONE',  ( 2.887905366413996165E-15, 0.000000000000000000, -1.000000000000000000 ) ) ;
#3130 = EDGE_CURVE ( 'NONE', #8243, #6429, #1465, .T. ) ;
#3131 = CARTESIAN_POINT ( 'NONE',  ( 49.00000000000002842, 8.499999999999687361, -29.50000000000000000 ) ) ;
#3132 = VECTOR ( 'NONE', #7377, 1000.000000000000000 ) ;
#3133 = ADVANCED_FACE ( 'NONE', ( #2844 ), #5590, .F. ) ;
#3134 = DIRECTION ( 'NONE',  ( 0.000000000000000000, -1.000000000000000000, 0.000000000000000000 ) ) ;
#3135 = ORIENTED_EDGE ( 'NONE', *, *, #4757, .T. ) ;
#3136 = DIRECTION ( 'NONE',  ( 0.000000000000000000, 0.000000000000000000, -1.000000000000000000 ) ) ;
#3137 = CARTESIAN_POINT ( 'NONE',  ( 0.000000000000000000, 1.000000000000000888, -33.39999999999999147 ) ) ;
#3138 = ORIENTED_EDGE ( 'NONE', *, *, #6198, .T. ) ;
#3139 = ORIENTED_EDGE ( 'NONE', *, *, #1386, .T. ) ;
#3140 = VECTOR ( 'NONE', #6567, 1000.000000000000000 ) ;
#3141 = CARTESIAN_POINT ( 'NONE',  ( 48.99999999999999289, 17.00000000000000000, 39.39999999999999858 ) ) ;
#3142 = DIRECTION ( 'NONE',  ( -0.000000000000000000, 1.000000000000000000, -0.000000000000000000 ) ) ;
#3143 = CARTESIAN_POINT ( 'NONE',  ( 42.49999999999944578, 8.500000000000000000, 15.50000000000006750 ) ) ;
#3144 = AXIS2_PLACEMENT_3D ( 'NONE', #2467, #1124, #1879 ) ;
#3145 = DIRECTION ( 'NONE',  ( -1.000000000000000000, 0.000000000000000000, -8.587739980083203670E-17 ) ) ;
#3146 = ORIENTED_EDGE ( 'NONE', *, *, #369, .F. ) ;
#3147 = EDGE_LOOP ( 'NONE', ( #3834, #8670, #8698, #1938 ) ) ;
#3148 = DIRECTION ( 'NONE',  ( -1.000000000000000000, 0.000000000000000000, 8.587739980083207367E-17 ) ) ;
#3149 = DIRECTION ( 'NONE',  ( -0.000000000000000000, -1.000000000000000000, -0.000000000000000000 ) ) ;
#3150 = AXIS2_PLACEMENT_3D ( 'NONE', #565, #6045, #2631 ) ;
#3151 = DIRECTION ( 'NONE',  ( 0.000000000000000000, -1.000000000000000000, 0.000000000000000000 ) ) ;
#3152 = FACE_OUTER_BOUND ( 'NONE', #4238, .T. ) ;
#3153 = EDGE_LOOP ( 'NONE', ( #1769, #4904, #2566, #237 ) ) ;
#3154 = AXIS2_PLACEMENT_3D ( 'NONE', #3228, #1357, #6239 ) ;
#3155 = CIRCLE ( 'NONE', #7581, 8.599999999999996092 ) ;
#3156 = ORIENTED_EDGE ( 'NONE', *, *, #6479, .T. ) ;
#3157 = LINE ( 'NONE', #7929, #8834 ) ;
#3158 = ADVANCED_FACE ( 'NONE', ( #3522 ), #8116, .F. ) ;
#3159 = ORIENTED_EDGE ( 'NONE', *, *, #2781, .F. ) ;
#3160 = CARTESIAN_POINT ( 'NONE',  ( -38.48959715504243206, -6.963847602983968876, -15.52993595196844545 ) ) ;
#3161 = DIRECTION ( 'NONE',  ( -5.782411586589378346E-16, 0.000000000000000000, -1.000000000000000000 ) ) ;
#3162 = CARTESIAN_POINT ( 'NONE',  ( 42.49999999999943157, 17.00000000000000000, 9.600000000000004974 ) ) ;
#3163 = EDGE_CURVE ( 'NONE', #7017, #6384, #3477, .T. ) ;
#3164 = VECTOR ( 'NONE', #1962, 1000.000000000000000 ) ;
#3165 = FACE_OUTER_BOUND ( 'NONE', #8542, .T. ) ;
#3166 = DIRECTION ( 'NONE',  ( -1.000000000000000000, 0.000000000000000000, 0.000000000000000000 ) ) ;
#3167 = ORIENTED_EDGE ( 'NONE', *, *, #253, .T. ) ;
#3168 = CARTESIAN_POINT ( 'NONE',  ( -37.00000001001939864, -4.652867451467670001, -34.39999999999999147 ) ) ;
#3169 = ADVANCED_FACE ( 'NONE', ( #6178 ), #5546, .T. ) ;
#3170 = AXIS2_PLACEMENT_3D ( 'NONE', #7744, #5677, #3646 ) ;
#3171 = VECTOR ( 'NONE', #35, 1000.000000000000000 ) ;
#3172 = DIRECTION ( 'NONE',  ( -1.000000000000000000, -0.000000000000000000, -0.000000000000000000 ) ) ;
#3173 = LINE ( 'NONE', #8651, #223 ) ;
#3174 = EDGE_LOOP ( 'NONE', ( #4257, #1001, #8797, #655 ) ) ;
#3175 = DIRECTION ( 'NONE',  ( 0.000000000000000000, 0.000000000000000000, -1.000000000000000000 ) ) ;
#3176 = DIRECTION ( 'NONE',  ( -1.000000000000000000, -0.000000000000000000, -0.000000000000000000 ) ) ;
#3177 = ORIENTED_EDGE ( 'NONE', *, *, #7306, .F. ) ;
#3178 = B_SPLINE_CURVE_WITH_KNOTS ( 'NONE', 3,
 ( #7976, #2445, #6619, #3205, #8643, #7801, #4365, #967, #3027, #5771 ),
 .UNSPECIFIED., .F., .F.,
 ( 4, 2, 2, 2, 4 ),
 ( 0.000000000000000000, 0.0003975010360984236493, 0.0007950020721968472986, 0.001192503108295270894, 0.001590004144393694597 ),
 .UNSPECIFIED. ) ;
#3179 = DIRECTION ( 'NONE',  ( 1.000000000000000000, -0.000000000000000000, 0.000000000000000000 ) ) ;
#3180 = EDGE_CURVE ( 'NONE', #8661, #8703, #2675, .T. ) ;
#3181 = CYLINDRICAL_SURFACE ( 'NONE', #8271, 1.000000000000000888 ) ;
#3182 = VERTEX_POINT ( 'NONE', #5411 ) ;
#3183 = ORIENTED_EDGE ( 'NONE', *, *, #1138, .F. ) ;
#3184 = ORIENTED_EDGE ( 'NONE', *, *, #7095, .T. ) ;
#3185 = ADVANCED_FACE ( 'NONE', ( #616 ), #1339, .T. ) ;
#3186 = LINE ( 'NONE', #3809, #3020 ) ;
#3187 = DIRECTION ( 'NONE',  ( -2.887905366413996165E-15, 0.000000000000000000, 1.000000000000000000 ) ) ;
#3188 = DIRECTION ( 'NONE',  ( 0.000000000000000000, 0.000000000000000000, -1.000000000000000000 ) ) ;
#3189 = VERTEX_POINT ( 'NONE', #2764 ) ;
#3190 = EDGE_CURVE ( 'NONE', #910, #962, #6133, .T. ) ;
#3191 = ORIENTED_EDGE ( 'NONE', *, *, #5413, .F. ) ;
#3192 = DIRECTION ( 'NONE',  ( -0.000000000000000000, 0.000000000000000000, -1.000000000000000000 ) ) ;
#3193 = CARTESIAN_POINT ( 'NONE',  ( -48.99999999999999289, -6.184444867326969408, -35.06666666666665577 ) ) ;
#3194 = CARTESIAN_POINT ( 'NONE',  ( -46.99999999999933209, 16.99999999999968736, -26.64999999999999147 ) ) ;
#3195 = AXIS2_PLACEMENT_3D ( 'NONE', #6523, #1849, #6607 ) ;
#3196 = DIRECTION ( 'NONE',  ( 0.000000000000000000, -0.000000000000000000, -1.000000000000000000 ) ) ;
#3197 = CARTESIAN_POINT ( 'NONE',  ( -48.99999999999999289, -11.00000000000000000, 39.39999999999999858 ) ) ;
#3198 = ORIENTED_EDGE ( 'NONE', *, *, #4200, .T. ) ;
#3199 = ORIENTED_EDGE ( 'NONE', *, *, #5908, .T. ) ;
#3200 = DIRECTION ( 'NONE',  ( -0.000000000000000000, -1.000000000000000000, -0.000000000000000000 ) ) ;
#3201 = EDGE_LOOP ( 'NONE', ( #4721, #1700, #1882, #1668 ) ) ;
#3202 = DIRECTION ( 'NONE',  ( -1.000000000000000000, 8.673617379884027583E-16, 0.000000000000000000 ) ) ;
#3204 = AXIS2_PLACEMENT_3D ( 'NONE', #7185, #1642, #5904 ) ;
#3203 = DIRECTION ( 'NONE',  ( 0.000000000000000000, 0.000000000000000000, 1.000000000000000000 ) ) ;
#3205 = CARTESIAN_POINT ( 'NONE',  ( 38.48958023590738975, -6.963845046725262833, -21.27005482476901577 ) ) ;
#3206 = CARTESIAN_POINT ( 'NONE',  ( 39.00000000000000000, 0.000000000000000000, -1.399999999999995914 ) ) ;
#3207 = EDGE_CURVE ( 'NONE', #40, #2503, #5459, .T. ) ;
#3208 = LINE ( 'NONE', #6666, #580 ) ;
#3209 = AXIS2_PLACEMENT_3D ( 'NONE', #5585, #7499, #3603 ) ;
#3210 = EDGE_CURVE ( 'NONE', #511, #7698, #7501, .T. ) ;
#3211 = ORIENTED_EDGE ( 'NONE', *, *, #5183, .F. ) ;
#3212 = CARTESIAN_POINT ( 'NONE',  ( -37.21747922874860848, -5.599890007034166395, -34.39999999999999147 ) ) ;
#3213 = CARTESIAN_POINT ( 'NONE',  ( 48.99999999999999289, -7.289986464112103270, -35.39999999999999147 ) ) ;
#3214 = CARTESIAN_POINT ( 'NONE',  ( 48.99999999999999289, 8.500000000000000000, 18.30000000000004690 ) ) ;
#3215 = ORIENTED_EDGE ( 'NONE', *, *, #7760, .T. ) ;
#3216 = DIRECTION ( 'NONE',  ( 3.854941057726238689E-15, 0.000000000000000000, 1.000000000000000000 ) ) ;
#3217 = AXIS2_PLACEMENT_3D ( 'NONE', #1059, #1686, #247 ) ;
#3218 = CARTESIAN_POINT ( 'NONE',  ( 38.54926493653259456, -6.817197446427980090, -34.39999999999999858 ) ) ;
#3219 = ADVANCED_FACE ( 'NONE', ( #199 ), #5807, .T. ) ;
#3220 = CARTESIAN_POINT ( 'NONE',  ( -38.00000000000000000, -11.00000000000000000, -16.39999999999999503 ) ) ;
#3221 = ORIENTED_EDGE ( 'NONE', *, *, #2224, .T. ) ;
#3222 = DIRECTION ( 'NONE',  ( -0.000000000000000000, 1.000000000000000000, -0.000000000000000000 ) ) ;
#3223 = FACE_OUTER_BOUND ( 'NONE', #4650, .T. ) ;
#3224 = ORIENTED_EDGE ( 'NONE', *, *, #1932, .F. ) ;
#3225 = ORIENTED_EDGE ( 'NONE', *, *, #1436, .T. ) ;
#3226 = ORIENTED_EDGE ( 'NONE', *, *, #4537, .T. ) ;
#3227 = CARTESIAN_POINT ( 'NONE',  ( 47.99999999999999289, -12.00000000000000000, 22.60000000000000142 ) ) ;
#3228 = CARTESIAN_POINT ( 'NONE',  ( 0.000000000000000000, 17.00000000000000000, 10.60000000000000497 ) ) ;
#3229 = CIRCLE ( 'NONE', #8343, 1.000000000000000888 ) ;
#3230 = ADVANCED_FACE ( 'NONE', ( #1547 ), #7702, .F. ) ;
#3231 = PLANE ( 'NONE',  #1920 ) ;
#3232 = ADVANCED_FACE ( 'NONE', ( #6961 ), #874, .T. ) ;
#3233 = DIRECTION ( 'NONE',  ( -3.854941057726246577E-15, 0.000000000000000000, -1.000000000000000000 ) ) ;
#3234 = EDGE_CURVE ( 'NONE', #2403, #3825, #995, .T. ) ;
#3235 = CYLINDRICAL_SURFACE ( 'NONE', #1840, 1.000000000000000888 ) ;
#3236 = ORIENTED_EDGE ( 'NONE', *, *, #1481, .T. ) ;
#3237 = ORIENTED_EDGE ( 'NONE', *, *, #606, .T. ) ;
#3238 = CARTESIAN_POINT ( 'NONE',  ( 0.000000000000000000, 8.500000000000000000, 40.39999999999999858 ) ) ;
#3239 = CARTESIAN_POINT ( 'NONE',  ( -38.00000000000000000, -1.000000000000000888, 0.000000000000000000 ) ) ;
#3240 = LINE ( 'NONE', #8147, #8579 ) ;
#3241 = ADVANCED_FACE ( 'NONE', ( #3559 ), #2212, .T. ) ;
#3242 = FACE_OUTER_BOUND ( 'NONE', #1146, .T. ) ;
#3243 = CARTESIAN_POINT ( 'NONE',  ( -43.99999999999944578, 8.500000000000000000, 13.70000000000007034 ) ) ;
#3244 = EDGE_CURVE ( 'NONE', #6637, #2237, #5604, .T. ) ;
#3245 = DIRECTION ( 'NONE',  ( 3.854941057726238689E-15, 0.000000000000000000, 1.000000000000000000 ) ) ;
#3246 = VERTEX_POINT ( 'NONE', #4355 ) ;
#3247 = ORIENTED_EDGE ( 'NONE', *, *, #414, .T. ) ;
#3248 = LINE ( 'NONE', #1235, #6290 ) ;
#3249 = ORIENTED_EDGE ( 'NONE', *, *, #5390, .T. ) ;
#3250 = DIRECTION ( 'NONE',  ( 8.587739980083207367E-17, -0.000000000000000000, 1.000000000000000000 ) ) ;
#3251 = CARTESIAN_POINT ( 'NONE',  ( -48.80411165113194727, -6.892064849482755662, -15.79143725863753289 ) ) ;
#3252 = CARTESIAN_POINT ( 'NONE',  ( 38.00000000000000000, 6.499999999999999112, 33.40000000000000568 ) ) ;
#3253 = VECTOR ( 'NONE', #407, 1000.000000000000000 ) ;
#3254 = ORIENTED_EDGE ( 'NONE', *, *, #2295, .T. ) ;
#3255 = FACE_OUTER_BOUND ( 'NONE', #7165, .T. ) ;
#3256 = CARTESIAN_POINT ( 'NONE',  ( 42.49999999999990763, 17.00000000000000000, -34.39999999999999147 ) ) ;
#3257 = CARTESIAN_POINT ( 'NONE',  ( 39.00000000000000000, 17.00000000000000000, 9.600000000000004974 ) ) ;
#3258 = AXIS2_PLACEMENT_3D ( 'NONE', #3804, #5917, #355 ) ;
#3259 = ORIENTED_EDGE ( 'NONE', *, *, #4563, .T. ) ;
#3260 = CARTESIAN_POINT ( 'NONE',  ( 43.99999999999938893, 8.499999999999843681, -6.999999999999959144 ) ) ;
#3261 = DIRECTION ( 'NONE',  ( -2.832201593431519163E-15, 1.012304549500155120E-15, -1.000000000000000000 ) ) ;
#3262 = DIRECTION ( 'NONE',  ( -1.000000000000000000, 0.000000000000000000, 0.000000000000000000 ) ) ;
#3263 = VECTOR ( 'NONE', #5402, 1000.000000000000000 ) ;
#3264 = ORIENTED_EDGE ( 'NONE', *, *, #2019, .F. ) ;
#3265 = CARTESIAN_POINT ( 'NONE',  ( 46.99999999999931788, 8.499999999999687361, -31.29999999999999361 ) ) ;
#3266 = DIRECTION ( 'NONE',  ( 0.000000000000000000, 0.000000000000000000, -1.000000000000000000 ) ) ;
#3267 = ORIENTED_EDGE ( 'NONE', *, *, #4599, .T. ) ;
#3268 = EDGE_CURVE ( 'NONE', #5311, #4624, #5161, .T. ) ;
#3269 = ORIENTED_EDGE ( 'NONE', *, *, #4387, .T. ) ;
#3270 = ORIENTED_EDGE ( 'NONE', *, *, #2640, .T. ) ;
#3272 = CIRCLE ( 'NONE', #8679, 1.000000000000000888 ) ;
#3271 = CARTESIAN_POINT ( 'NONE',  ( 47.99999999999999289, 8.499999999999843681, -5.199999999999970868 ) ) ;
#3273 = DIRECTION ( 'NONE',  ( 1.000000000000000000, 0.000000000000000000, -0.000000000000000000 ) ) ;
#3274 = DIRECTION ( 'NONE',  ( -1.000000000000000000, -0.000000000000000000, -0.000000000000000000 ) ) ;
#3275 = CARTESIAN_POINT ( 'NONE',  ( 43.99999999999941025, 0.8757386859688585101, 0.5056079660837550227 ) ) ;
#3276 = CIRCLE ( 'NONE', #1133, 1.000000000000000888 ) ;
#3277 = ORIENTED_EDGE ( 'NONE', *, *, #7980, .T. ) ;
#3278 = ADVANCED_FACE ( 'NONE', ( #1635 ), #5678, .T. ) ;
#3279 = EDGE_LOOP ( 'NONE', ( #6875, #7285, #23, #8306 ) ) ;
#3280 = CARTESIAN_POINT ( 'NONE',  ( 39.00000000000000000, 16.00000000000000000, 0.000000000000000000 ) ) ;
#3282 = CARTESIAN_POINT ( 'NONE',  ( 38.12295160045672304, -6.861896202518605214, -15.90265266658790999 ) ) ;
#3281 = B_SPLINE_CURVE_WITH_KNOTS ( 'NONE', 3,
 ( #2542, #7763, #8602, #3796, #976, #1113, #6495, #3837, #3708, #476 ),
 .UNSPECIFIED., .F., .F.,
 ( 4, 2, 2, 2, 4 ),
 ( -9.041249829189203609E-06, 0.0003910243208495655732, 0.0007910898915283202720, 0.001191155462207075079, 0.001591221032885829778 ),
 .UNSPECIFIED. ) ;
#3283 = CARTESIAN_POINT ( 'NONE',  ( -47.99999999999998579, 8.500000000000000000, 15.50000000000032330 ) ) ;
#3284 = ADVANCED_FACE ( 'NONE', ( #6437 ), #5635, .T. ) ;
#3285 = DIRECTION ( 'NONE',  ( -1.000000000000000000, 0.000000000000000000, 0.000000000000000000 ) ) ;
#3286 = VECTOR ( 'NONE', #8784, 1000.000000000000000 ) ;
#3287 = DIRECTION ( 'NONE',  ( 0.000000000000000000, 0.000000000000000000, 1.000000000000000000 ) ) ;
#3288 = CARTESIAN_POINT ( 'NONE',  ( 49.00000000000002842, 8.499999999999687361, -29.50000000000000000 ) ) ;
#3289 = ORIENTED_EDGE ( 'NONE', *, *, #7400, .F. ) ;
#3290 = VERTEX_POINT ( 'NONE', #1008 ) ;
#3291 = CARTESIAN_POINT ( 'NONE',  ( -43.99999999999933209, -5.900142913566566808E-13, -26.64999999999976055 ) ) ;
#3292 = EDGE_CURVE ( 'NONE', #7877, #6777, #6391, .T. ) ;
#3293 = ORIENTED_EDGE ( 'NONE', *, *, #1524, .F. ) ;
#3294 = AXIS2_PLACEMENT_3D ( 'NONE', #22, #7775, #227 ) ;
#3295 = EDGE_CURVE ( 'NONE', #6214, #7484, #2973, .T. ) ;
#3296 = CARTESIAN_POINT ( 'NONE',  ( 49.00000000000002842, 8.499999999999687361, -29.50000000000000000 ) ) ;
#3297 = CARTESIAN_POINT ( 'NONE',  ( 38.12295160045671594, -6.861896202518604326, 17.10265266658791461 ) ) ;
#3298 = DIRECTION ( 'NONE',  ( 1.000000000000000000, 0.000000000000000000, 0.000000000000000000 ) ) ;
#3299 = EDGE_CURVE ( 'NONE', #1328, #6214, #5719, .T. ) ;
#3300 = DIRECTION ( 'NONE',  ( 0.000000000000000000, 0.000000000000000000, 1.000000000000000000 ) ) ;
#3301 = LINE ( 'NONE', #7890, #6302 ) ;
#3302 = VECTOR ( 'NONE', #5036, 1000.000000000000000 ) ;
#3303 = ORIENTED_EDGE ( 'NONE', *, *, #4061, .T. ) ;
#3304 = CARTESIAN_POINT ( 'NONE',  ( 47.99999999999999289, 46.00000000000000000, 38.39999999999999147 ) ) ;
#3305 = B_SPLINE_CURVE_WITH_KNOTS ( 'NONE', 3,
 ( #6070, #8760, #8096, #4707, #6782, #7684, #6281, #1527, #4336, #2327 ),
 .UNSPECIFIED., .F., .F.,
 ( 4, 2, 2, 2, 4 ),
 ( -9.041249829190611378E-06, 0.0003910243208495640011, 0.0007910898915283185373, 0.001191155462207073345, 0.001591221032885827827 ),
 .UNSPECIFIED. ) ;
#3306 = DIRECTION ( 'NONE',  ( -0.000000000000000000, -0.000000000000000000, 1.000000000000000000 ) ) ;
#3307 = EDGE_CURVE ( 'NONE', #695, #7461, #862, .T. ) ;
#3308 = AXIS2_PLACEMENT_3D ( 'NONE', #4299, #5159, #8399 ) ;
#3309 = DIRECTION ( 'NONE',  ( 0.000000000000000000, -1.000000000000000000, 0.000000000000000000 ) ) ;
#3310 = AXIS2_PLACEMENT_3D ( 'NONE', #8353, #2285, #7779 ) ;
#3311 = ORIENTED_EDGE ( 'NONE', *, *, #4827, .F. ) ;
#3312 = CARTESIAN_POINT ( 'NONE',  ( -46.99999999999945999, 5.209103465619158158, 15.50000000000006040 ) ) ;
#3313 = CARTESIAN_POINT ( 'NONE',  ( 39.00000000000000000, -7.289986464112105047, -34.39999999999999147 ) ) ;
#3314 = CIRCLE ( 'NONE', #596, 1.799999999999999600 ) ;
#3315 = DIRECTION ( 'NONE',  ( -1.000000000000000000, 0.000000000000000000, 0.000000000000000000 ) ) ;
#3316 = VECTOR ( 'NONE', #8260, 1000.000000000000000 ) ;
#3317 = ORIENTED_EDGE ( 'NONE', *, *, #2639, .T. ) ;
#3318 = DIRECTION ( 'NONE',  ( -1.000000000000000000, 0.000000000000000000, 8.587739980083207367E-17 ) ) ;
#3319 = DIRECTION ( 'NONE',  ( -1.000000000000000000, 0.000000000000000000, -2.832201593431520740E-15 ) ) ;
#3320 = ORIENTED_EDGE ( 'NONE', *, *, #4387, .F. ) ;
#3321 = DIRECTION ( 'NONE',  ( 3.854941057726238689E-15, 0.000000000000000000, 1.000000000000000000 ) ) ;
#3322 = EDGE_LOOP ( 'NONE', ( #4983, #3270, #3587, #1298 ) ) ;
#3323 = EDGE_LOOP ( 'NONE', ( #5127, #62, #8590, #5315 ) ) ;
#3324 = DIRECTION ( 'NONE',  ( 0.000000000000000000, -1.000000000000000000, 0.000000000000000000 ) ) ;
#3325 = VECTOR ( 'NONE', #4816, 1000.000000000000000 ) ;
#3326 = AXIS2_PLACEMENT_3D ( 'NONE', #4868, #3484, #756 ) ;
#3327 = CYLINDRICAL_SURFACE ( 'NONE', #1867, 1.000000000000000888 ) ;
#3328 = CARTESIAN_POINT ( 'NONE',  ( 49.00000000000016342, 0.000000000000000000, 22.60000000000000142 ) ) ;
#3329 = EDGE_CURVE ( 'NONE', #7708, #8203, #2345, .T. ) ;
#3330 = CYLINDRICAL_SURFACE ( 'NONE', #387, 1.000000000000000000 ) ;
#3331 = CARTESIAN_POINT ( 'NONE',  ( 47.99999999999999289, 16.00000000000000000, -39.39999999999997016 ) ) ;
#3332 = EDGE_LOOP ( 'NONE', ( #173, #4284, #2121, #1667 ) ) ;
#3333 = VERTEX_POINT ( 'NONE', #1680 ) ;
#3334 = DIRECTION ( 'NONE',  ( 0.000000000000000000, 0.000000000000000000, -1.000000000000000000 ) ) ;
#3335 = DIRECTION ( 'NONE',  ( 0.000000000000000000, 0.000000000000000000, 1.000000000000000000 ) ) ;
#3336 = LINE ( 'NONE', #6651, #6190 ) ;
#3337 = CARTESIAN_POINT ( 'NONE',  ( -39.00000000000000000, 16.00000000000000000, 21.40000000000000924 ) ) ;
#3338 = EDGE_CURVE ( 'NONE', #5199, #6171, #8320, .T. ) ;
#3339 = EDGE_LOOP ( 'NONE', ( #1549, #6463, #7212, #6660 ) ) ;
#3340 = LINE ( 'NONE', #8771, #4976 ) ;
#3341 = EDGE_LOOP ( 'NONE', ( #3993, #1520 ) ) ;
#3342 = VERTEX_POINT ( 'NONE', #7662 ) ;
#3343 = LINE ( 'NONE', #4096, #2421 ) ;
#3344 = VERTEX_POINT ( 'NONE', #7924 ) ;
#3345 = DIRECTION ( 'NONE',  ( -1.000000000000000000, 0.000000000000000000, 8.587739980083207367E-17 ) ) ;
#3346 = DIRECTION ( 'NONE',  ( 8.587739980083207367E-17, 0.000000000000000000, 1.000000000000000000 ) ) ;
#3347 = DIRECTION ( 'NONE',  ( -1.000000000000000000, 0.000000000000000000, 0.000000000000000000 ) ) ;
#3348 = AXIS2_PLACEMENT_3D ( 'NONE', #3107, #1052, #8497 ) ;
#3349 = CYLINDRICAL_SURFACE ( 'NONE', #2166, 1.799999999999999600 ) ;
#3350 = EDGE_CURVE ( 'NONE', #782, #3510, #2435, .T. ) ;
#3351 = DIRECTION ( 'NONE',  ( -0.000000000000000000, -1.000000000000000000, -0.000000000000000000 ) ) ;
#3352 = EDGE_CURVE ( 'NONE', #7918, #6712, #366, .T. ) ;
#3353 = EDGE_LOOP ( 'NONE', ( #6774, #3798, #8383, #244 ) ) ;
#3354 = CIRCLE ( 'NONE', #5648, 8.599999999999997868 ) ;
#3355 = DIRECTION ( 'NONE',  ( 0.000000000000000000, 0.000000000000000000, -1.000000000000000000 ) ) ;
#3356 = LINE ( 'NONE', #4822, #4790 ) ;
#3357 = CARTESIAN_POINT ( 'NONE',  ( -48.99999999999999289, -11.58578643762690241, -20.98578643762689921 ) ) ;
#3358 = DIRECTION ( 'NONE',  ( 1.000000000000000000, 0.000000000000000000, -0.000000000000000000 ) ) ;
#3359 = DIRECTION ( 'NONE',  ( -1.000000000000000000, 0.000000000000000000, -0.000000000000000000 ) ) ;
#3360 = AXIS2_PLACEMENT_3D ( 'NONE', #7832, #7788, #3060 ) ;
#3361 = EDGE_CURVE ( 'NONE', #3984, #6907, #5453, .T. ) ;
#3362 = DIRECTION ( 'NONE',  ( 0.000000000000000000, -0.000000000000000000, 1.000000000000000000 ) ) ;
#3363 = VERTEX_POINT ( 'NONE', #7881 ) ;
#3364 = CARTESIAN_POINT ( 'NONE',  ( 48.00000000000000000, 47.00000000000000000, 38.39999999999999147 ) ) ;
#3365 = FACE_OUTER_BOUND ( 'NONE', #5485, .T. ) ;
#3366 = VERTEX_POINT ( 'NONE', #5939 ) ;
#3367 = AXIS2_PLACEMENT_3D ( 'NONE', #7586, #206, #4950 ) ;
#3368 = CYLINDRICAL_SURFACE ( 'NONE', #5509, 1.000000000000000888 ) ;
#3369 = EDGE_LOOP ( 'NONE', ( #3579, #8837, #4094, #161 ) ) ;
#3370 = VERTEX_POINT ( 'NONE', #6032 ) ;
#3371 = FACE_OUTER_BOUND ( 'NONE', #2754, .T. ) ;
#3372 = FACE_BOUND ( 'NONE', #6548, .T. ) ;
#3373 = AXIS2_PLACEMENT_3D ( 'NONE', #2799, #2923, #6173 ) ;
#3374 = CARTESIAN_POINT ( 'NONE',  ( 49.00000000000016342, 0.000000000000000000, -21.39999999999999503 ) ) ;
#3375 = CARTESIAN_POINT ( 'NONE',  ( 39.00000000000000000, 16.00000000000000000, -11.89999999999999325 ) ) ;
#3376 = ORIENTED_EDGE ( 'NONE', *, *, #4573, .F. ) ;
#3377 = ORIENTED_EDGE ( 'NONE', *, *, #4796, .F. ) ;
#3378 = CARTESIAN_POINT ( 'NONE',  ( 49.00000000000016342, -7.000000000000000000, -21.39999999999999503 ) ) ;
#3380 = CARTESIAN_POINT ( 'NONE',  ( -39.00000000000000000, 17.00000000000000000, -2.099999999999990763 ) ) ;
#3379 = VECTOR ( 'NONE', #1983, 1000.000000000000000 ) ;
#3381 = DIRECTION ( 'NONE',  ( -2.923439740946800794E-30, -1.000000000000000000, -1.012304549500155120E-15 ) ) ;
#3382 = EDGE_CURVE ( 'NONE', #4582, #8405, #7966, .T. ) ;
#3383 = DIRECTION ( 'NONE',  ( 2.832201593431520740E-15, 0.000000000000000000, 1.000000000000000000 ) ) ;
#3384 = PLANE ( 'NONE',  #3680 ) ;
#3385 = AXIS2_PLACEMENT_3D ( 'NONE', #3873, #1062, #1150 ) ;
#3386 = FACE_OUTER_BOUND ( 'NONE', #316, .T. ) ;
#3387 = ORIENTED_EDGE ( 'NONE', *, *, #7224, .F. ) ;
#3388 = VERTEX_POINT ( 'NONE', #7179 ) ;
#3389 = CARTESIAN_POINT ( 'NONE',  ( 47.99999999999999289, 46.00000000000000000, 40.39999999999999858 ) ) ;
#3390 = ORIENTED_EDGE ( 'NONE', *, *, #6008, .T. ) ;
#3391 = DIRECTION ( 'NONE',  ( -1.000000000000000000, 0.000000000000000000, 0.000000000000000000 ) ) ;
#3392 = CYLINDRICAL_SURFACE ( 'NONE', #7339, 1.000000000000000888 ) ;
#3393 = EDGE_CURVE ( 'NONE', #5581, #5508, #5305, .T. ) ;
#3394 = CARTESIAN_POINT ( 'NONE',  ( 0.000000000000000000, -12.00000000000000000, 3.600000000000005862 ) ) ;
#3395 = CARTESIAN_POINT ( 'NONE',  ( 49.00000000000016342, 0.000000000000000000, 16.60000000000000497 ) ) ;
#3396 = DIRECTION ( 'NONE',  ( 0.000000000000000000, 0.000000000000000000, -1.000000000000000000 ) ) ;
#3397 = ORIENTED_EDGE ( 'NONE', *, *, #5482, .F. ) ;
#3398 = DIRECTION ( 'NONE',  ( 1.000000000000000000, 0.000000000000000000, 0.000000000000000000 ) ) ;
#3399 = CARTESIAN_POINT ( 'NONE',  ( 38.00000000000000000, 6.499999999999999112, 33.40000000000000568 ) ) ;
#3400 = ADVANCED_FACE ( 'NONE', ( #4621 ), #7219, .F. ) ;
#3401 = LINE ( 'NONE', #4067, #2808 ) ;
#3402 = ORIENTED_EDGE ( 'NONE', *, *, #7171, .F. ) ;
#3403 = CARTESIAN_POINT ( 'NONE',  ( -43.99999999999945288, 8.500000000000000000, 17.30000000000005755 ) ) ;
#3404 = CARTESIAN_POINT ( 'NONE',  ( 38.00000000000000000, -4.326919863076805761, -34.39999999999999858 ) ) ;
#3405 = AXIS2_PLACEMENT_3D ( 'NONE', #6114, #48, #681 ) ;
#3406 = EDGE_CURVE ( 'NONE', #259, #322, #3155, .T. ) ;
#3407 = DIRECTION ( 'NONE',  ( 0.000000000000000000, 0.000000000000000000, -1.000000000000000000 ) ) ;
#3408 = EDGE_LOOP ( 'NONE', ( #5986, #5251, #7941, #6987 ) ) ;
#3409 = LINE ( 'NONE', #1967, #6721 ) ;
#3410 = LINE ( 'NONE', #8085, #1301 ) ;
#3411 = ORIENTED_EDGE ( 'NONE', *, *, #1477, .T. ) ;
#3412 = EDGE_CURVE ( 'NONE', #3510, #7461, #2875, .T. ) ;
#3413 = VERTEX_POINT ( 'NONE', #5215 ) ;
#3414 = ORIENTED_EDGE ( 'NONE', *, *, #8519, .T. ) ;
#3415 = CARTESIAN_POINT ( 'NONE',  ( -48.99999999999998579, 8.499999999999843681, -4.199999999999699085 ) ) ;
#3416 = FACE_OUTER_BOUND ( 'NONE', #4800, .T. ) ;
#3417 = ADVANCED_FACE ( 'NONE', ( #3152 ), #8633, .F. ) ;
#3418 = VECTOR ( 'NONE', #4281, 1000.000000000000000 ) ;
#3419 = CARTESIAN_POINT ( 'NONE',  ( -37.21745794653355688, -5.599827947795806615, -34.39999999999999147 ) ) ;
#3420 = CARTESIAN_POINT ( 'NONE',  ( 47.99999999999999289, -12.00000000000000000, 40.39999999999999858 ) ) ;
#3421 = ORIENTED_EDGE ( 'NONE', *, *, #7205, .T. ) ;
#3422 = ORIENTED_EDGE ( 'NONE', *, *, #1981, .T. ) ;
#3423 = VECTOR ( 'NONE', #7297, 1000.000000000000000 ) ;
#3424 = CARTESIAN_POINT ( 'NONE',  ( 18.99999999999999645, -2.000000000000000000, -40.39999999999997016 ) ) ;
#3425 = FACE_OUTER_BOUND ( 'NONE', #4811, .T. ) ;
#3426 = CARTESIAN_POINT ( 'NONE',  ( 47.99999999999999289, -7.000000000000000000, 3.600000000000005862 ) ) ;
#3427 = DIRECTION ( 'NONE',  ( 0.000000000000000000, 0.000000000000000000, -1.000000000000000000 ) ) ;
#3428 = ORIENTED_EDGE ( 'NONE', *, *, #3788, .T. ) ;
#3429 = AXIS2_PLACEMENT_3D ( 'NONE', #717, #1396, #5475 ) ;
#3430 = DIRECTION ( 'NONE',  ( 0.000000000000000000, 0.000000000000000000, 1.000000000000000000 ) ) ;
#3431 = ORIENTED_EDGE ( 'NONE', *, *, #5806, .T. ) ;
#3432 = ORIENTED_EDGE ( 'NONE', *, *, #618, .F. ) ;
#3433 = DIRECTION ( 'NONE',  ( 0.000000000000000000, 0.000000000000000000, 1.000000000000000000 ) ) ;
#3434 = ORIENTED_EDGE ( 'NONE', *, *, #2695, .T. ) ;
#3435 = LINE ( 'NONE', #3516, #7510 ) ;
#3436 = VECTOR ( 'NONE', #8817, 1000.000000000000000 ) ;
#3437 = CARTESIAN_POINT ( 'NONE',  ( 46.99999999999938183, 6.854551732809412101, -9.849999999999932143 ) ) ;
#3438 = CARTESIAN_POINT ( 'NONE',  ( 49.00000000000009948, 8.499999999999843681, -6.999999999999973355 ) ) ;
#3439 = EDGE_CURVE ( 'NONE', #3879, #2304, #1869, .T. ) ;
#3440 = AXIS2_PLACEMENT_3D ( 'NONE', #4245, #6985, #3634 ) ;
#3441 = ORIENTED_EDGE ( 'NONE', *, *, #6026, .F. ) ;
#3442 = CARTESIAN_POINT ( 'NONE',  ( 39.00000000000000000, 16.00000000000000000, -11.89999999999999325 ) ) ;
#3443 = EDGE_CURVE ( 'NONE', #8107, #1944, #3912, .T. ) ;
#3444 = DIRECTION ( 'NONE',  ( 0.000000000000000000, 1.000000000000000000, 0.000000000000000000 ) ) ;
#3445 = CARTESIAN_POINT ( 'NONE',  ( -47.99999999999999289, -12.00000000000000000, 40.39999999999999858 ) ) ;
#3446 = CARTESIAN_POINT ( 'NONE',  ( -47.99999999999999289, 17.00000000000000000, -4.122115190439939142E-15 ) ) ;
#3448 = VECTOR ( 'NONE', #462, 1000.000000000000000 ) ;
#3447 = DIRECTION ( 'NONE',  ( 0.000000000000000000, 0.000000000000000000, -1.000000000000000000 ) ) ;
#3449 = ADVANCED_FACE ( 'NONE', ( #7308, #3778, #505, #8729 ), #8678, .T. ) ;
#3450 = DIRECTION ( 'NONE',  ( -1.000000000000000000, 0.000000000000000000, 0.000000000000000000 ) ) ;
#3451 = ORIENTED_EDGE ( 'NONE', *, *, #924, .T. ) ;
#3452 = DIRECTION ( 'NONE',  ( 0.000000000000000000, 0.000000000000000000, 1.000000000000000000 ) ) ;
#3453 = CARTESIAN_POINT ( 'NONE',  ( -42.49999999999943157, 16.00000000000000000, 9.600000000000004974 ) ) ;
#3454 = ORIENTED_EDGE ( 'NONE', *, *, #5354, .T. ) ;
#3455 = VERTEX_POINT ( 'NONE', #3243 ) ;
#3456 = DIRECTION ( 'NONE',  ( 1.000000000000000000, 0.000000000000000000, 0.000000000000000000 ) ) ;
#3457 = VECTOR ( 'NONE', #2324, 1000.000000000000000 ) ;
#3458 = CIRCLE ( 'NONE', #7301, 1.799999999999999600 ) ;
#3459 = EDGE_CURVE ( 'NONE', #1674, #2377, #296, .T. ) ;
#3460 = LINE ( 'NONE', #5526, #1963 ) ;
#3461 = DIRECTION ( 'NONE',  ( 0.000000000000000000, 0.000000000000000000, -1.000000000000000000 ) ) ;
#3462 =( BOUNDED_CURVE ( )  B_SPLINE_CURVE ( 3, ( #3517, #699, #3556, #6878 ),
 .UNSPECIFIED., .F., .T. ) 
 B_SPLINE_CURVE_WITH_KNOTS ( ( 4, 4 ),
 ( 3.141592653589793116, 4.712388980384689674 ),
 .UNSPECIFIED. ) 
 CURVE ( )  GEOMETRIC_REPRESENTATION_ITEM ( )  RATIONAL_B_SPLINE_CURVE ( ( 1.000000000000000000, 0.8047378541243649375, 0.8047378541243649375, 1.000000000000000000 ) ) 
 REPRESENTATION_ITEM ( '' )  );
#3463 = ORIENTED_EDGE ( 'NONE', *, *, #2952, .T. ) ;
#3464 = AXIS2_PLACEMENT_3D ( 'NONE', #384, #5906, #8595 ) ;
#3465 = VERTEX_POINT ( 'NONE', #1897 ) ;
#3466 = CARTESIAN_POINT ( 'NONE',  ( 47.99999999999999289, 8.499999999999687361, -26.69999999999999574 ) ) ;
#3467 = CARTESIAN_POINT ( 'NONE',  ( 47.99999999999999289, 8.500000000000000000, 15.50000000000005151 ) ) ;
#3468 = DIRECTION ( 'NONE',  ( -1.000000000000000000, 0.000000000000000000, -2.832201593431520740E-15 ) ) ;
#3469 = CARTESIAN_POINT ( 'NONE',  ( 43.99999999999933209, -5.900142913566566808E-13, -26.64999999999976055 ) ) ;
#3470 = EDGE_CURVE ( 'NONE', #1170, #3128, #6699, .T. ) ;
#3471 = LINE ( 'NONE', #7612, #5995 ) ;
#3472 = ORIENTED_EDGE ( 'NONE', *, *, #7696, .T. ) ;
#3473 = EDGE_LOOP ( 'NONE', ( #5082, #5175, #4453, #7533 ) ) ;
#3474 = EDGE_LOOP ( 'NONE', ( #6946, #7424, #4673, #1489, #8154, #105, #3215, #597, #3503, #8749, #3492, #3676, #8322, #2517, #2577, #1980, #671, #3917, #2959, #5890, #7969, #3303, #4777, #6316 ) ) ;
#3475 = CARTESIAN_POINT ( 'NONE',  ( 48.99999999999999289, -11.00000000000000000, -2.399999999999995914 ) ) ;
#3476 = CARTESIAN_POINT ( 'NONE',  ( 39.00000000000000000, -12.00000000000000000, 16.60000000000000497 ) ) ;
#3477 = LINE ( 'NONE', #662, #430 ) ;
#3478 = ORIENTED_EDGE ( 'NONE', *, *, #2755, .T. ) ;
#3479 = ORIENTED_EDGE ( 'NONE', *, *, #6510, .T. ) ;
#3480 = CARTESIAN_POINT ( 'NONE',  ( 37.04593883573289759, -4.973525575524138098, -34.39999999999999858 ) ) ;
#3481 = DIRECTION ( 'NONE',  ( 2.887905366413996165E-15, 0.000000000000000000, 1.000000000000000000 ) ) ;
#3482 = AXIS2_PLACEMENT_3D ( 'NONE', #4446, #8539, #2522 ) ;
#3483 = CARTESIAN_POINT ( 'NONE',  ( -48.99999999999999289, -12.00000000000000000, 17.60000000000000497 ) ) ;
#3484 = DIRECTION ( 'NONE',  ( -1.000000000000000000, 0.000000000000000000, -8.587739980083207367E-17 ) ) ;
#3485 = EDGE_CURVE ( 'NONE', #1581, #3641, #3108, .T. ) ;
#3486 = CARTESIAN_POINT ( 'NONE',  ( 38.00000000000000000, -11.58578643762690241, 3.185786437626910939 ) ) ;
#3487 = EDGE_CURVE ( 'NONE', #1674, #7663, #4443, .T. ) ;
#3488 = CIRCLE ( 'NONE', #8461, 1.000000000000000888 ) ;
#3489 = DIRECTION ( 'NONE',  ( 0.000000000000000000, 0.000000000000000000, 1.000000000000000000 ) ) ;
#3490 = ORIENTED_EDGE ( 'NONE', *, *, #5323, .F. ) ;
#3491 = CARTESIAN_POINT ( 'NONE',  ( 49.00000000000016342, -7.000000000000000000, 22.60000000000000142 ) ) ;
#3492 = ORIENTED_EDGE ( 'NONE', *, *, #4827, .T. ) ;
#3493 = ORIENTED_EDGE ( 'NONE', *, *, #2005, .F. ) ;
#3494 = CYLINDRICAL_SURFACE ( 'NONE', #8156, 1.000000000000000888 ) ;
#3495 = AXIS2_PLACEMENT_3D ( 'NONE', #589, #5343, #1975 ) ;
#3496 = EDGE_CURVE ( 'NONE', #3825, #3851, #6948, .T. ) ;
#3497 = CYLINDRICAL_SURFACE ( 'NONE', #1725, 1.000000000000000888 ) ;
#3498 = EDGE_CURVE ( 'NONE', #806, #8613, #6749, .T. ) ;
#3499 = DIRECTION ( 'NONE',  ( -1.000000000000000000, 0.000000000000000000, -0.000000000000000000 ) ) ;
#3500 = AXIS2_PLACEMENT_3D ( 'NONE', #5642, #8286, #3481 ) ;
#3501 = CARTESIAN_POINT ( 'NONE',  ( 47.99999999999999289, -7.289986464112103270, -35.39999999999999147 ) ) ;
#3502 = ORIENTED_EDGE ( 'NONE', *, *, #8387, .F. ) ;
#3503 = ORIENTED_EDGE ( 'NONE', *, *, #4136, .T. ) ;
#3504 = CARTESIAN_POINT ( 'NONE',  ( 37.00000000000000000, 8.500000000000000000, 39.39999999999999858 ) ) ;
#3505 = EDGE_CURVE ( 'NONE', #6637, #6900, #3591, .T. ) ;
#3506 = DIRECTION ( 'NONE',  ( -2.500999411039937899E-15, -0.4999999999999943379, 0.8660254037844420383 ) ) ;
#3507 = AXIS2_PLACEMENT_3D ( 'NONE', #2384, #6387, #2431 ) ;
#3508 = ADVANCED_FACE ( 'NONE', ( #4845 ), #6867, .T. ) ;
#3509 =( BOUNDED_CURVE ( )  B_SPLINE_CURVE ( 3, ( #305, #4378, #1565, #7679 ),
 .UNSPECIFIED., .F., .T. ) 
 B_SPLINE_CURVE_WITH_KNOTS ( ( 4, 4 ),
 ( 1.570796326794896558, 3.141592653589793116 ),
 .UNSPECIFIED. ) 
 CURVE ( )  GEOMETRIC_REPRESENTATION_ITEM ( )  RATIONAL_B_SPLINE_CURVE ( ( 1.000000000000000000, 0.8047378541243649375, 0.8047378541243649375, 1.000000000000000000 ) ) 
 REPRESENTATION_ITEM ( '' )  );
#3510 = VERTEX_POINT ( 'NONE', #4803 ) ;
#3511 = DIRECTION ( 'NONE',  ( 1.416100796715760962E-15, -0.8660254037844384856, 0.5000000000000004441 ) ) ;
#3512 = ORIENTED_EDGE ( 'NONE', *, *, #1263, .T. ) ;
#3513 = ORIENTED_EDGE ( 'NONE', *, *, #2953, .F. ) ;
#3514 = AXIS2_PLACEMENT_3D ( 'NONE', #1699, #7896, #3037 ) ;
#3515 = ORIENTED_EDGE ( 'NONE', *, *, #3439, .T. ) ;
#3516 = CARTESIAN_POINT ( 'NONE',  ( 0.000000000000000000, 0.000000000000000000, -11.89999999999999325 ) ) ;
#3517 = CARTESIAN_POINT ( 'NONE',  ( -47.99999999999999289, -12.00000000000000000, 22.60000000000000142 ) ) ;
#3518 = ADVANCED_FACE ( 'NONE', ( #3425 ), #141, .T. ) ;
#3519 = DIRECTION ( 'NONE',  ( 0.000000000000000000, 0.000000000000000000, 1.000000000000000000 ) ) ;
#3520 = EDGE_CURVE ( 'NONE', #674, #1492, #4891, .T. ) ;
#3521 = AXIS2_PLACEMENT_3D ( 'NONE', #249, #8247, #2134 ) ;
#3522 = FACE_OUTER_BOUND ( 'NONE', #5164, .T. ) ;
#3523 = VERTEX_POINT ( 'NONE', #4171 ) ;
#3524 = ORIENTED_EDGE ( 'NONE', *, *, #777, .F. ) ;
#3525 = CARTESIAN_POINT ( 'NONE',  ( 38.41421356237309226, -11.99999999999999467, -15.39999999999999503 ) ) ;
#3526 = CARTESIAN_POINT ( 'NONE',  ( 42.50000000000000000, 0.000000000000000000, -1.203685677208396461E-13 ) ) ;
#3527 = FILL_AREA_STYLE_COLOUR ( '', #7618 ) ;
#3528 = CARTESIAN_POINT ( 'NONE',  ( -38.73355480766124259, -6.992411399801324201, 22.57289746186194535 ) ) ;
#3529 = DIRECTION ( 'NONE',  ( 0.000000000000000000, 0.000000000000000000, 1.000000000000000000 ) ) ;
#3530 = CARTESIAN_POINT ( 'NONE',  ( 47.99999999999999289, 16.00000000000000000, -39.39999999999997016 ) ) ;
#3531 = DIRECTION ( 'NONE',  ( -1.000000000000000000, -0.000000000000000000, -0.000000000000000000 ) ) ;
#3532 = ORIENTED_EDGE ( 'NONE', *, *, #1097, .T. ) ;
#3533 = DIRECTION ( 'NONE',  ( -1.000000000000000000, 0.000000000000000000, 8.587739980083207367E-17 ) ) ;
#3534 = VERTEX_POINT ( 'NONE', #2873 ) ;
#3535 = VECTOR ( 'NONE', #6643, 1000.000000000000000 ) ;
#3536 = VERTEX_POINT ( 'NONE', #6908 ) ;
#3537 = DIRECTION ( 'NONE',  ( 0.000000000000000000, 0.000000000000000000, 1.000000000000000000 ) ) ;
#3538 = CYLINDRICAL_SURFACE ( 'NONE', #5160, 1.000000000000000888 ) ;
#3539 = DIRECTION ( 'NONE',  ( 0.000000000000000000, 0.000000000000000000, -1.000000000000000000 ) ) ;
#3540 = VECTOR ( 'NONE', #8655, 1000.000000000000000 ) ;
#3541 = EDGE_CURVE ( 'NONE', #5360, #4131, #5609, .T. ) ;
#3542 = FACE_OUTER_BOUND ( 'NONE', #1354, .T. ) ;
#3543 = VERTEX_POINT ( 'NONE', #5487 ) ;
#3544 = ORIENTED_EDGE ( 'NONE', *, *, #6131, .F. ) ;
#3545 = CARTESIAN_POINT ( 'NONE',  ( -48.99999999999999289, -11.58578643762690241, 36.01421356237309368 ) ) ;
#3547 = AXIS2_PLACEMENT_3D ( 'NONE', #2834, #6835, #3430 ) ;
#3546 = CARTESIAN_POINT ( 'NONE',  ( 48.87702908982719663, -6.861905069363690046, 3.097380143990774215 ) ) ;
#3548 = CARTESIAN_POINT ( 'NONE',  ( 39.00000000000000000, 0.000000000000000000, 22.60000000000000142 ) ) ;
#3549 = EDGE_CURVE ( 'NONE', #6171, #7096, #5345, .T. ) ;
#3550 = DIRECTION ( 'NONE',  ( 0.000000000000000000, -1.000000000000000000, 0.000000000000000000 ) ) ;
#3551 = ORIENTED_EDGE ( 'NONE', *, *, #7808, .F. ) ;
#3552 = AXIS2_PLACEMENT_3D ( 'NONE', #1181, #1045, #542 ) ;
#3553 = EDGE_LOOP ( 'NONE', ( #8482, #2128, #87, #6012 ) ) ;
#3554 = ORIENTED_EDGE ( 'NONE', *, *, #3496, .T. ) ;
#3555 = CARTESIAN_POINT ( 'NONE',  ( -39.00000000000000000, 17.00000000000000000, -20.39999999999999503 ) ) ;
#3556 = CARTESIAN_POINT ( 'NONE',  ( -48.99999999999999289, -11.58578643762690241, 22.18578643762690561 ) ) ;
#3557 = DIRECTION ( 'NONE',  ( -1.000000000000000000, 0.000000000000000000, 0.000000000000000000 ) ) ;
#3558 = AXIS2_PLACEMENT_3D ( 'NONE', #5831, #1123, #1752 ) ;
#3559 = FACE_OUTER_BOUND ( 'NONE', #1482, .T. ) ;
#3560 = EDGE_CURVE ( 'NONE', #8128, #2016, #6598, .T. ) ;
#3561 = VERTEX_POINT ( 'NONE', #7564 ) ;
#3562 = ORIENTED_EDGE ( 'NONE', *, *, #4033, .T. ) ;
#3563 = CARTESIAN_POINT ( 'NONE',  ( -47.99999999999999289, -7.289986464112103270, -35.39999999999999147 ) ) ;
#3564 = ORIENTED_EDGE ( 'NONE', *, *, #6752, .F. ) ;
#3565 = CARTESIAN_POINT ( 'NONE',  ( 39.00000000000000000, -12.00000000000000000, -2.399999999999995914 ) ) ;
#3566 = EDGE_CURVE ( 'NONE', #6376, #2069, #4249, .T. ) ;
#3567 = SURFACE_SIDE_STYLE ('',( #121 ) ) ;
#3568 = CARTESIAN_POINT ( 'NONE',  ( -47.99999999999999289, 46.00000000000000000, 38.39999999999999147 ) ) ;
#3569 = FACE_OUTER_BOUND ( 'NONE', #7214, .T. ) ;
#3570 = FACE_OUTER_BOUND ( 'NONE', #3279, .T. ) ;
#3571 = CIRCLE ( 'NONE', #6165, 1.799999999999994271 ) ;
#3572 = CARTESIAN_POINT ( 'NONE',  ( -47.99999999999999289, -7.000000000000000000, 3.600000000000005862 ) ) ;
#3573 = ORIENTED_EDGE ( 'NONE', *, *, #1633, .T. ) ;
#3574 = ADVANCED_FACE ( 'NONE', ( #5623 ), #4931, .T. ) ;
#3575 = DIRECTION ( 'NONE',  ( -1.000000000000000000, -0.000000000000000000, -0.000000000000000000 ) ) ;
#3576 = EDGE_LOOP ( 'NONE', ( #6235, #1340, #4756, #4295 ) ) ;
#3577 = CARTESIAN_POINT ( 'NONE',  ( 43.99999999999941025, 17.00000000000000000, -1.269842804627403968E-13 ) ) ;
#3578 = VECTOR ( 'NONE', #5227, 1000.000000000000000 ) ;
#3579 = ORIENTED_EDGE ( 'NONE', *, *, #4610, .F. ) ;
#3580 = DIRECTION ( 'NONE',  ( 1.000000000000000000, -0.000000000000000000, -0.000000000000000000 ) ) ;
#3581 = LINE ( 'NONE', #8388, #5889 ) ;
#3582 = AXIS2_PLACEMENT_3D ( 'NONE', #2961, #7080, #3767 ) ;
#3583 = FACE_OUTER_BOUND ( 'NONE', #2101, .T. ) ;
#3584 = AXIS2_PLACEMENT_3D ( 'NONE', #8552, #1243, #6711 ) ;
#3585 = SPHERICAL_SURFACE ( 'NONE', #983, 1.000000000000000000 ) ;
#3586 = CARTESIAN_POINT ( 'NONE',  ( 46.99999999999931788, 6.854551732809255782, -32.34999999999992326 ) ) ;
#3587 = ORIENTED_EDGE ( 'NONE', *, *, #1955, .T. ) ;
#3588 = VERTEX_POINT ( 'NONE', #2153 ) ;
#3589 = FACE_OUTER_BOUND ( 'NONE', #8570, .T. ) ;
#3590 = CIRCLE ( 'NONE', #6043, 1.000000000000000888 ) ;
#3591 = CIRCLE ( 'NONE', #8001, 1.000000000000000888 ) ;
#3592 = CARTESIAN_POINT ( 'NONE',  ( 46.99999999999946709, 17.00000000000000000, 18.34999999999999076 ) ) ;
#3593 = EDGE_CURVE ( 'NONE', #812, #631, #1735, .T. ) ;
#3594 = DIRECTION ( 'NONE',  ( -0.000000000000000000, -1.000000000000000000, -0.000000000000000000 ) ) ;
#3595 = EDGE_CURVE ( 'NONE', #5627, #5244, #8808, .T. ) ;
#3596 = CARTESIAN_POINT ( 'NONE',  ( 43.99999999999944578, 8.323674158265121973E-14, 12.65000000000010871 ) ) ;
#3597 = ORIENTED_EDGE ( 'NONE', *, *, #1193, .T. ) ;
#3598 = AXIS2_PLACEMENT_3D ( 'NONE', #5687, #2265, #4411 ) ;
#3599 = VECTOR ( 'NONE', #4119, 1000.000000000000000 ) ;
#3600 = ORIENTED_EDGE ( 'NONE', *, *, #7707, .F. ) ;
#3601 = EDGE_LOOP ( 'NONE', ( #4744, #4939 ) ) ;
#3602 = LINE ( 'NONE', #2883, #2357 ) ;
#3603 = DIRECTION ( 'NONE',  ( 3.854941057726238689E-15, 0.000000000000000000, 1.000000000000000000 ) ) ;
#3604 = EDGE_CURVE ( 'NONE', #6657, #291, #643, .T. ) ;
#3605 = VECTOR ( 'NONE', #926, 1000.000000000000000 ) ;
#3606 = CARTESIAN_POINT ( 'NONE',  ( 48.58578643762689353, -11.99999999999999467, 16.60000000000000497 ) ) ;
#3607 = ORIENTED_EDGE ( 'NONE', *, *, #2307, .F. ) ;
#3608 = ORIENTED_EDGE ( 'NONE', *, *, #5506, .F. ) ;
#3609 = CARTESIAN_POINT ( 'NONE',  ( -39.00000000000000000, -12.00000000000000000, -2.399999999999995914 ) ) ;
#3610 = VERTEX_POINT ( 'NONE', #6119 ) ;
#3611 = FACE_OUTER_BOUND ( 'NONE', #2256, .T. ) ;
#3612 = DIRECTION ( 'NONE',  ( 0.000000000000000000, -1.000000000000000000, 0.000000000000000000 ) ) ;
#3613 = CARTESIAN_POINT ( 'NONE',  ( -38.00000000000000000, -1.000000000000000888, -33.39999999999999147 ) ) ;
#3614 = CARTESIAN_POINT ( 'NONE',  ( -39.00000000000000000, 17.00000000000000000, 20.40000000000000924 ) ) ;
#3615 = ADVANCED_FACE ( 'NONE', ( #2029 ), #7486, .T. ) ;
#3616 = EDGE_CURVE ( 'NONE', #3561, #18, #3049, .T. ) ;
#3617 = LINE ( 'NONE', #5774, #4304 ) ;
#3618 = EDGE_CURVE ( 'NONE', #500, #4896, #8397, .T. ) ;
#3619 = CARTESIAN_POINT ( 'NONE',  ( 47.99999999999999289, 8.499999999999687361, -29.49999999999999645 ) ) ;
#3620 = ORIENTED_EDGE ( 'NONE', *, *, #2270, .F. ) ;
#3621 = CARTESIAN_POINT ( 'NONE',  ( 38.00000000000000711, -6.763465523835211712, 21.72819233635898684 ) ) ;
#3622 = ORIENTED_EDGE ( 'NONE', *, *, #2523, .F. ) ;
#3623 = CARTESIAN_POINT ( 'NONE',  ( 38.00000000000000000, 17.00000000000000000, 2.600000000000005862 ) ) ;
#3624 = EDGE_LOOP ( 'NONE', ( #4879, #7841, #1948, #4338 ) ) ;
#3625 = DIRECTION ( 'NONE',  ( 3.854941057726238689E-15, 0.000000000000000000, 1.000000000000000000 ) ) ;
#3626 = EDGE_CURVE ( 'NONE', #6962, #3128, #12, .T. ) ;
#3627 = FACE_OUTER_BOUND ( 'NONE', #3369, .T. ) ;
#3628 = EDGE_CURVE ( 'NONE', #4724, #8327, #232, .T. ) ;
#3629 = AXIS2_PLACEMENT_3D ( 'NONE', #7258, #7880, #461 ) ;
#3630 = LINE ( 'NONE', #353, #914 ) ;
#3631 = EDGE_CURVE ( 'NONE', #517, #2554, #5749, .T. ) ;
#3632 = CARTESIAN_POINT ( 'NONE',  ( -39.00000000000000000, 16.00000000000000000, 10.60000000000000497 ) ) ;
#3633 = CARTESIAN_POINT ( 'NONE',  ( -38.86556466005086463, -7.000000000000000888, -21.39999999999999503 ) ) ;
#3634 = DIRECTION ( 'NONE',  ( 0.000000000000000000, 0.000000000000000000, 1.000000000000000000 ) ) ;
#3635 = ORIENTED_EDGE ( 'NONE', *, *, #6738, .F. ) ;
#3636 = VECTOR ( 'NONE', #1511, 1000.000000000000000 ) ;
#3637 = EDGE_LOOP ( 'NONE', ( #4051, #5682, #2921, #8185 ) ) ;
#3638 = CARTESIAN_POINT ( 'NONE',  ( -42.49999999999943867, 8.500000000000000000, 15.50000000000030731 ) ) ;
#3639 = AXIS2_PLACEMENT_3D ( 'NONE', #7349, #4045, #7394 ) ;
#3640 = DIRECTION ( 'NONE',  ( -1.000000000000000000, 0.000000000000000000, -8.587739980083207367E-17 ) ) ;
#3641 = VERTEX_POINT ( 'NONE', #1756 ) ;
#3642 = ORIENTED_EDGE ( 'NONE', *, *, #2825, .T. ) ;
#3643 = EDGE_LOOP ( 'NONE', ( #8105, #3642, #1308, #3896, #5924, #4386, #6109, #1096 ) ) ;
#3644 = DIRECTION ( 'NONE',  ( 2.832201593431520740E-15, 0.000000000000000000, -1.000000000000000000 ) ) ;
#3645 = DIRECTION ( 'NONE',  ( -0.000000000000000000, -1.000000000000000000, -0.000000000000000000 ) ) ;
#3646 = DIRECTION ( 'NONE',  ( 1.000000000000000000, 0.000000000000000000, -0.000000000000000000 ) ) ;
#3647 = DIRECTION ( 'NONE',  ( 0.000000000000000000, -1.000000000000000000, 0.000000000000000000 ) ) ;
#3648 = VECTOR ( 'NONE', #785, 1000.000000000000000 ) ;
#3649 = ORIENTED_EDGE ( 'NONE', *, *, #4757, .F. ) ;
#3650 = ORIENTED_EDGE ( 'NONE', *, *, #804, .F. ) ;
#3651 = DIRECTION ( 'NONE',  ( 0.000000000000000000, 1.000000000000000000, -0.000000000000000000 ) ) ;
#3652 = ADVANCED_FACE ( 'NONE', ( #992 ), #8529, .T. ) ;
#3653 = ORIENTED_EDGE ( 'NONE', *, *, #2787, .F. ) ;
#3654 = CARTESIAN_POINT ( 'NONE',  ( -39.00000000000000000, 17.00000000000000000, -1.099999999999990763 ) ) ;
#3655 = DIRECTION ( 'NONE',  ( 0.000000000000000000, 0.000000000000000000, 1.000000000000000000 ) ) ;
#3656 = FACE_OUTER_BOUND ( 'NONE', #8259, .T. ) ;
#3657 = CIRCLE ( 'NONE', #2222, 1.000000000000000888 ) ;
#3658 = DIRECTION ( 'NONE',  ( -2.887905366413996165E-15, 0.000000000000000000, 1.000000000000000000 ) ) ;
#3659 = CARTESIAN_POINT ( 'NONE',  ( -48.26645510304808084, -6.992410814622785686, 3.572895375536261575 ) ) ;
#3660 = ORIENTED_EDGE ( 'NONE', *, *, #4748, .T. ) ;
#3661 = VECTOR ( 'NONE', #2312, 1000.000000000000000 ) ;
#3662 = CARTESIAN_POINT ( 'NONE',  ( 48.99999999999999289, 8.499999999999687361, -26.69999999999999574 ) ) ;
#3663 = EDGE_CURVE ( 'NONE', #4963, #2540, #2423, .T. ) ;
#3664 = VERTEX_POINT ( 'NONE', #273 ) ;
#3665 = CARTESIAN_POINT ( 'NONE',  ( 38.00000000000000000, -11.00000000000000000, 2.600000000000005862 ) ) ;
#3666 = VERTEX_POINT ( 'NONE', #6423 ) ;
#3667 = EDGE_CURVE ( 'NONE', #4663, #1754, #4388, .T. ) ;
#3668 = CARTESIAN_POINT ( 'NONE',  ( 48.99999999999999289, 17.00000000000000000, -20.39999999999999503 ) ) ;
#3669 = DIRECTION ( 'NONE',  ( 0.000000000000000000, 0.000000000000000000, 1.000000000000000000 ) ) ;
#3670 = CARTESIAN_POINT ( 'NONE',  ( -48.87704839954328406, -6.861896202518606991, 17.10265266658791816 ) ) ;
#3671 = DIRECTION ( 'NONE',  ( 1.000000000000000000, 0.000000000000000000, -0.000000000000000000 ) ) ;
#3672 = EDGE_CURVE ( 'NONE', #3523, #1857, #3004, .T. ) ;
#3673 = EDGE_CURVE ( 'NONE', #543, #4032, #7867, .T. ) ;
#3674 = CARTESIAN_POINT ( 'NONE',  ( -47.99999999999999289, -7.000000000000000000, 22.60000000000000142 ) ) ;
#3675 = VERTEX_POINT ( 'NONE', #5704 ) ;
#3676 = ORIENTED_EDGE ( 'NONE', *, *, #3978, .T. ) ;
#3677 = EDGE_CURVE ( 'NONE', #6429, #7795, #2239, .T. ) ;
#3678 = CARTESIAN_POINT ( 'NONE',  ( -43.99999999999944578, 8.323674158265121973E-14, 12.65000000000010871 ) ) ;
#3679 = CARTESIAN_POINT ( 'NONE',  ( 0.000000000000000000, 16.00000000000000000, 34.40000000000000568 ) ) ;
#3680 = AXIS2_PLACEMENT_3D ( 'NONE', #6122, #8059, #8812 ) ;
#3681 = CARTESIAN_POINT ( 'NONE',  ( -39.00000000000000000, -7.000000000000000000, -15.39999999999999325 ) ) ;
#3682 = CARTESIAN_POINT ( 'NONE',  ( -39.00000000000000000, 0.000000000000000000, -11.89999999999999325 ) ) ;
#3683 = ORIENTED_EDGE ( 'NONE', *, *, #5697, .F. ) ;
#3684 = EDGE_CURVE ( 'NONE', #1170, #4196, #6263, .T. ) ;
#3685 = ORIENTED_EDGE ( 'NONE', *, *, #2113, .T. ) ;
#3686 = TOROIDAL_SURFACE ( 'NONE', #6553, 2.000000000000000000, 1.000000000000000000 ) ;
#3687 = FACE_BOUND ( 'NONE', #2174, .T. ) ;
#3688 = LINE ( 'NONE', #3816, #59 ) ;
#3689 = FACE_OUTER_BOUND ( 'NONE', #6955, .T. ) ;
#3690 = CARTESIAN_POINT ( 'NONE',  ( 48.99999999999999289, -11.00000000000000000, 17.60000000000000497 ) ) ;
#3691 = AXIS2_PLACEMENT_3D ( 'NONE', #4231, #6314, #5649 ) ;
#3692 = VERTEX_POINT ( 'NONE', #6989 ) ;
#3693 = ORIENTED_EDGE ( 'NONE', *, *, #1645, .T. ) ;
#3694 = CARTESIAN_POINT ( 'NONE',  ( 0.000000000000000000, -12.00000000000000000, 0.000000000000000000 ) ) ;
#3695 = ORIENTED_EDGE ( 'NONE', *, *, #4436, .T. ) ;
#3696 = FACE_OUTER_BOUND ( 'NONE', #3323, .T. ) ;
#3697 = DIRECTION ( 'NONE',  ( 0.000000000000000000, 0.000000000000000000, 1.000000000000000000 ) ) ;
#3698 = CARTESIAN_POINT ( 'NONE',  ( -47.99999999999999289, 17.00000000000000000, -16.39999999999999503 ) ) ;
#3699 = AXIS2_PLACEMENT_3D ( 'NONE', #2564, #2474, #7173 ) ;
#3700 = DIRECTION ( 'NONE',  ( -1.000000000000000000, 0.000000000000000000, 2.887905366413996165E-15 ) ) ;
#3701 = B_SPLINE_CURVE_WITH_KNOTS ( 'NONE', 3,
 ( #165, #7011, #5044, #796, #2220, #5685, #4910, #3528, #1643, #7628 ),
 .UNSPECIFIED., .F., .F.,
 ( 4, 2, 2, 2, 4 ),
 ( -9.041249829190585967E-06, 0.0003910243208495645432, 0.0007910898915283197299, 0.001191155462207074862, 0.001591221032885829995 ),
 .UNSPECIFIED. ) ;
#3702 = EDGE_CURVE ( 'NONE', #7740, #3897, #7167, .T. ) ;
#3703 = CARTESIAN_POINT ( 'NONE',  ( 39.00000000000000000, 17.00000000000000000, -1.099999999999990763 ) ) ;
#3704 = ADVANCED_FACE ( 'NONE', ( #3589 ), #1576, .T. ) ;
#3705 = AXIS2_PLACEMENT_3D ( 'NONE', #6545, #3179, #3136 ) ;
#3706 = ORIENTED_EDGE ( 'NONE', *, *, #397, .F. ) ;
#3707 = CARTESIAN_POINT ( 'NONE',  ( -38.37544869799912561, -7.122608728647472631, -34.39999999999999147 ) ) ;
#3708 = CARTESIAN_POINT ( 'NONE',  ( 48.13443533994912826, -7.000000000000001776, -2.399999999999995914 ) ) ;
#3709 = ORIENTED_EDGE ( 'NONE', *, *, #3207, .T. ) ;
#3710 = LINE ( 'NONE', #4285, #6942 ) ;
#3711 = VERTEX_POINT ( 'NONE', #1670 ) ;
#3713 = AXIS2_PLACEMENT_3D ( 'NONE', #8158, #1993, #5451 ) ;
#3712 = CARTESIAN_POINT ( 'NONE',  ( -42.49999999999970157, 0.000000000000000000, -1.203685677208387878E-13 ) ) ;
#3714 = ADVANCED_FACE ( 'NONE', ( #4432 ), #7123, .T. ) ;
#3715 = LINE ( 'NONE', #1702, #7745 ) ;
#3716 = CARTESIAN_POINT ( 'NONE',  ( -39.00000000000000000, -12.00000000000000000, 35.60000000000000142 ) ) ;
#3717 = EDGE_CURVE ( 'NONE', #8681, #3928, #1712, .T. ) ;
#3718 = CARTESIAN_POINT ( 'NONE',  ( 49.00000000000016342, 0.000000000000000000, 22.60000000000000142 ) ) ;
#3719 = CYLINDRICAL_SURFACE ( 'NONE', #5873, 1.000000000000000888 ) ;
#3720 = ORIENTED_EDGE ( 'NONE', *, *, #1138, .T. ) ;
#3721 = ORIENTED_EDGE ( 'NONE', *, *, #5439, .T. ) ;
#3722 = CARTESIAN_POINT ( 'NONE',  ( 0.000000000000000000, 17.00000000000000000, -39.39999999999997016 ) ) ;
#3723 = DIRECTION ( 'NONE',  ( 0.000000000000000000, 1.000000000000000000, 0.000000000000000000 ) ) ;
#3724 = ADVANCED_FACE ( 'NONE', ( #7338 ), #8281, .T. ) ;
#3725 = DIRECTION ( 'NONE',  ( 0.000000000000000000, 0.000000000000000000, 1.000000000000000000 ) ) ;
#3726 = ORIENTED_EDGE ( 'NONE', *, *, #3268, .T. ) ;
#3727 = VECTOR ( 'NONE', #6596, 1000.000000000000000 ) ;
#3728 = ORIENTED_EDGE ( 'NONE', *, *, #7322, .T. ) ;
#3729 = VECTOR ( 'NONE', #6512, 1000.000000000000000 ) ;
#3730 = CARTESIAN_POINT ( 'NONE',  ( -48.97440786391985057, -6.798086842032653898, -20.65903200559910857 ) ) ;
#3731 = DIRECTION ( 'NONE',  ( 0.000000000000000000, 0.000000000000000000, -1.000000000000000000 ) ) ;
#3732 = FACE_OUTER_BOUND ( 'NONE', #2383, .T. ) ;
#3733 = AXIS2_PLACEMENT_3D ( 'NONE', #3087, #5010, #7157 ) ;
#3734 = CARTESIAN_POINT ( 'NONE',  ( 0.000000000000000000, 0.000000000000000000, 10.60000000000000497 ) ) ;
#3735 = AXIS2_PLACEMENT_3D ( 'NONE', #7156, #262, #4239 ) ;
#3736 = ORIENTED_EDGE ( 'NONE', *, *, #7147, .T. ) ;
#3737 = EDGE_LOOP ( 'NONE', ( #7447, #3221, #3924, #5242 ) ) ;
#3738 = CARTESIAN_POINT ( 'NONE',  ( 39.00000000000000000, 17.00000000000000000, -23.59999999999999076 ) ) ;
#3739 =( BOUNDED_CURVE ( )  B_SPLINE_CURVE ( 3, ( #37, #5514, #3486, #8508 ),
 .UNSPECIFIED., .F., .T. ) 
 B_SPLINE_CURVE_WITH_KNOTS ( ( 4, 4 ),
 ( 3.141592653589793116, 4.712388980384689674 ),
 .UNSPECIFIED. ) 
 CURVE ( )  GEOMETRIC_REPRESENTATION_ITEM ( )  RATIONAL_B_SPLINE_CURVE ( ( 1.000000000000000000, 0.8047378541243649375, 0.8047378541243649375, 1.000000000000000000 ) ) 
 REPRESENTATION_ITEM ( '' )  );
#3740 = EDGE_LOOP ( 'NONE', ( #1455, #8672, #1606, #4223 ) ) ;
#3741 = CARTESIAN_POINT ( 'NONE',  ( 39.00000000000000000, 16.00000000000000000, -23.59999999999999076 ) ) ;
#3742 = CARTESIAN_POINT ( 'NONE',  ( 42.49999999999945288, 8.500000000000000000, 17.30000000000006111 ) ) ;
#3743 = AXIS2_PLACEMENT_3D ( 'NONE', #5321, #5137, #2534 ) ;
#3744 = FACE_OUTER_BOUND ( 'NONE', #1970, .T. ) ;
#3745 = AXIS2_PLACEMENT_3D ( 'NONE', #8419, #167, #1513 ) ;
#3746 = DIRECTION ( 'NONE',  ( -1.416100796715743410E-15, 0.8660254037844420383, 0.4999999999999943379 ) ) ;
#3747 = PLANE ( 'NONE',  #1167 ) ;
#3748 = ORIENTED_EDGE ( 'NONE', *, *, #7259, .F. ) ;
#3749 = CARTESIAN_POINT ( 'NONE',  ( -39.00000000000000711, -7.289986464112041986, -34.39999999999999147 ) ) ;
#3750 = CARTESIAN_POINT ( 'NONE',  ( -37.00000000000000000, 6.500000000000000000, 40.39999999999999858 ) ) ;
#3751 = EDGE_CURVE ( 'NONE', #1022, #8441, #7953, .T. ) ;
#3752 = ORIENTED_EDGE ( 'NONE', *, *, #2639, .F. ) ;
#3753 = CARTESIAN_POINT ( 'NONE',  ( 48.99999999999999289, 17.00000000000000000, -39.39999999999997016 ) ) ;
#3754 = EDGE_LOOP ( 'NONE', ( #3779, #4662, #5539, #1373 ) ) ;
#3755 = CARTESIAN_POINT ( 'NONE',  ( 38.02559213608013522, -6.798086842032645905, 2.859032005599127846 ) ) ;
#3756 = EDGE_CURVE ( 'NONE', #2304, #2074, #6319, .T. ) ;
#3757 = DIRECTION ( 'NONE',  ( -2.832201593431520740E-15, 0.000000000000000000, 1.000000000000000000 ) ) ;
#3758 = CARTESIAN_POINT ( 'NONE',  ( -48.80411165113193306, -6.892064849482754774, 16.99143725863754284 ) ) ;
#3759 = DIRECTION ( 'NONE',  ( -6.938893903907222067E-15, 1.000000000000000000, 0.000000000000000000 ) ) ;
#3760 = CARTESIAN_POINT ( 'NONE',  ( 48.99999999999999289, -11.00000000000000000, -39.39999999999997016 ) ) ;
#3761 = DIRECTION ( 'NONE',  ( 0.000000000000000000, -1.000000000000000000, 0.000000000000000000 ) ) ;
#3762 = VERTEX_POINT ( 'NONE', #1883 ) ;
#3763 = EDGE_CURVE ( 'NONE', #8243, #3246, #4738, .T. ) ;
#3764 = ORIENTED_EDGE ( 'NONE', *, *, #7380, .F. ) ;
#3765 = CARTESIAN_POINT ( 'NONE',  ( -48.99999999999999289, 17.00000000000000000, 21.60000000000000142 ) ) ;
#3766 = AXIS2_PLACEMENT_3D ( 'NONE', #5938, #3151, #4526 ) ;
#3767 = DIRECTION ( 'NONE',  ( -3.854941057726246577E-15, 0.000000000000000000, 1.000000000000000000 ) ) ;
#3768 = EDGE_CURVE ( 'NONE', #8283, #4472, #7911, .T. ) ;
#3769 = LINE ( 'NONE', #6515, #6689 ) ;
#3770 = PRESENTATION_LAYER_ASSIGNMENT (  '', '', ( #2063 ) ) ;
#3771 = CARTESIAN_POINT ( 'NONE',  ( -47.99999999999998579, 8.500000000000000000, 15.50000000000032330 ) ) ;
#3772 = ORIENTED_EDGE ( 'NONE', *, *, #1808, .F. ) ;
#3773 = EDGE_CURVE ( 'NONE', #5219, #8006, #442, .T. ) ;
#3774 = VERTEX_POINT ( 'NONE', #8663 ) ;
#3775 = DIRECTION ( 'NONE',  ( 1.000000000000000000, -0.000000000000000000, 2.832201593431520740E-15 ) ) ;
#3776 = DIRECTION ( 'NONE',  ( 0.000000000000000000, -1.000000000000000000, 0.000000000000000000 ) ) ;
#3777 = CARTESIAN_POINT ( 'NONE',  ( -47.99999999999999289, -12.00000000000000000, 3.600000000000005862 ) ) ;
#3778 = FACE_BOUND ( 'NONE', #7291, .T. ) ;
#3779 = ORIENTED_EDGE ( 'NONE', *, *, #5373, .T. ) ;
#3780 = ORIENTED_EDGE ( 'NONE', *, *, #4165, .T. ) ;
#3781 = CARTESIAN_POINT ( 'NONE',  ( 48.99999999999999289, -11.00000000000000000, 17.60000000000000497 ) ) ;
#3782 = EDGE_CURVE ( 'NONE', #2871, #5156, #1128, .T. ) ;
#3783 = ORIENTED_EDGE ( 'NONE', *, *, #2195, .T. ) ;
#3784 = ADVANCED_FACE ( 'NONE', ( #3852 ), #6066, .T. ) ;
#3785 = CARTESIAN_POINT ( 'NONE',  ( -38.86556466005086463, -7.000000000000000000, -15.39999999999999147 ) ) ;
#3786 = CARTESIAN_POINT ( 'NONE',  ( 39.00000000000000000, 0.000000000000000000, -33.39999999999999147 ) ) ;
#3787 = DIRECTION ( 'NONE',  ( -1.000000000000000000, 0.000000000000000000, 0.000000000000000000 ) ) ;
#3788 = EDGE_CURVE ( 'NONE', #2391, #8243, #5882, .T. ) ;
#3789 = CARTESIAN_POINT ( 'NONE',  ( 43.99999999999933209, 6.854551732809304632, -26.64999999999990976 ) ) ;
#3790 = AXIS2_PLACEMENT_3D ( 'NONE', #8735, #3345, #5454 ) ;
#3791 = DIRECTION ( 'NONE',  ( -0.000000000000000000, 1.000000000000000000, -0.000000000000000000 ) ) ;
#3792 =( BOUNDED_CURVE ( )  B_SPLINE_CURVE ( 3, ( #4556, #8040, #8658, #2418 ),
 .UNSPECIFIED., .F., .T. ) 
 B_SPLINE_CURVE_WITH_KNOTS ( ( 4, 4 ),
 ( 4.712388980384689674, 6.283185307179586232 ),
 .UNSPECIFIED. ) 
 CURVE ( )  GEOMETRIC_REPRESENTATION_ITEM ( )  RATIONAL_B_SPLINE_CURVE ( ( 1.000000000000000000, 0.8047378541243649375, 0.8047378541243649375, 1.000000000000000000 ) ) 
 REPRESENTATION_ITEM ( '' )  );
#3793 = VERTEX_POINT ( 'NONE', #6639 ) ;
#3794 = CARTESIAN_POINT ( 'NONE',  ( 39.00000000000000000, -6.737215665719536339, -34.23333333333332718 ) ) ;
#3795 = ADVANCED_FACE ( 'NONE', ( #1219 ), #3941, .T. ) ;
#3796 = CARTESIAN_POINT ( 'NONE',  ( 48.87702908982719663, -6.861905069363694487, -1.897380143990762713 ) ) ;
#3797 = AXIS2_PLACEMENT_3D ( 'NONE', #3280, #3334, #6118 ) ;
#3798 = ORIENTED_EDGE ( 'NONE', *, *, #8069, .F. ) ;
#3799 = LINE ( 'NONE', #392, #1940 ) ;
#3800 = ORIENTED_EDGE ( 'NONE', *, *, #6343, .T. ) ;
#3801 = DIRECTION ( 'NONE',  ( 2.500999411039917388E-15, 0.5000000000000064393, 0.8660254037844348218 ) ) ;
#3802 = CARTESIAN_POINT ( 'NONE',  ( 38.83716364857458814, -6.701162665352335068, -34.22202707246079001 ) ) ;
#3803 = AXIS2_PLACEMENT_3D ( 'NONE', #8168, #6183, #7370 ) ;
#3804 = CARTESIAN_POINT ( 'NONE',  ( 46.99999999999939604, -9.187839809118013449E-14, -4.149999999999781863 ) ) ;
#3805 = ORIENTED_EDGE ( 'NONE', *, *, #4977, .T. ) ;
#3806 = CYLINDRICAL_SURFACE ( 'NONE', #4280, 1.000000000000000888 ) ;
#3807 = ORIENTED_EDGE ( 'NONE', *, *, #3667, .T. ) ;
#3808 = ORIENTED_EDGE ( 'NONE', *, *, #7480, .F. ) ;
#3809 = CARTESIAN_POINT ( 'NONE',  ( 38.00000000000000000, 6.499999999999999112, 0.000000000000000000 ) ) ;
#3810 = CYLINDRICAL_SURFACE ( 'NONE', #4874, 1.000000000000000888 ) ;
#3811 = EDGE_CURVE ( 'NONE', #3370, #7319, #3186, .T. ) ;
#3812 = CARTESIAN_POINT ( 'NONE',  ( 38.00000000000000000, -1.000000000000000000, 9.600000000000004974 ) ) ;
#3813 = ORIENTED_EDGE ( 'NONE', *, *, #3932, .F. ) ;
#3814 = EDGE_LOOP ( 'NONE', ( #3573, #8582, #2691, #3264 ) ) ;
#3815 = FACE_OUTER_BOUND ( 'NONE', #6340, .T. ) ;
#3816 = CARTESIAN_POINT ( 'NONE',  ( -38.00000000000000000, 16.00000000000000000, -12.89999999999999503 ) ) ;
#3817 = CIRCLE ( 'NONE', #2962, 1.000000000000000888 ) ;
#3818 = CARTESIAN_POINT ( 'NONE',  ( -39.00000000000000000, 16.00000000000000000, 9.600000000000004974 ) ) ;
#3819 = EDGE_CURVE ( 'NONE', #6706, #7517, #7383, .T. ) ;
#3820 = CARTESIAN_POINT ( 'NONE',  ( -46.99999999999938893, 8.499999999999843681, -6.999999999999701572 ) ) ;
#3821 = VERTEX_POINT ( 'NONE', #2558 ) ;
#3822 = VECTOR ( 'NONE', #3539, 1000.000000000000000 ) ;
#3823 = ORIENTED_EDGE ( 'NONE', *, *, #3782, .T. ) ;
#3824 = CARTESIAN_POINT ( 'NONE',  ( 47.99999999999999289, -7.000000000000000000, 16.60000000000000497 ) ) ;
#3825 = VERTEX_POINT ( 'NONE', #8044 ) ;
#3826 = LINE ( 'NONE', #1817, #7773 ) ;
#3827 = LINE ( 'NONE', #2310, #8318 ) ;
#3828 = CARTESIAN_POINT ( 'NONE',  ( 47.99999999999999289, -6.737215665719536339, -34.23333333333332718 ) ) ;
#3829 = FACE_OUTER_BOUND ( 'NONE', #3637, .T. ) ;
#3830 = CIRCLE ( 'NONE', #5121, 2.000000000000001776 ) ;
#3831 = EDGE_CURVE ( 'NONE', #4916, #5759, #1930, .T. ) ;
#3832 = CARTESIAN_POINT ( 'NONE',  ( -42.49999999999945999, 0.000000000000000000, 20.40000000000000924 ) ) ;
#3833 = EDGE_CURVE ( 'NONE', #3641, #4896, #5925, .T. ) ;
#3834 = ORIENTED_EDGE ( 'NONE', *, *, #4715, .T. ) ;
#3835 = CARTESIAN_POINT ( 'NONE',  ( 38.29363655335114913, -5.877103833472616223, -33.94804039641321225 ) ) ;
#3836 = AXIS2_PLACEMENT_3D ( 'NONE', #7873, #1761, #4479 ) ;
#3837 = CARTESIAN_POINT ( 'NONE',  ( 48.26644519233876451, -6.992411399801324201, -2.372897461861937618 ) ) ;
#3838 = CYLINDRICAL_SURFACE ( 'NONE', #5954, 1.799999999999999600 ) ;
#3839 = ORIENTED_EDGE ( 'NONE', *, *, #6253, .F. ) ;
#3840 = CARTESIAN_POINT ( 'NONE',  ( -48.58578643762689353, -11.99999999999999467, -2.399999999999995914 ) ) ;
#3841 = CARTESIAN_POINT ( 'NONE',  ( 47.99999999999999289, 0.000000000000000000, 35.60000000000000142 ) ) ;
#3842 = AXIS2_PLACEMENT_3D ( 'NONE', #6632, #1878, #7819 ) ;
#3843 = EDGE_CURVE ( 'NONE', #500, #6923, #7207, .T. ) ;
#3844 = CARTESIAN_POINT ( 'NONE',  ( 0.000000000000000000, 17.00000000000000000, -23.59999999999999076 ) ) ;
#3845 = ORIENTED_EDGE ( 'NONE', *, *, #5933, .F. ) ;
#3846 = CARTESIAN_POINT ( 'NONE',  ( 47.99999999999999289, -7.000000000000000000, -15.39999999999999325 ) ) ;
#3847 = DIRECTION ( 'NONE',  ( 0.000000000000000000, 0.000000000000000000, -1.000000000000000000 ) ) ;
#3848 = ORIENTED_EDGE ( 'NONE', *, *, #301, .F. ) ;
#3849 = ORIENTED_EDGE ( 'NONE', *, *, #863, .F. ) ;
#3850 = VECTOR ( 'NONE', #8325, 1000.000000000000000 ) ;
#3851 = VERTEX_POINT ( 'NONE', #3227 ) ;
#3852 = FACE_OUTER_BOUND ( 'NONE', #6293, .T. ) ;
#3853 = CARTESIAN_POINT ( 'NONE',  ( -47.99999999999999289, -11.00000000000000000, -4.122115190439939142E-15 ) ) ;
#3854 = DIRECTION ( 'NONE',  ( 0.000000000000000000, 0.000000000000000000, 1.000000000000000000 ) ) ;
#3855 = AXIS2_PLACEMENT_3D ( 'NONE', #4471, #5833, #8526 ) ;
#3856 = ORIENTED_EDGE ( 'NONE', *, *, #5492, .F. ) ;
#3857 = EDGE_LOOP ( 'NONE', ( #2465, #4860, #2196, #7664 ) ) ;
#3858 = FACE_OUTER_BOUND ( 'NONE', #3740, .T. ) ;
#3859 = CYLINDRICAL_SURFACE ( 'NONE', #2917, 7.599999999999998757 ) ;
#3860 = EDGE_CURVE ( 'NONE', #8517, #4544, #8575, .T. ) ;
#3861 = CYLINDRICAL_SURFACE ( 'NONE', #3195, 1.000000000000000888 ) ;
#3862 = DIRECTION ( 'NONE',  ( 3.854941057726238689E-15, 0.000000000000000000, 1.000000000000000000 ) ) ;
#3863 = CARTESIAN_POINT ( 'NONE',  ( 39.00000000000000000, 0.000000000000000000, -11.89999999999999325 ) ) ;
#3864 = ORIENTED_EDGE ( 'NONE', *, *, #2241, .T. ) ;
#3865 = CIRCLE ( 'NONE', #3582, 1.799999999999996048 ) ;
#3866 = AXIS2_PLACEMENT_3D ( 'NONE', #7608, #1493, #8186 ) ;
#3867 = ORIENTED_EDGE ( 'NONE', *, *, #873, .T. ) ;
#3868 = CARTESIAN_POINT ( 'NONE',  ( 48.26644519233876451, -6.992411399801325089, 16.62710253813806816 ) ) ;
#3869 = ORIENTED_EDGE ( 'NONE', *, *, #526, .F. ) ;
#3870 = CYLINDRICAL_SURFACE ( 'NONE', #5795, 1.000000000000000888 ) ;
#3871 = CARTESIAN_POINT ( 'NONE',  ( 38.00000000000000000, -6.729948651002884752, 17.60000000000000497 ) ) ;
#3872 = EDGE_CURVE ( 'NONE', #1312, #5765, #4160, .T. ) ;
#3873 = CARTESIAN_POINT ( 'NONE',  ( -48.99999999999999289, 8.499999999999843681, -6.999999999999698019 ) ) ;
#3874 = AXIS2_PLACEMENT_3D ( 'NONE', #1032, #8520, #937 ) ;
#3876 = AXIS2_PLACEMENT_3D ( 'NONE', #6366, #220, #2993 ) ;
#3875 = CARTESIAN_POINT ( 'NONE',  ( -39.00000000000000000, 0.000000000000000000, 10.60000000000000497 ) ) ;
#3877 = ADVANCED_FACE ( 'NONE', ( #3371 ), #3494, .T. ) ;
#3878 = LINE ( 'NONE', #1107, #6029 ) ;
#3879 = VERTEX_POINT ( 'NONE', #3415 ) ;
#3880 = AXIS2_PLACEMENT_3D ( 'NONE', #5457, #4728, #6219 ) ;
#3881 = VECTOR ( 'NONE', #8676, 1000.000000000000000 ) ;
#3882 = DIRECTION ( 'NONE',  ( 0.000000000000000000, 0.000000000000000000, -1.000000000000000000 ) ) ;
#3883 = EDGE_CURVE ( 'NONE', #4758, #7128, #2018, .T. ) ;
#3884 = EDGE_CURVE ( 'NONE', #1022, #7678, #7721, .T. ) ;
#3885 = CARTESIAN_POINT ( 'NONE',  ( 47.99999999999999289, 17.00000000000000000, 36.60000000000000142 ) ) ;
#3886 = EDGE_LOOP ( 'NONE', ( #4807, #7300, #2663, #4005 ) ) ;
#3887 = LINE ( 'NONE', #5871, #6184 ) ;
#3888 = CARTESIAN_POINT ( 'NONE',  ( 42.49999999999967315, 16.00000000000000000, -11.89999999999999325 ) ) ;
#3889 = EDGE_CURVE ( 'NONE', #5976, #7084, #4298, .T. ) ;
#3890 = FACE_OUTER_BOUND ( 'NONE', #3737, .T. ) ;
#3891 = ORIENTED_EDGE ( 'NONE', *, *, #1659, .F. ) ;
#3892 = CARTESIAN_POINT ( 'NONE',  ( 48.13443533994914247, -7.000000000000000888, -15.39999999999999503 ) ) ;
#3893 = FACE_OUTER_BOUND ( 'NONE', #4317, .T. ) ;
#3894 = ORIENTED_EDGE ( 'NONE', *, *, #1718, .T. ) ;
#3895 = EDGE_CURVE ( 'NONE', #5628, #1770, #7556, .T. ) ;
#3896 = ORIENTED_EDGE ( 'NONE', *, *, #1532, .T. ) ;
#3897 = VERTEX_POINT ( 'NONE', #4751 ) ;
#3898 = DIRECTION ( 'NONE',  ( 0.000000000000000000, 0.000000000000000000, -1.000000000000000000 ) ) ;
#3899 = FACE_OUTER_BOUND ( 'NONE', #1928, .T. ) ;
#3900 = ADVANCED_FACE ( 'NONE', ( #1441 ), #5479, .T. ) ;
#3901 = DIRECTION ( 'NONE',  ( 0.000000000000000000, 0.000000000000000000, 1.000000000000000000 ) ) ;
#3902 = SPHERICAL_SURFACE ( 'NONE', #525, 1.000000000000000000 ) ;
#3903 = CARTESIAN_POINT ( 'NONE',  ( -48.99999999999999289, 18.00000000000000355, 36.39999999999999147 ) ) ;
#3904 = ORIENTED_EDGE ( 'NONE', *, *, #1198, .F. ) ;
#3905 = VECTOR ( 'NONE', #1033, 1000.000000000000000 ) ;
#3906 = ORIENTED_EDGE ( 'NONE', *, *, #5928, .F. ) ;
#3907 = CARTESIAN_POINT ( 'NONE',  ( 38.19588834886806694, -6.892064849482750333, -2.008562741362454052 ) ) ;
#3908 = CARTESIAN_POINT ( 'NONE',  ( -48.99999999999999289, 46.00000000000000000, 39.39999999999999858 ) ) ;
#3909 = DIRECTION ( 'NONE',  ( -8.587739980083207367E-17, -0.000000000000000000, 1.000000000000000000 ) ) ;
#3910 = CARTESIAN_POINT ( 'NONE',  ( 49.00000000000002132, 8.499999999999687361, -31.30000000000000071 ) ) ;
#3911 = VECTOR ( 'NONE', #4227, 1000.000000000000000 ) ;
#3912 = LINE ( 'NONE', #4448, #7015 ) ;
#3913 = DIRECTION ( 'NONE',  ( 3.854941057726238689E-15, 0.000000000000000000, 1.000000000000000000 ) ) ;
#3914 = ORIENTED_EDGE ( 'NONE', *, *, #7057, .F. ) ;
#3915 = VERTEX_POINT ( 'NONE', #2145 ) ;
#3916 = CARTESIAN_POINT ( 'NONE',  ( 39.00000000000000000, -12.00000000000000000, -15.39999999999999325 ) ) ;
#3917 = ORIENTED_EDGE ( 'NONE', *, *, #6088, .T. ) ;
#3918 = FACE_OUTER_BOUND ( 'NONE', #7855, .T. ) ;
#3920 = CARTESIAN_POINT ( 'NONE',  ( -39.00000000000000000, -7.000000000000000000, 22.60000000000000142 ) ) ;
#3919 = TOROIDAL_SURFACE ( 'NONE', #3360, 8.599999999999997868, 1.000000000000000000 ) ;
#3921 = CARTESIAN_POINT ( 'NONE',  ( 47.99999999999999289, 8.499999999999687361, -29.49999999999999645 ) ) ;
#3922 = CARTESIAN_POINT ( 'NONE',  ( 37.58578643762689353, 7.500000000000003553, 34.40000000000001279 ) ) ;
#3923 = ADVANCED_FACE ( 'NONE', ( #4880 ), #89, .T. ) ;
#3924 = ORIENTED_EDGE ( 'NONE', *, *, #2688, .F. ) ;
#3925 = DIRECTION ( 'NONE',  ( 3.854941057726231589E-15, 0.000000000000000000, -1.000000000000000000 ) ) ;
#3926 = DIRECTION ( 'NONE',  ( -0.000000000000000000, -1.000000000000000000, -0.000000000000000000 ) ) ;
#3927 = LINE ( 'NONE', #3753, #940 ) ;
#3928 = VERTEX_POINT ( 'NONE', #8178 ) ;
#3929 = LINE ( 'NONE', #1784, #5327 ) ;
#3930 = AXIS2_PLACEMENT_3D ( 'NONE', #8695, #33, #8121 ) ;
#3931 = CARTESIAN_POINT ( 'NONE',  ( 38.33723445625007287, -5.976532096552420015, -33.98203810063598951 ) ) ;
#3932 = EDGE_CURVE ( 'NONE', #8770, #7918, #132, .T. ) ;
#3933 = CARTESIAN_POINT ( 'NONE',  ( -48.99999999999999289, -11.00000000000000000, 17.60000000000000497 ) ) ;
#3934 = ORIENTED_EDGE ( 'NONE', *, *, #536, .T. ) ;
#3935 = AXIS2_PLACEMENT_3D ( 'NONE', #5675, #24, #65 ) ;
#3936 = CARTESIAN_POINT ( 'NONE',  ( 38.41421356237309226, -5.787831549089306761E-16, 10.60000000000000320 ) ) ;
#3937 = CARTESIAN_POINT ( 'NONE',  ( 49.00000000000009948, 8.499999999999843681, -6.999999999999973355 ) ) ;
#3938 = EDGE_LOOP ( 'NONE', ( #5346, #3490, #773, #3432 ) ) ;
#3939 = ORIENTED_EDGE ( 'NONE', *, *, #4590, .T. ) ;
#3940 = ORIENTED_EDGE ( 'NONE', *, *, #5747, .F. ) ;
#3941 = PLANE ( 'NONE',  #6326 ) ;
#3942 = CARTESIAN_POINT ( 'NONE',  ( 43.99999999999939604, 6.854551732809460063, -4.149999999999924860 ) ) ;
#3943 = AXIS2_PLACEMENT_3D ( 'NONE', #8144, #4086, #1610 ) ;
#3944 = CARTESIAN_POINT ( 'NONE',  ( 46.99999999999933209, 6.854551732809304632, -26.64999999999991687 ) ) ;
#3945 = EDGE_CURVE ( 'NONE', #1218, #3692, #2818, .T. ) ;
#3946 = LINE ( 'NONE', #541, #8369 ) ;
#3947 = CARTESIAN_POINT ( 'NONE',  ( -47.99999999999999289, 17.00000000000000000, -35.39999999999999147 ) ) ;
#3948 = ORIENTED_EDGE ( 'NONE', *, *, #4240, .F. ) ;
#3949 = EDGE_CURVE ( 'NONE', #8038, #1640, #5565, .T. ) ;
#3950 = AXIS2_PLACEMENT_3D ( 'NONE', #6717, #4782, #5417 ) ;
#3951 = ORIENTED_EDGE ( 'NONE', *, *, #7697, .F. ) ;
#3952 = CARTESIAN_POINT ( 'NONE',  ( 38.00000000000000000, -6.729948651002881199, -1.399999999999995914 ) ) ;
#3953 = LINE ( 'NONE', #1228, #4343 ) ;
#3954 = CARTESIAN_POINT ( 'NONE',  ( -48.99999999999999289, -6.729948651002884752, 36.60000000000000142 ) ) ;
#3955 = DIRECTION ( 'NONE',  ( 0.000000000000000000, 0.000000000000000000, -1.000000000000000000 ) ) ;
#3956 = ADVANCED_FACE ( 'NONE', ( #7600 ), #4197, .T. ) ;
#3957 = DIRECTION ( 'NONE',  ( -1.000000000000000000, -0.000000000000000000, 2.832201593431519163E-15 ) ) ;
#3958 = ORIENTED_EDGE ( 'NONE', *, *, #7432, .T. ) ;
#3959 = ORIENTED_EDGE ( 'NONE', *, *, #8206, .F. ) ;
#3960 = CARTESIAN_POINT ( 'NONE',  ( 47.99999999999999289, 8.499999999999687361, -29.49999999999999645 ) ) ;
#3961 = ORIENTED_EDGE ( 'NONE', *, *, #6960, .T. ) ;
#3962 = AXIS2_PLACEMENT_3D ( 'NONE', #8488, #6471, #7915 ) ;
#3963 = CARTESIAN_POINT ( 'NONE',  ( -43.99999999999945999, -1.857578848332795402E-14, 18.34999999999998010 ) ) ;
#3964 = CARTESIAN_POINT ( 'NONE',  ( -48.51041976409258893, -6.963845046725261057, -15.52994517523097251 ) ) ;
#3965 = CARTESIAN_POINT ( 'NONE',  ( -46.99999999999931788, 6.854551732809255782, -32.34999999999992326 ) ) ;
#3966 = DIRECTION ( 'NONE',  ( 0.000000000000000000, 0.000000000000000000, -1.000000000000000000 ) ) ;
#3967 = CARTESIAN_POINT ( 'NONE',  ( 38.00000000000000000, 17.00000000000000000, -16.39999999999999503 ) ) ;
#3968 = AXIS2_PLACEMENT_3D ( 'NONE', #8346, #267, #4290 ) ;
#3969 = ORIENTED_EDGE ( 'NONE', *, *, #8350, .T. ) ;
#3970 = CARTESIAN_POINT ( 'NONE',  ( 38.00000000000000000, -11.58578643762690241, -20.98578643762689921 ) ) ;
#3971 = CARTESIAN_POINT ( 'NONE',  ( -47.99999999999999289, -7.000000000000000000, -15.39999999999999325 ) ) ;
#3972 = CARTESIAN_POINT ( 'NONE',  ( 49.00000000000015632, 8.500000000000000000, 15.50000000000004796 ) ) ;
#3973 = CIRCLE ( 'NONE', #6140, 1.000000000000000888 ) ;
#3974 = ORIENTED_EDGE ( 'NONE', *, *, #435, .T. ) ;
#3975 = FACE_OUTER_BOUND ( 'NONE', #1574, .T. ) ;
#3976 = EDGE_CURVE ( 'NONE', #812, #8783, #5466, .T. ) ;
#3977 = DIRECTION ( 'NONE',  ( -1.000000000000000000, -0.000000000000000000, 2.832201593431519163E-15 ) ) ;
#3978 = EDGE_CURVE ( 'NONE', #4513, #5564, #5613, .T. ) ;
#3979 = DIRECTION ( 'NONE',  ( 0.000000000000000000, 0.000000000000000000, -1.000000000000000000 ) ) ;
#3980 = VECTOR ( 'NONE', #8568, 1000.000000000000000 ) ;
#3981 = ORIENTED_EDGE ( 'NONE', *, *, #813, .F. ) ;
#3982 = DIRECTION ( 'NONE',  ( -0.000000000000000000, -1.000000000000000000, 0.000000000000000000 ) ) ;
#3983 = CARTESIAN_POINT ( 'NONE',  ( 48.99999999999999289, 8.500000000000000000, 12.70000000000005613 ) ) ;
#3984 = VERTEX_POINT ( 'NONE', #6778 ) ;
#3985 = ORIENTED_EDGE ( 'NONE', *, *, #3350, .F. ) ;
#3986 = ORIENTED_EDGE ( 'NONE', *, *, #7421, .T. ) ;
#3987 = DIRECTION ( 'NONE',  ( 1.000000000000000000, 0.000000000000000000, 0.000000000000000000 ) ) ;
#3988 = EDGE_CURVE ( 'NONE', #6024, #2899, #7459, .T. ) ;
#3989 = FACE_OUTER_BOUND ( 'NONE', #3153, .T. ) ;
#3990 = DIRECTION ( 'NONE',  ( -0.000000000000000000, -0.000000000000000000, 1.000000000000000000 ) ) ;
#3991 = DIRECTION ( 'NONE',  ( 8.587739980083207367E-17, 0.000000000000000000, 1.000000000000000000 ) ) ;
#3992 = DIRECTION ( 'NONE',  ( -0.000000000000000000, -0.000000000000000000, 1.000000000000000000 ) ) ;
#3993 = ORIENTED_EDGE ( 'NONE', *, *, #718, .F. ) ;
#3994 = ORIENTED_EDGE ( 'NONE', *, *, #4542, .F. ) ;
#3995 = LINE ( 'NONE', #3623, #2939 ) ;
#3996 = DIRECTION ( 'NONE',  ( 1.000000000000000000, -0.000000000000000000, 0.000000000000000000 ) ) ;
#3997 = EDGE_CURVE ( 'NONE', #5854, #1509, #5897, .T. ) ;
#3998 = PRODUCT_DEFINITION ( 'UNKNOWN', '', #514, #5103 ) ;
#3999 = CARTESIAN_POINT ( 'NONE',  ( 39.00000000000000000, -7.000000000000000000, -2.399999999999995914 ) ) ;
#4000 = CARTESIAN_POINT ( 'NONE',  ( 46.99999999999945999, 8.500000000000000000, 17.30000000000005045 ) ) ;
#4001 = VECTOR ( 'NONE', #3398, 1000.000000000000000 ) ;
#4002 = VERTEX_POINT ( 'NONE', #2741 ) ;
#4003 = DIRECTION ( 'NONE',  ( 0.000000000000000000, 0.000000000000000000, -1.000000000000000000 ) ) ;
#4004 = ORIENTED_EDGE ( 'NONE', *, *, #5165, .T. ) ;
#4005 = ORIENTED_EDGE ( 'NONE', *, *, #4101, .T. ) ;
#4006 = DIRECTION ( 'NONE',  ( 1.000000000000000000, -0.000000000000000000, -8.587739980083207367E-17 ) ) ;
#4007 = ORIENTED_EDGE ( 'NONE', *, *, #622, .F. ) ;
#4008 = AXIS2_PLACEMENT_3D ( 'NONE', #3453, #3319, #2690 ) ;
#4009 = CARTESIAN_POINT ( 'NONE',  ( 3.000000000000000888, -12.00000000000000000, -34.39999999999999147 ) ) ;
#4010 = CARTESIAN_POINT ( 'NONE',  ( 39.00000000000000000, -7.000000000000000000, 16.60000000000000497 ) ) ;
#4011 = DIRECTION ( 'NONE',  ( -1.000000000000000000, 0.000000000000000000, -8.587739980083203670E-17 ) ) ;
#4012 = LINE ( 'NONE', #5505, #8292 ) ;
#4013 = AXIS2_PLACEMENT_3D ( 'NONE', #5114, #4342, #7824 ) ;
#4014 = CARTESIAN_POINT ( 'NONE',  ( 49.00000000000016342, -6.737215665719536339, -34.23333333333332718 ) ) ;
#4015 = AXIS2_PLACEMENT_3D ( 'NONE', #4901, #8280, #1290 ) ;
#4016 = ORIENTED_EDGE ( 'NONE', *, *, #6766, .T. ) ;
#4017 = CARTESIAN_POINT ( 'NONE',  ( 39.00000000000000000, -7.289986464112103270, -34.39999999999999147 ) ) ;
#4018 = DIRECTION ( 'NONE',  ( 0.000000000000000000, 0.000000000000000000, 1.000000000000000000 ) ) ;
#4019 = LINE ( 'NONE', #8743, #2944 ) ;
#4020 = VECTOR ( 'NONE', #8484, 1000.000000000000000 ) ;
#4021 = CARTESIAN_POINT ( 'NONE',  ( 46.99999999999931788, -2.046310621858798183E-13, -32.34999999999988063 ) ) ;
#4022 = PLANE ( 'NONE',  #8426 ) ;
#4023 = VECTOR ( 'NONE', #3557, 1000.000000000000000 ) ;
#4024 = CARTESIAN_POINT ( 'NONE',  ( -38.61211505398279797, -6.489461452405258512, -34.15403415142271371 ) ) ;
#4025 = VECTOR ( 'NONE', #3456, 1000.000000000000000 ) ;
#4026 = ORIENTED_EDGE ( 'NONE', *, *, #6137, .F. ) ;
#4027 = ADVANCED_FACE ( 'NONE', ( #5523 ), #5751, .T. ) ;
#4028 = CARTESIAN_POINT ( 'NONE',  ( -38.00000000000000000, -11.00000000000000000, -1.399999999999995914 ) ) ;
#4029 = ORIENTED_EDGE ( 'NONE', *, *, #6013, .T. ) ;
#4030 =( BOUNDED_CURVE ( )  B_SPLINE_CURVE ( 3, ( #1105, #8691, #4587, #3875 ),
 .UNSPECIFIED., .F., .F. ) 
 B_SPLINE_CURVE_WITH_KNOTS ( ( 4, 4 ),
 ( 1.570796326794896780, 3.141592653589793116 ),
 .UNSPECIFIED. ) 
 CURVE ( )  GEOMETRIC_REPRESENTATION_ITEM ( )  RATIONAL_B_SPLINE_CURVE ( ( 1.000000000000000000, 0.8047378541243650485, 0.8047378541243650485, 1.000000000000000000 ) ) 
 REPRESENTATION_ITEM ( '' )  );
#4031 = LINE ( 'NONE', #4865, #4339 ) ;
#4032 = VERTEX_POINT ( 'NONE', #3086 ) ;
#4033 = EDGE_CURVE ( 'NONE', #1944, #5424, #3509, .T. ) ;
#4034 = VERTEX_POINT ( 'NONE', #894 ) ;
#4035 = DIRECTION ( 'NONE',  ( 0.000000000000000000, 0.000000000000000000, -1.000000000000000000 ) ) ;
#4036 = AXIS2_PLACEMENT_3D ( 'NONE', #968, #7100, #209 ) ;
#4037 = CARTESIAN_POINT ( 'NONE',  ( 49.00000000000015632, 8.500000000000000000, 15.50000000000004796 ) ) ;
#4038 = B_SPLINE_CURVE_WITH_KNOTS ( 'NONE', 3,
 ( #4081, #4659, #2744, #3419, #8802, #7387, #5393, #1317, #2699, #1266, #5483, #5435, #2783, #8180 ),
 .UNSPECIFIED., .F., .F.,
 ( 4, 2, 2, 2, 2, 2, 4 ),
 ( 0.000000000000000000, 0.0009681549043502043561, 0.001936309808700408712, 0.002420387260875512137, 0.002904464713050615779, 0.003388542165225718987, 0.003872619617400822629 ),
 .UNSPECIFIED. ) ;
#4039 = DIRECTION ( 'NONE',  ( 1.000000000000000000, -0.000000000000000000, -0.000000000000000000 ) ) ;
#4040 = EDGE_CURVE ( 'NONE', #2899, #7514, #4314, .T. ) ;
#4041 = CARTESIAN_POINT ( 'NONE',  ( 42.49999999999943157, 17.00000000000000000, 10.60000000000000497 ) ) ;
#4042 = VERTEX_POINT ( 'NONE', #4964 ) ;
#4043 = EDGE_LOOP ( 'NONE', ( #44, #3493, #6405, #4936 ) ) ;
#4044 = CARTESIAN_POINT ( 'NONE',  ( -39.00000000000000000, -12.00000000000000000, 22.60000000000000142 ) ) ;
#4045 = DIRECTION ( 'NONE',  ( 0.000000000000000000, 0.000000000000000000, 1.000000000000000000 ) ) ;
#4046 = FACE_OUTER_BOUND ( 'NONE', #2637, .T. ) ;
#4047 = DIRECTION ( 'NONE',  ( 0.000000000000000000, -1.000000000000000000, 0.000000000000000000 ) ) ;
#4048 = EDGE_LOOP ( 'NONE', ( #1211, #1611, #3320, #5801 ) ) ;
#4049 = ADVANCED_FACE ( 'NONE', ( #7067 ), #936, .T. ) ;
#4050 = LINE ( 'NONE', #6250, #5843 ) ;
#4051 = ORIENTED_EDGE ( 'NONE', *, *, #7537, .T. ) ;
#4052 = ORIENTED_EDGE ( 'NONE', *, *, #215, .F. ) ;
#4053 = FACE_OUTER_BOUND ( 'NONE', #8177, .T. ) ;
#4054 = ORIENTED_EDGE ( 'NONE', *, *, #4055, .T. ) ;
#4055 = EDGE_CURVE ( 'NONE', #1499, #1550, #2274, .T. ) ;
#4056 = CARTESIAN_POINT ( 'NONE',  ( 38.48958023590738975, -6.963845046725262833, 16.72994517523097713 ) ) ;
#4057 = DIRECTION ( 'NONE',  ( -1.000000000000000000, 0.000000000000000000, 0.000000000000000000 ) ) ;
#4058 = AXIS2_PLACEMENT_3D ( 'NONE', #8188, #6744, #8811 ) ;
#4059 = CARTESIAN_POINT ( 'NONE',  ( 47.99999999999999289, 8.499999999999843681, -6.999999999999970690 ) ) ;
#4060 = CARTESIAN_POINT ( 'NONE',  ( -39.00000000000000000, 17.00000000000000000, -23.59999999999999076 ) ) ;
#4061 = EDGE_CURVE ( 'NONE', #6320, #4415, #5055, .T. ) ;
#4062 = EDGE_LOOP ( 'NONE', ( #6015, #4306, #2339, #6509 ) ) ;
#4063 = MECHANICAL_DESIGN_GEOMETRIC_PRESENTATION_REPRESENTATION (  '', ( #2063 ), #6358 ) ;
#4064 = CARTESIAN_POINT ( 'NONE',  ( 38.02230555164983627, -4.778657064127481924, -33.55913098750570356 ) ) ;
#4065 = CARTESIAN_POINT ( 'NONE',  ( 0.000000000000000000, 17.00000000000000000, 40.39999999999999858 ) ) ;
#4066 = EDGE_CURVE ( 'NONE', #608, #4963, #8431, .T. ) ;
#4067 = CARTESIAN_POINT ( 'NONE',  ( 49.00000000000010658, 8.499999999999843681, -5.199999999999973532 ) ) ;
#4068 = DIRECTION ( 'NONE',  ( -1.000000000000000000, -0.000000000000000000, -0.000000000000000000 ) ) ;
#4069 = VECTOR ( 'NONE', #7920, 1000.000000000000000 ) ;
#4070 = CARTESIAN_POINT ( 'NONE',  ( 47.99999999999999289, -12.00000000000000000, -2.399999999999995914 ) ) ;
#4071 = ORIENTED_EDGE ( 'NONE', *, *, #984, .F. ) ;
#4072 = CARTESIAN_POINT ( 'NONE',  ( -46.99999999999945999, 8.500000000000000000, 17.30000000000005045 ) ) ;
#4073 = FACE_OUTER_BOUND ( 'NONE', #5780, .T. ) ;
#4074 = ORIENTED_EDGE ( 'NONE', *, *, #7899, .T. ) ;
#4075 = AXIS2_PLACEMENT_3D ( 'NONE', #1342, #2051, #8742 ) ;
#4076 = ORIENTED_EDGE ( 'NONE', *, *, #3663, .F. ) ;
#4077 = ORIENTED_EDGE ( 'NONE', *, *, #5390, .F. ) ;
#4078 = DIRECTION ( 'NONE',  ( 0.000000000000000000, 1.000000000000000000, 0.000000000000000000 ) ) ;
#4079 = DIRECTION ( 'NONE',  ( 0.000000000000000000, 0.000000000000000000, -1.000000000000000000 ) ) ;
#4080 = VECTOR ( 'NONE', #8067, 1000.000000000000000 ) ;
#4081 = CARTESIAN_POINT ( 'NONE',  ( -37.00000000000000000, -4.326919863076805761, -34.39999999999999147 ) ) ;
#4082 = CARTESIAN_POINT ( 'NONE',  ( 42.49999999999992895, 8.499999999999687361, -27.69999999999998153 ) ) ;
#4083 =( BOUNDED_CURVE ( )  B_SPLINE_CURVE ( 3, ( #4940, #7787, #5074, #3103 ),
 .UNSPECIFIED., .F., .F. ) 
 B_SPLINE_CURVE_WITH_KNOTS ( ( 4, 4 ),
 ( 4.712388980384689674, 6.283185307179586232 ),
 .UNSPECIFIED. ) 
 CURVE ( )  GEOMETRIC_REPRESENTATION_ITEM ( )  RATIONAL_B_SPLINE_CURVE ( ( 1.000000000000000000, 0.8047378541243649375, 0.8047378541243649375, 1.000000000000000000 ) ) 
 REPRESENTATION_ITEM ( '' )  );
#4084 = ORIENTED_EDGE ( 'NONE', *, *, #4796, .T. ) ;
#4085 = EDGE_LOOP ( 'NONE', ( #3649, #8682, #7203, #7043 ) ) ;
#4086 = DIRECTION ( 'NONE',  ( 1.000000000000000000, -0.000000000000000000, -2.887905366413996165E-15 ) ) ;
#4087 = DIRECTION ( 'NONE',  ( 0.000000000000000000, 0.000000000000000000, -1.000000000000000000 ) ) ;
#4088 = FACE_OUTER_BOUND ( 'NONE', #7907, .T. ) ;
#4089 = EDGE_CURVE ( 'NONE', #148, #5759, #8007, .T. ) ;
#4090 = DIRECTION ( 'NONE',  ( -1.000000000000000000, 0.000000000000000000, 0.000000000000000000 ) ) ;
#4091 = EDGE_LOOP ( 'NONE', ( #3451, #2060, #335, #1562 ) ) ;
#4092 = AXIS2_PLACEMENT_3D ( 'NONE', #6851, #4149, #520 ) ;
#4093 = CARTESIAN_POINT ( 'NONE',  ( 46.99999999999939604, 6.854551732809460063, -4.149999999999932854 ) ) ;
#4094 = ORIENTED_EDGE ( 'NONE', *, *, #7967, .T. ) ;
#4095 = ORIENTED_EDGE ( 'NONE', *, *, #964, .T. ) ;
#4096 = CARTESIAN_POINT ( 'NONE',  ( 49.00000000000016342, -7.000000000000000000, 16.60000000000000497 ) ) ;
#4097 = ORIENTED_EDGE ( 'NONE', *, *, #7760, .F. ) ;
#4098 = CARTESIAN_POINT ( 'NONE',  ( 47.99999999999999289, 46.00000000000000000, 39.39999999999999858 ) ) ;
#4099 = CARTESIAN_POINT ( 'NONE',  ( -47.99999999999998579, 8.499999999999843681, -6.999999999999698019 ) ) ;
#4100 = DIRECTION ( 'NONE',  ( 0.000000000000000000, 0.000000000000000000, 1.000000000000000000 ) ) ;
#4101 = EDGE_CURVE ( 'NONE', #4196, #3012, #2368, .T. ) ;
#4102 = CARTESIAN_POINT ( 'NONE',  ( -38.00000000000000000, 17.00000000000000000, -1.399999999999995914 ) ) ;
#4103 = PLANE ( 'NONE',  #3007 ) ;
#4104 = ORIENTED_EDGE ( 'NONE', *, *, #1166, .T. ) ;
#4105 = CYLINDRICAL_SURFACE ( 'NONE', #7842, 1.799999999999996048 ) ;
#4106 = CARTESIAN_POINT ( 'NONE',  ( -39.00000000000000000, 17.00000000000000000, 39.39999999999999858 ) ) ;
#4107 = CARTESIAN_POINT ( 'NONE',  ( 46.99999999999943157, 10.61852447854383286, 6.130607966083682747 ) ) ;
#4108 = FACE_BOUND ( 'NONE', #5474, .T. ) ;
#4109 = ADVANCED_FACE ( 'NONE', ( #4331 ), #7767, .F. ) ;
#4110 = CARTESIAN_POINT ( 'NONE',  ( 37.92374048422619381, -4.545469637188280565, -34.39999999999999147 ) ) ;
#4111 = ADVANCED_FACE ( 'NONE', ( #8386 ), #6411, .F. ) ;
#4112 = CARTESIAN_POINT ( 'NONE',  ( 37.00000000000000000, 6.499999999999999112, 39.39999999999999858 ) ) ;
#4113 = VERTEX_POINT ( 'NONE', #7640 ) ;
#4114 = CARTESIAN_POINT ( 'NONE',  ( -38.00000000000000000, -10.93827373350304377, 29.10000000000000142 ) ) ;
#4115 = CIRCLE ( 'NONE', #6696, 1.000000000000000888 ) ;
#4116 = CARTESIAN_POINT ( 'NONE',  ( 38.00000000000000000, -1.000000000000000000, -23.59999999999999076 ) ) ;
#4117 = ORIENTED_EDGE ( 'NONE', *, *, #4988, .T. ) ;
#4118 = VERTEX_POINT ( 'NONE', #6979 ) ;
#4119 = DIRECTION ( 'NONE',  ( 0.000000000000000000, 0.000000000000000000, -1.000000000000000000 ) ) ;
#4120 = CARTESIAN_POINT ( 'NONE',  ( -42.49999999999943157, 17.00000000000000000, 10.60000000000000497 ) ) ;
#4121 = EDGE_CURVE ( 'NONE', #63, #511, #1876, .T. ) ;
#4122 = PLANE ( 'NONE',  #5832 ) ;
#4123 = DIRECTION ( 'NONE',  ( 1.000000000000000000, 0.000000000000000000, 0.000000000000000000 ) ) ;
#4124 = VERTEX_POINT ( 'NONE', #7280 ) ;
#4125 = ORIENTED_EDGE ( 'NONE', *, *, #3268, .F. ) ;
#4126 = AXIS2_PLACEMENT_3D ( 'NONE', #5798, #7127, #999 ) ;
#4127 = DIRECTION ( 'NONE',  ( 8.587739980083207367E-17, 0.000000000000000000, 1.000000000000000000 ) ) ;
#4128 = CARTESIAN_POINT ( 'NONE',  ( 37.00000000000000000, 6.499999999999999112, 0.000000000000000000 ) ) ;
#4129 = DIRECTION ( 'NONE',  ( 0.000000000000000000, 0.000000000000000000, -1.000000000000000000 ) ) ;
#4130 =( BOUNDED_CURVE ( )  B_SPLINE_CURVE ( 3, ( #6892, #81, #5469, #8124 ),
 .UNSPECIFIED., .F., .T. ) 
 B_SPLINE_CURVE_WITH_KNOTS ( ( 4, 4 ),
 ( 4.712388980384689674, 6.283185307179586232 ),
 .UNSPECIFIED. ) 
 CURVE ( )  GEOMETRIC_REPRESENTATION_ITEM ( )  RATIONAL_B_SPLINE_CURVE ( ( 1.000000000000000000, 0.8047378541243649375, 0.8047378541243649375, 1.000000000000000000 ) ) 
 REPRESENTATION_ITEM ( '' )  );
#4131 = VERTEX_POINT ( 'NONE', #2498 ) ;
#4132 = TOROIDAL_SURFACE ( 'NONE', #843, 2.000000000000000000, 1.000000000000000000 ) ;
#4133 = DIRECTION ( 'NONE',  ( 1.000000000000000000, -0.000000000000000000, -0.000000000000000000 ) ) ;
#4134 = EDGE_LOOP ( 'NONE', ( #2779, #7568, #8685, #7882, #3036 ) ) ;
#4135 = EDGE_LOOP ( 'NONE', ( #3800, #3079, #5357, #4125 ) ) ;
#4136 = EDGE_CURVE ( 'NONE', #4472, #6072, #7237, .T. ) ;
#4137 = ORIENTED_EDGE ( 'NONE', *, *, #3860, .F. ) ;
#4138 = CARTESIAN_POINT ( 'NONE',  ( 39.00000000000000000, 0.000000000000000000, -2.099999999999990763 ) ) ;
#4139 = CARTESIAN_POINT ( 'NONE',  ( 39.00000000000000000, -12.00000000000000000, 16.60000000000000497 ) ) ;
#4140 = EDGE_CURVE ( 'NONE', #867, #3641, #5235, .T. ) ;
#4141 = VECTOR ( 'NONE', #610, 1000.000000000000000 ) ;
#4142 = DIRECTION ( 'NONE',  ( -1.000000000000000000, 0.000000000000000000, 0.000000000000000000 ) ) ;
#4143 = DIRECTION ( 'NONE',  ( 0.000000000000000000, -1.000000000000000000, 0.000000000000000000 ) ) ;
#4144 = VECTOR ( 'NONE', #5061, 1000.000000000000000 ) ;
#4145 = ORIENTED_EDGE ( 'NONE', *, *, #6008, .F. ) ;
#4146 = CARTESIAN_POINT ( 'NONE',  ( 49.00000000000015632, 8.500000000000000000, 15.50000000000004796 ) ) ;
#4147 = EDGE_CURVE ( 'NONE', #1550, #7877, #6719, .T. ) ;
#4148 = DIRECTION ( 'NONE',  ( 0.000000000000000000, 1.000000000000000000, -0.000000000000000000 ) ) ;
#4149 = DIRECTION ( 'NONE',  ( -1.416100796715744199E-15, 0.8660254037844418162, 0.4999999999999945044 ) ) ;
#4150 = DIRECTION ( 'NONE',  ( 0.000000000000000000, -1.000000000000000000, -0.000000000000000000 ) ) ;
#4152 = AXIS2_PLACEMENT_3D ( 'NONE', #4060, #30, #3396 ) ;
#4151 = CARTESIAN_POINT ( 'NONE',  ( 37.00000000840381631, -4.649154160810967440, -34.39999999999999147 ) ) ;
#4153 = CYLINDRICAL_SURFACE ( 'NONE', #1696, 1.000000000000000888 ) ;
#4154 = EDGE_LOOP ( 'NONE', ( #5898, #2206, #4176, #6169 ) ) ;
#4155 = DIRECTION ( 'NONE',  ( -1.000000000000000000, 0.000000000000000000, -8.587739980083207367E-17 ) ) ;
#4156 = ADVANCED_FACE ( 'NONE', ( #5957 ), #6582, .F. ) ;
#4157 = AXIS2_PLACEMENT_3D ( 'NONE', #1852, #377, #3287 ) ;
#4158 = ORIENTED_EDGE ( 'NONE', *, *, #5591, .F. ) ;
#4159 = ORIENTED_EDGE ( 'NONE', *, *, #4322, .F. ) ;
#4160 = LINE ( 'NONE', #2696, #3599 ) ;
#4161 = CARTESIAN_POINT ( 'NONE',  ( 0.000000000000000000, -11.00000000000000000, -39.39999999999997016 ) ) ;
#4162 = AXIS2_PLACEMENT_3D ( 'NONE', #6186, #4321, #6970 ) ;
#4163 = PLANE ( 'NONE',  #4968 ) ;
#4164 = DIRECTION ( 'NONE',  ( -0.000000000000000000, -1.000000000000000000, -0.000000000000000000 ) ) ;
#4165 = EDGE_CURVE ( 'NONE', #3666, #5325, #1118, .T. ) ;
#4166 = ORIENTED_EDGE ( 'NONE', *, *, #5916, .F. ) ;
#4167 = AXIS2_PLACEMENT_3D ( 'NONE', #3206, #7978, #3966 ) ;
#4168 = ORIENTED_EDGE ( 'NONE', *, *, #2652, .F. ) ;
#4169 = VECTOR ( 'NONE', #5600, 1000.000000000000000 ) ;
#4170 = ADVANCED_FACE ( 'NONE', ( #1250 ), #5146, .F. ) ;
#4171 = CARTESIAN_POINT ( 'NONE',  ( -38.00000000000000000, 16.00000000000000000, 9.600000000000004974 ) ) ;
#4172 = DIRECTION ( 'NONE',  ( 0.000000000000000000, 0.000000000000000000, 1.000000000000000000 ) ) ;
#4173 = CARTESIAN_POINT ( 'NONE',  ( -48.00000000000000000, 8.499999999999687361, -29.49999999999972289 ) ) ;
#4174 = DIRECTION ( 'NONE',  ( -6.393641419399111324E-29, 1.000000000000000000, -2.213937303402119176E-14 ) ) ;
#4175 = CARTESIAN_POINT ( 'NONE',  ( -48.99999999999999289, -11.00000000000000000, -4.207992590240770895E-15 ) ) ;
#4176 = ORIENTED_EDGE ( 'NONE', *, *, #2941, .T. ) ;
#4177 = ORIENTED_EDGE ( 'NONE', *, *, #5067, .F. ) ;
#4178 = ORIENTED_EDGE ( 'NONE', *, *, #8634, .F. ) ;
#4179 = FACE_OUTER_BOUND ( 'NONE', #2740, .T. ) ;
#4180 = FACE_OUTER_BOUND ( 'NONE', #8258, .T. ) ;
#4181 = CARTESIAN_POINT ( 'NONE',  ( -48.87704839954328406, -6.861896202518604326, -1.897347333412081838 ) ) ;
#4182 = DIRECTION ( 'NONE',  ( -8.587739980083207367E-17, 0.000000000000000000, -1.000000000000000000 ) ) ;
#4183 = ORIENTED_EDGE ( 'NONE', *, *, #5960, .F. ) ;
#4184 = VERTEX_POINT ( 'NONE', #395 ) ;
#4185 = DIRECTION ( 'NONE',  ( -1.000000000000000000, 0.000000000000000000, 8.587739980083207367E-17 ) ) ;
#4187 = CIRCLE ( 'NONE', #1906, 1.000000000000000888 ) ;
#4186 = LINE ( 'NONE', #5598, #3636 ) ;
#4188 = CARTESIAN_POINT ( 'NONE',  ( 49.00000000000016342, -7.000000000000000000, -2.399999999999995914 ) ) ;
#4189 = LINE ( 'NONE', #2681, #6764 ) ;
#4190 = EDGE_CURVE ( 'NONE', #5359, #8043, #3887, .T. ) ;
#4191 = AXIS2_PLACEMENT_3D ( 'NONE', #6967, #2219, #3321 ) ;
#4192 = EDGE_CURVE ( 'NONE', #5508, #5581, #3458, .T. ) ;
#4193 = EDGE_LOOP ( 'NONE', ( #2614, #7336, #7052, #8172 ) ) ;
#4194 = CARTESIAN_POINT ( 'NONE',  ( 38.37847741122794787, -6.942833506000133603, 22.39413716026063383 ) ) ;
#4195 = EDGE_LOOP ( 'NONE', ( #6464, #5606, #52, #7473, #7866, #5825, #935, #558, #3237, #3428, #7571, #2061, #1729, #2748, #1709, #7991, #4272, #8694, #1207, #7718, #5963, #7996, #4328, #3904, #7064, #5253 ) ) ;
#4196 = VERTEX_POINT ( 'NONE', #5191 ) ;
#4197 = SPHERICAL_SURFACE ( 'NONE', #1025, 1.000000000000000000 ) ;
#4198 = CIRCLE ( 'NONE', #3209, 1.799999999999999600 ) ;
#4199 = FACE_OUTER_BOUND ( 'NONE', #929, .T. ) ;
#4200 = EDGE_CURVE ( 'NONE', #4530, #8405, #4413, .T. ) ;
#4201 = CARTESIAN_POINT ( 'NONE',  ( -38.00000000000000000, 17.00000000000000000, 39.39999999999999858 ) ) ;
#4202 = AXIS2_PLACEMENT_3D ( 'NONE', #7807, #3081, #4417 ) ;
#4203 = DIRECTION ( 'NONE',  ( 0.000000000000000000, 1.000000000000000000, -0.000000000000000000 ) ) ;
#4204 = EDGE_LOOP ( 'NONE', ( #6996, #1693, #2694, #3554 ) ) ;
#4205 = EDGE_LOOP ( 'NONE', ( #3254, #6544, #1014, #4982 ) ) ;
#4206 = CARTESIAN_POINT ( 'NONE',  ( 49.00000000000016342, 0.000000000000000000, -15.39999999999999325 ) ) ;
#4207 = CARTESIAN_POINT ( 'NONE',  ( 47.99999999999999289, -7.000000000000000000, 22.60000000000000142 ) ) ;
#4208 = VECTOR ( 'NONE', #3192, 1000.000000000000000 ) ;
#4209 = EDGE_CURVE ( 'NONE', #3534, #3692, #8427, .T. ) ;
#4210 = CARTESIAN_POINT ( 'NONE',  ( -46.99999999999945288, 8.500000000000000000, 15.50000000000005507 ) ) ;
#4211 = EDGE_CURVE ( 'NONE', #3536, #5396, #3929, .T. ) ;
#4212 = CARTESIAN_POINT ( 'NONE',  ( -47.99999999999999289, 16.00000000000000000, -40.39999999999997016 ) ) ;
#4213 = ORIENTED_EDGE ( 'NONE', *, *, #4277, .T. ) ;
#4214 = ORIENTED_EDGE ( 'NONE', *, *, #8408, .T. ) ;
#4215 = VECTOR ( 'NONE', #4548, 1000.000000000000000 ) ;
#4216 = EDGE_LOOP ( 'NONE', ( #7555, #2715, #3783, #2507 ) ) ;
#4217 = CARTESIAN_POINT ( 'NONE',  ( 47.99999999999999289, -12.00000000000000000, -15.39999999999999325 ) ) ;
#4218 = DIRECTION ( 'NONE',  ( -8.587739980083207367E-17, 0.000000000000000000, 1.000000000000000000 ) ) ;
#4219 = DIRECTION ( 'NONE',  ( -8.587739980083207367E-17, 0.000000000000000000, 1.000000000000000000 ) ) ;
#4220 = TOROIDAL_SURFACE ( 'NONE', #1945, 2.000000000000000000, 1.000000000000000000 ) ;
#4221 = CARTESIAN_POINT ( 'NONE',  ( -47.99999999999999289, -7.000000000000000000, -21.39999999999999503 ) ) ;
#4222 = ORIENTED_EDGE ( 'NONE', *, *, #777, .T. ) ;
#4223 = ORIENTED_EDGE ( 'NONE', *, *, #2511, .F. ) ;
#4224 = DIRECTION ( 'NONE',  ( -6.393641419399114687E-29, 1.000000000000000000, -2.213937303402120122E-14 ) ) ;
#4225 = ORIENTED_EDGE ( 'NONE', *, *, #7380, .T. ) ;
#4226 = DIRECTION ( 'NONE',  ( 0.000000000000000000, 0.000000000000000000, -1.000000000000000000 ) ) ;
#4227 = DIRECTION ( 'NONE',  ( -1.000000000000000000, -0.000000000000000000, 2.832201593431519163E-15 ) ) ;
#4228 = CYLINDRICAL_SURFACE ( 'NONE', #6249, 1.000000000000000888 ) ;
#4229 = FACE_OUTER_BOUND ( 'NONE', #7183, .T. ) ;
#4230 = DIRECTION ( 'NONE',  ( 0.000000000000000000, 1.000000000000000000, -0.000000000000000000 ) ) ;
#4231 = CARTESIAN_POINT ( 'NONE',  ( -48.99999999999999289, 8.499999999999687361, -29.49999999999972289 ) ) ;
#4232 = EDGE_LOOP ( 'NONE', ( #8159, #6622, #2786, #1870 ) ) ;
#4233 = DIRECTION ( 'NONE',  ( 0.000000000000000000, 0.000000000000000000, -1.000000000000000000 ) ) ;
#4234 = EDGE_CURVE ( 'NONE', #8770, #3762, #8699, .T. ) ;
#4235 = ORIENTED_EDGE ( 'NONE', *, *, #6421, .T. ) ;
#4236 = DIRECTION ( 'NONE',  ( -1.000000000000000000, -0.000000000000000000, 2.832201593431519163E-15 ) ) ;
#4237 = CIRCLE ( 'NONE', #6546, 8.599999999999996092 ) ;
#4238 = EDGE_LOOP ( 'NONE', ( #6159, #6945, #4991, #5097 ) ) ;
#4239 = DIRECTION ( 'NONE',  ( -8.587739980083207367E-17, 0.000000000000000000, 1.000000000000000000 ) ) ;
#4240 = EDGE_CURVE ( 'NONE', #4763, #5612, #1072, .T. ) ;
#4241 = DIRECTION ( 'NONE',  ( -8.587739980083207367E-17, 0.000000000000000000, -1.000000000000000000 ) ) ;
#4242 = DIRECTION ( 'NONE',  ( 0.000000000000000000, 0.000000000000000000, 1.000000000000000000 ) ) ;
#4243 = CIRCLE ( 'NONE', #2249, 1.000000000000000888 ) ;
#4244 = CYLINDRICAL_SURFACE ( 'NONE', #702, 1.000000000000000888 ) ;
#4245 = CARTESIAN_POINT ( 'NONE',  ( -47.99999999999999289, -7.289986464112103270, -33.39999999999999147 ) ) ;
#4246 = ORIENTED_EDGE ( 'NONE', *, *, #1662, .T. ) ;
#4247 = EDGE_CURVE ( 'NONE', #7698, #4530, #6541, .T. ) ;
#4248 = ORIENTED_EDGE ( 'NONE', *, *, #275, .F. ) ;
#4249 = LINE ( 'NONE', #687, #5891 ) ;
#4251 = VECTOR ( 'NONE', #190, 1000.000000000000000 ) ;
#4250 = CARTESIAN_POINT ( 'NONE',  ( -46.99999999999933209, -5.900142913566566808E-13, -26.64999999999976765 ) ) ;
#4252 = ADVANCED_FACE ( 'NONE', ( #3975 ), #572, .F. ) ;
#4253 = DIRECTION ( 'NONE',  ( -1.000000000000000000, 0.000000000000000000, 8.587739980083207367E-17 ) ) ;
#4254 = DIRECTION ( 'NONE',  ( 0.000000000000000000, 0.000000000000000000, -1.000000000000000000 ) ) ;
#4255 = ORIENTED_EDGE ( 'NONE', *, *, #1204, .T. ) ;
#4256 = AXIS2_PLACEMENT_3D ( 'NONE', #3501, #4164, #6827 ) ;
#4257 = ORIENTED_EDGE ( 'NONE', *, *, #2441, .F. ) ;
#4258 = ADVANCED_FACE ( 'NONE', ( #2411 ), #8562, .T. ) ;
#4259 = EDGE_CURVE ( 'NONE', #4747, #6264, #5914, .T. ) ;
#4260 = ORIENTED_EDGE ( 'NONE', *, *, #2358, .T. ) ;
#4261 = DIRECTION ( 'NONE',  ( 8.587739980083207367E-17, 0.000000000000000000, 1.000000000000000000 ) ) ;
#4262 = CARTESIAN_POINT ( 'NONE',  ( -38.00000000000000000, -11.00000000000000000, -20.39999999999999503 ) ) ;
#4263 = EDGE_CURVE ( 'NONE', #7381, #7334, #4458, .T. ) ;
#4264 = CARTESIAN_POINT ( 'NONE',  ( 28.94987437106619765, -11.00000000000000000, -40.39999999999997016 ) ) ;
#4265 = CIRCLE ( 'NONE', #4703, 1.000000000000000888 ) ;
#4266 = B_SPLINE_CURVE_WITH_KNOTS ( 'NONE', 3,
 ( #8790, #8081, #2009, #6677, #1965, #4602, #7423, #1302, #4024, #6770, #2684, #5422, #1558, #2139 ),
 .UNSPECIFIED., .F., .F.,
 ( 4, 2, 2, 2, 2, 2, 4 ),
 ( 0.000000000000000000, 0.0007183022042309368310, 0.001436604408461873662, 0.002154906612692810385, 0.002514057714808287311, 0.002693633265866023172, 0.002873208816923758600 ),
 .UNSPECIFIED. ) ;
#4267 = DIRECTION ( 'NONE',  ( 1.000000000000000000, 0.000000000000000000, -8.587739980083203670E-17 ) ) ;
#4268 = VERTEX_POINT ( 'NONE', #6228 ) ;
#4269 = ORIENTED_EDGE ( 'NONE', *, *, #5366, .T. ) ;
#4270 = CARTESIAN_POINT ( 'NONE',  ( 37.87835421967695737, -6.706009067002883128, -34.39999999999999858 ) ) ;
#4271 = EDGE_CURVE ( 'NONE', #6900, #7022, #6096, .T. ) ;
#4272 = ORIENTED_EDGE ( 'NONE', *, *, #3350, .T. ) ;
#4273 = VECTOR ( 'NONE', #5415, 1000.000000000000000 ) ;
#4274 = CARTESIAN_POINT ( 'NONE',  ( 48.99999999999999289, -10.93827373350304377, 10.10000000000000497 ) ) ;
#4275 = DIRECTION ( 'NONE',  ( -0.000000000000000000, -1.000000000000000000, -0.000000000000000000 ) ) ;
#4276 = DIRECTION ( 'NONE',  ( 0.000000000000000000, 0.000000000000000000, 1.000000000000000000 ) ) ;
#4277 = EDGE_CURVE ( 'NONE', #5671, #2595, #7418, .T. ) ;
#4278 = DIRECTION ( 'NONE',  ( 8.587739980083207367E-17, 0.000000000000000000, 1.000000000000000000 ) ) ;
#4279 = DIRECTION ( 'NONE',  ( 1.000000000000000000, 0.000000000000000000, 2.887905366413996165E-15 ) ) ;
#4280 = AXIS2_PLACEMENT_3D ( 'NONE', #7288, #2553, #445 ) ;
#4281 = DIRECTION ( 'NONE',  ( 1.000000000000000000, -0.000000000000000000, 0.000000000000000000 ) ) ;
#4282 = EDGE_LOOP ( 'NONE', ( #5637, #1066, #6365, #4377 ) ) ;
#4283 = CARTESIAN_POINT ( 'NONE',  ( 0.000000000000000000, -12.00000000000000000, 16.60000000000000497 ) ) ;
#4284 = ORIENTED_EDGE ( 'NONE', *, *, #6949, .F. ) ;
#4285 = CARTESIAN_POINT ( 'NONE',  ( 39.00000000000000000, -12.00000000000000000, 40.39999999999999858 ) ) ;
#4286 = AXIS2_PLACEMENT_3D ( 'NONE', #1505, #2390, #6300 ) ;
#4287 = ORIENTED_EDGE ( 'NONE', *, *, #1794, .T. ) ;
#4288 = FACE_BOUND ( 'NONE', #3601, .T. ) ;
#4289 = VECTOR ( 'NONE', #8444, 1000.000000000000000 ) ;
#4290 = DIRECTION ( 'NONE',  ( 0.000000000000000000, 0.000000000000000000, 1.000000000000000000 ) ) ;
#4291 = AXIS2_PLACEMENT_3D ( 'NONE', #53, #6286, #2071 ) ;
#4292 = CARTESIAN_POINT ( 'NONE',  ( -38.02560494901582899, -6.798099027112986192, -20.65907781969313461 ) ) ;
#4293 = FACE_OUTER_BOUND ( 'NONE', #8225, .T. ) ;
#4294 = ORIENTED_EDGE ( 'NONE', *, *, #593, .T. ) ;
#4295 = ORIENTED_EDGE ( 'NONE', *, *, #4271, .F. ) ;
#4296 = CARTESIAN_POINT ( 'NONE',  ( -46.99999999999941735, -2.804869280115120045, 1.619392033916042140 ) ) ;
#4297 = VECTOR ( 'NONE', #7327, 1000.000000000000000 ) ;
#4298 = CIRCLE ( 'NONE', #8722, 0.9999999999999991118 ) ;
#4299 = CARTESIAN_POINT ( 'NONE',  ( 48.99999999999999289, -10.93827373350304377, 29.10000000000000142 ) ) ;
#4300 = ADVANCED_FACE ( 'NONE', ( #4108, #1299 ), #2004, .F. ) ;
#4301 = DIRECTION ( 'NONE',  ( 0.000000000000000000, 0.000000000000000000, 1.000000000000000000 ) ) ;
#4302 = FACE_OUTER_BOUND ( 'NONE', #8142, .T. ) ;
#4303 = ORIENTED_EDGE ( 'NONE', *, *, #2344, .T. ) ;
#4304 = VECTOR ( 'NONE', #2356, 1000.000000000000000 ) ;
#4305 = VECTOR ( 'NONE', #4619, 1000.000000000000000 ) ;
#4306 = ORIENTED_EDGE ( 'NONE', *, *, #1981, .F. ) ;
#4307 = ORIENTED_EDGE ( 'NONE', *, *, #6127, .F. ) ;
#4308 = DIRECTION ( 'NONE',  ( 0.000000000000000000, 0.000000000000000000, 1.000000000000000000 ) ) ;
#4309 = DIRECTION ( 'NONE',  ( 1.000000000000000000, -0.000000000000000000, 2.832201593431519163E-15 ) ) ;
#4310 = CARTESIAN_POINT ( 'NONE',  ( 39.00000000000000000, 1.000000000000000000, -33.39999999999999147 ) ) ;
#4311 = ADVANCED_FACE ( 'NONE', ( #6768 ), #6853, .F. ) ;
#4312 = DIRECTION ( 'NONE',  ( 8.587739980083207367E-17, 0.000000000000000000, -1.000000000000000000 ) ) ;
#4313 = ORIENTED_EDGE ( 'NONE', *, *, #1851, .F. ) ;
#4314 = B_SPLINE_CURVE_WITH_KNOTS ( 'NONE', 3,
 ( #2323, #5009, #7111, #5099, #2231, #1030, #6455, #3755, #1523, #3039 ),
 .UNSPECIFIED., .F., .F.,
 ( 4, 2, 2, 2, 4 ),
 ( 0.000000000000000000, 0.0003975010360984236493, 0.0007950020721968472986, 0.001192503108295270894, 0.001590004144393694597 ),
 .UNSPECIFIED. ) ;
#4315 = ORIENTED_EDGE ( 'NONE', *, *, #97, .F. ) ;
#4316 = DIRECTION ( 'NONE',  ( 3.854941057726246577E-15, 0.000000000000000000, 1.000000000000000000 ) ) ;
#4317 = EDGE_LOOP ( 'NONE', ( #6275, #7554, #2257, #60 ) ) ;
#4318 = CARTESIAN_POINT ( 'NONE',  ( -48.99999999999999289, -11.58578643762690241, -15.81421356237308906 ) ) ;
#4319 = CARTESIAN_POINT ( 'NONE',  ( -43.99999999999941025, 17.00000000000000000, -1.269842804627403968E-13 ) ) ;
#4320 = DIRECTION ( 'NONE',  ( -0.000000000000000000, -0.000000000000000000, 1.000000000000000000 ) ) ;
#4321 = DIRECTION ( 'NONE',  ( -1.000000000000000000, 0.000000000000000000, 0.000000000000000000 ) ) ;
#4322 = EDGE_CURVE ( 'NONE', #4724, #6923, #79, .T. ) ;
#4323 = LINE ( 'NONE', #5516, #8103 ) ;
#4324 = EDGE_CURVE ( 'NONE', #7405, #1293, #8832, .T. ) ;
#4325 = ORIENTED_EDGE ( 'NONE', *, *, #3292, .T. ) ;
#4326 = VECTOR ( 'NONE', #5149, 1000.000000000000000 ) ;
#4327 = LINE ( 'NONE', #930, #562 ) ;
#4328 = ORIENTED_EDGE ( 'NONE', *, *, #4531, .T. ) ;
#4329 = DIRECTION ( 'NONE',  ( 0.000000000000000000, 0.000000000000000000, 1.000000000000000000 ) ) ;
#4330 = ORIENTED_EDGE ( 'NONE', *, *, #8140, .F. ) ;
#4331 = FACE_OUTER_BOUND ( 'NONE', #4836, .T. ) ;
#4332 = CARTESIAN_POINT ( 'NONE',  ( 48.00000000000000000, 46.00000000000000000, 37.39999999999999147 ) ) ;
#4333 = VECTOR ( 'NONE', #4423, 1000.000000000000000 ) ;
#4334 = CARTESIAN_POINT ( 'NONE',  ( 46.99999999999944578, 8.323674158265121973E-14, 12.65000000000009983 ) ) ;
#4335 = CARTESIAN_POINT ( 'NONE',  ( 39.00000000000000000, -7.000000000000000000, 35.60000000000000142 ) ) ;
#4336 = CARTESIAN_POINT ( 'NONE',  ( 48.13443533994912826, -7.000000000000001776, -21.39999999999999503 ) ) ;
#4337 = FACE_OUTER_BOUND ( 'NONE', #5757, .T. ) ;
#4338 = ORIENTED_EDGE ( 'NONE', *, *, #264, .F. ) ;
#4339 = VECTOR ( 'NONE', #2647, 1000.000000000000000 ) ;
#4340 = ORIENTED_EDGE ( 'NONE', *, *, #2008, .F. ) ;
#4341 = DIRECTION ( 'NONE',  ( 0.000000000000000000, 0.000000000000000000, -1.000000000000000000 ) ) ;
#4342 = DIRECTION ( 'NONE',  ( -1.000000000000000000, -0.000000000000000000, -0.000000000000000000 ) ) ;
#4343 = VECTOR ( 'NONE', #3149, 1000.000000000000000 ) ;
#4344 = CARTESIAN_POINT ( 'NONE',  ( -47.99999999999999289, 17.00000000000000000, 21.60000000000000142 ) ) ;
#4345 = CARTESIAN_POINT ( 'NONE',  ( -48.99999999999999289, -10.93827373350304377, 29.10000000000000142 ) ) ;
#4346 = VERTEX_POINT ( 'NONE', #2053 ) ;
#4347 = ORIENTED_EDGE ( 'NONE', *, *, #5203, .T. ) ;
#4348 = ORIENTED_EDGE ( 'NONE', *, *, #2347, .T. ) ;
#4349 = CARTESIAN_POINT ( 'NONE',  ( -7.001115025464248021, -11.89107007563005780, -39.92356069947980757 ) ) ;
#4351 = DIRECTION ( 'NONE',  ( 0.000000000000000000, 1.000000000000000000, -0.000000000000000000 ) ) ;
#4350 = AXIS2_PLACEMENT_3D ( 'NONE', #7667, #1510, #5597 ) ;
#4352 = ADVANCED_FACE ( 'NONE', ( #6141 ), #4783, .F. ) ;
#4353 = ADVANCED_FACE ( 'NONE', ( #1430 ), #2094, .T. ) ;
#4354 = DIRECTION ( 'NONE',  ( 0.000000000000000000, 0.000000000000000000, 1.000000000000000000 ) ) ;
#4355 = CARTESIAN_POINT ( 'NONE',  ( 38.00000000000000000, 16.00000000000000000, -12.89999999999999503 ) ) ;
#4356 = VECTOR ( 'NONE', #7699, 1000.000000000000000 ) ;
#4357 = ORIENTED_EDGE ( 'NONE', *, *, #6234, .F. ) ;
#4358 = ORIENTED_EDGE ( 'NONE', *, *, #2193, .T. ) ;
#4359 = DIRECTION ( 'NONE',  ( -0.000000000000000000, -0.000000000000000000, 1.000000000000000000 ) ) ;
#4360 =( BOUNDED_CURVE ( )  B_SPLINE_CURVE ( 3, ( #4262, #2123, #2840, #6174 ),
 .UNSPECIFIED., .F., .F. ) 
 B_SPLINE_CURVE_WITH_KNOTS ( ( 4, 4 ),
 ( 4.712388980384689674, 6.283185307179586232 ),
 .UNSPECIFIED. ) 
 CURVE ( )  GEOMETRIC_REPRESENTATION_ITEM ( )  RATIONAL_B_SPLINE_CURVE ( ( 1.000000000000000000, 0.8047378541243649375, 0.8047378541243649375, 1.000000000000000000 ) ) 
 REPRESENTATION_ITEM ( '' )  );
#4361 = ORIENTED_EDGE ( 'NONE', *, *, #3663, .T. ) ;
#4362 = FACE_OUTER_BOUND ( 'NONE', #4048, .T. ) ;
#4363 = LINE ( 'NONE', #1061, #1060 ) ;
#4364 = EDGE_CURVE ( 'NONE', #4451, #2888, #8169, .T. ) ;
#4365 = CARTESIAN_POINT ( 'NONE',  ( 38.12295160045671594, -6.861896202518604326, -20.89734733341208184 ) ) ;
#4366 = CARTESIAN_POINT ( 'NONE',  ( 39.00000000000000000, -12.00000000000000000, -21.39999999999999503 ) ) ;
#4367 = TOROIDAL_SURFACE ( 'NONE', #8486, 2.000000000000000000, 1.000000000000000000 ) ;
#4368 = CARTESIAN_POINT ( 'NONE',  ( 47.99999999999999289, -6.184444867326969408, -35.06666666666665577 ) ) ;
#4369 = CARTESIAN_POINT ( 'NONE',  ( -43.99999999999933209, 8.499999999999687361, -29.49999999999973355 ) ) ;
#4370 = ORIENTED_EDGE ( 'NONE', *, *, #7171, .T. ) ;
#4371 = CIRCLE ( 'NONE', #7374, 10.00000000000000000 ) ;
#4372 = DIRECTION ( 'NONE',  ( -2.887905366413996165E-15, 0.000000000000000000, 1.000000000000000000 ) ) ;
#4373 = DIRECTION ( 'NONE',  ( 1.000000000000000000, 0.000000000000000000, 0.000000000000000000 ) ) ;
#4374 = EDGE_CURVE ( 'NONE', #18, #6637, #711, .T. ) ;
#4375 = ORIENTED_EDGE ( 'NONE', *, *, #1649, .T. ) ;
#4376 = DIRECTION ( 'NONE',  ( -0.000000000000000000, -0.000000000000000000, 1.000000000000000000 ) ) ;
#4377 = ORIENTED_EDGE ( 'NONE', *, *, #8519, .F. ) ;
#4378 = CARTESIAN_POINT ( 'NONE',  ( -38.00000000000000000, 7.085786437626903300, 33.98578643762691343 ) ) ;
#4379 = DIRECTION ( 'NONE',  ( -2.832201593431520740E-15, 0.000000000000000000, -1.000000000000000000 ) ) ;
#4380 = ADVANCED_FACE ( 'NONE', ( #6891 ), #2147, .T. ) ;
#4381 = DIRECTION ( 'NONE',  ( 0.000000000000000000, -1.000000000000000000, 0.000000000000000000 ) ) ;
#4382 = DIRECTION ( 'NONE',  ( 1.000000000000000000, 0.000000000000000000, 0.000000000000000000 ) ) ;
#4383 = CARTESIAN_POINT ( 'NONE',  ( -47.99999999999999289, -12.00000000000000000, 22.60000000000000142 ) ) ;
#4384 = CARTESIAN_POINT ( 'NONE',  ( -37.00000000000000000, 17.00000000000000000, -33.39999999999999147 ) ) ;
#4385 = ORIENTED_EDGE ( 'NONE', *, *, #6026, .T. ) ;
#4386 = ORIENTED_EDGE ( 'NONE', *, *, #5857, .T. ) ;
#4387 = EDGE_CURVE ( 'NONE', #1437, #6422, #6811, .T. ) ;
#4388 = LINE ( 'NONE', #5158, #8714 ) ;
#4389 = CYLINDRICAL_SURFACE ( 'NONE', #2294, 1.000000000000000888 ) ;
#4390 = AXIS2_PLACEMENT_3D ( 'NONE', #8668, #2473, #4437 ) ;
#4391 = DIRECTION ( 'NONE',  ( 0.000000000000000000, -0.5000000000000064393, -0.8660254037844348218 ) ) ;
#4392 = CARTESIAN_POINT ( 'NONE',  ( 38.00000000000000000, -1.000000000000000000, -12.89999999999999503 ) ) ;
#4393 = ORIENTED_EDGE ( 'NONE', *, *, #7328, .F. ) ;
#4394 = VERTEX_POINT ( 'NONE', #3403 ) ;
#4395 = VECTOR ( 'NONE', #5617, 1000.000000000000000 ) ;
#4396 = CARTESIAN_POINT ( 'NONE',  ( 49.00000000000016342, -10.93827373350304377, -8.899999999999995026 ) ) ;
#4397 = CARTESIAN_POINT ( 'NONE',  ( 39.00000000000000000, 16.00000000000000000, 0.000000000000000000 ) ) ;
#4398 = LINE ( 'NONE', #4900, #1348 ) ;
#4399 = VECTOR ( 'NONE', #7492, 1000.000000000000000 ) ;
#4400 = ADVANCED_FACE ( 'NONE', ( #4824 ), #8249, .T. ) ;
#4401 = ORIENTED_EDGE ( 'NONE', *, *, #2253, .T. ) ;
#4402 = ORIENTED_EDGE ( 'NONE', *, *, #679, .F. ) ;
#4403 = LINE ( 'NONE', #2039, #6442 ) ;
#4404 = EDGE_CURVE ( 'NONE', #5990, #4791, #4189, .T. ) ;
#4405 = ORIENTED_EDGE ( 'NONE', *, *, #4263, .F. ) ;
#4406 = DIRECTION ( 'NONE',  ( -2.832201593431519163E-15, 6.325535152577479077E-15, 1.000000000000000000 ) ) ;
#4407 = DIRECTION ( 'NONE',  ( 2.500999411039918177E-15, 0.5000000000000062172, 0.8660254037844350439 ) ) ;
#4408 = CYLINDRICAL_SURFACE ( 'NONE', #6113, 1.000000000000000888 ) ;
#4409 = AXIS2_PLACEMENT_3D ( 'NONE', #3331, #8141, #6905 ) ;
#4410 = CARTESIAN_POINT ( 'NONE',  ( -47.99999999999999289, -7.000000000000000000, 35.60000000000000142 ) ) ;
#4411 = DIRECTION ( 'NONE',  ( 0.000000000000000000, 0.000000000000000000, 1.000000000000000000 ) ) ;
#4412 = EDGE_CURVE ( 'NONE', #6038, #4530, #5376, .T. ) ;
#4413 =( BOUNDED_CURVE ( )  B_SPLINE_CURVE ( 3, ( #4465, #3840, #8653, #7856 ),
 .UNSPECIFIED., .F., .T. ) 
 B_SPLINE_CURVE_WITH_KNOTS ( ( 4, 4 ),
 ( 8.587739980083214763E-17, 1.570796326794896558 ),
 .UNSPECIFIED. ) 
 CURVE ( )  GEOMETRIC_REPRESENTATION_ITEM ( )  RATIONAL_B_SPLINE_CURVE ( ( 1.000000000000000000, 0.8047378541243649375, 0.8047378541243649375, 1.000000000000000000 ) ) 
 REPRESENTATION_ITEM ( '' )  );
#4414 = CIRCLE ( 'NONE', #6988, 8.599999999999996092 ) ;
#4415 = VERTEX_POINT ( 'NONE', #7629 ) ;
#4416 = CARTESIAN_POINT ( 'NONE',  ( 38.61229165056650459, -6.489690384474099183, -34.15410856116919547 ) ) ;
#4417 = DIRECTION ( 'NONE',  ( 0.000000000000000000, 0.000000000000000000, 1.000000000000000000 ) ) ;
#4418 = ORIENTED_EDGE ( 'NONE', *, *, #3782, .F. ) ;
#4419 = LINE ( 'NONE', #1028, #7785 ) ;
#4420 = ORIENTED_EDGE ( 'NONE', *, *, #1662, .F. ) ;
#4422 = VECTOR ( 'NONE', #878, 1000.000000000000000 ) ;
#4421 = DIRECTION ( 'NONE',  ( -0.000000000000000000, 1.000000000000000000, -0.000000000000000000 ) ) ;
#4423 = DIRECTION ( 'NONE',  ( -0.000000000000000000, 0.000000000000000000, -1.000000000000000000 ) ) ;
#4424 = EDGE_CURVE ( 'NONE', #1468, #1446, #2886, .T. ) ;
#4425 = DIRECTION ( 'NONE',  ( 3.854941057726238689E-15, 0.000000000000000000, -1.000000000000000000 ) ) ;
#4426 = CARTESIAN_POINT ( 'NONE',  ( -39.00000000000000000, -7.000000000000000000, 16.60000000000000497 ) ) ;
#4427 = AXIS2_PLACEMENT_3D ( 'NONE', #2602, #5337, #1171 ) ;
#4428 = CARTESIAN_POINT ( 'NONE',  ( 48.99999999999999289, -11.58578643762690241, -34.81421356237309084 ) ) ;
#4429 = ORIENTED_EDGE ( 'NONE', *, *, #4467, .T. ) ;
#4430 = EDGE_CURVE ( 'NONE', #8805, #2554, #5089, .T. ) ;
#4431 = ORIENTED_EDGE ( 'NONE', *, *, #2968, .F. ) ;
#4432 = FACE_OUTER_BOUND ( 'NONE', #1362, .T. ) ;
#4433 = CARTESIAN_POINT ( 'NONE',  ( 37.00000000000000000, 17.00000000000000000, -33.39999999999999147 ) ) ;
#4434 = AXIS2_PLACEMENT_3D ( 'NONE', #3467, #6205, #4172 ) ;
#4435 = AXIS2_PLACEMENT_3D ( 'NONE', #7001, #1590, #4267 ) ;
#4436 = EDGE_CURVE ( 'NONE', #4535, #1459, #2168, .T. ) ;
#4437 = DIRECTION ( 'NONE',  ( 0.000000000000000000, 1.000000000000000000, -6.852663081958940268E-15 ) ) ;
#4438 = CARTESIAN_POINT ( 'NONE',  ( 42.49999999999970157, 0.000000000000000000, -1.203685677208387878E-13 ) ) ;
#4439 = ORIENTED_EDGE ( 'NONE', *, *, #1524, .T. ) ;
#4440 = ADVANCED_FACE ( 'NONE', ( #4229 ), #7755, .T. ) ;
#4441 = VECTOR ( 'NONE', #7913, 1000.000000000000000 ) ;
#4442 = VERTEX_POINT ( 'NONE', #6969 ) ;
#4443 = CIRCLE ( 'NONE', #591, 1.000000000000000888 ) ;
#4444 = CARTESIAN_POINT ( 'NONE',  ( -6.988372281754863025, -11.50289095733644906, -40.27420976579686851 ) ) ;
#4445 = DIRECTION ( 'NONE',  ( -0.000000000000000000, 0.000000000000000000, -1.000000000000000000 ) ) ;
#4446 = CARTESIAN_POINT ( 'NONE',  ( 47.99999999999999289, -10.93827373350304377, 10.10000000000000497 ) ) ;
#4447 = VECTOR ( 'NONE', #2995, 1000.000000000000000 ) ;
#4448 = CARTESIAN_POINT ( 'NONE',  ( -38.00000000000000000, 17.00000000000000000, 33.40000000000000568 ) ) ;
#4449 = VECTOR ( 'NONE', #8340, 1000.000000000000000 ) ;
#4450 = ORIENTED_EDGE ( 'NONE', *, *, #6633, .T. ) ;
#4451 = VERTEX_POINT ( 'NONE', #4366 ) ;
#4452 = DIRECTION ( 'NONE',  ( -1.000000000000000000, 0.000000000000000000, 0.000000000000000000 ) ) ;
#4453 = ORIENTED_EDGE ( 'NONE', *, *, #2030, .T. ) ;
#4454 = CARTESIAN_POINT ( 'NONE',  ( 39.00000000000000000, -12.00000000000000000, -2.399999999999995914 ) ) ;
#4455 = DIRECTION ( 'NONE',  ( -1.000000000000000000, -0.000000000000000000, -2.887905366413996165E-15 ) ) ;
#4456 = VECTOR ( 'NONE', #3119, 1000.000000000000000 ) ;
#4457 = CARTESIAN_POINT ( 'NONE',  ( 47.99999999999999289, -7.000000000000000000, -15.39999999999999325 ) ) ;
#4458 = CIRCLE ( 'NONE', #3326, 1.799999999999996048 ) ;
#4459 = DIRECTION ( 'NONE',  ( -1.000000000000000000, 0.000000000000000000, 0.000000000000000000 ) ) ;
#4460 = VERTEX_POINT ( 'NONE', #1644 ) ;
#4461 = CARTESIAN_POINT ( 'NONE',  ( 42.49999999999940314, 17.00000000000000000, -1.203685677208379547E-13 ) ) ;
#4462 = ORIENTED_EDGE ( 'NONE', *, *, #2984, .T. ) ;
#4463 = CARTESIAN_POINT ( 'NONE',  ( 47.99999999999999289, -11.00000000000000000, -4.122115190439939142E-15 ) ) ;
#4464 = ORIENTED_EDGE ( 'NONE', *, *, #6665, .F. ) ;
#4465 = CARTESIAN_POINT ( 'NONE',  ( -47.99999999999999289, -12.00000000000000000, -2.399999999999995914 ) ) ;
#4466 = B_SPLINE_CURVE_WITH_KNOTS ( 'NONE', 3,
 ( #4664, #8627, #7963, #7348, #1226, #3907, #1846, #1272, #6693, #3952 ),
 .UNSPECIFIED., .F., .F.,
 ( 4, 2, 2, 2, 4 ),
 ( 0.000000000000000000, 0.0003975010360984236493, 0.0007950020721968472986, 0.001192503108295270894, 0.001590004144393694597 ),
 .UNSPECIFIED. ) ;
#4467 = EDGE_CURVE ( 'NONE', #5868, #608, #7056, .T. ) ;
#4468 = CYLINDRICAL_SURFACE ( 'NONE', #3733, 7.599999999999997868 ) ;
#4469 = CYLINDRICAL_SURFACE ( 'NONE', #539, 1.799999999999999600 ) ;
#4470 = CARTESIAN_POINT ( 'NONE',  ( 38.00000000000000000, -1.000000000000000000, 9.600000000000004974 ) ) ;
#4471 = CARTESIAN_POINT ( 'NONE',  ( 18.99999999999999645, -12.00000000000000000, -40.39999999999997016 ) ) ;
#4472 = VERTEX_POINT ( 'NONE', #1556 ) ;
#4473 = ORIENTED_EDGE ( 'NONE', *, *, #1820, .F. ) ;
#4474 = DIRECTION ( 'NONE',  ( -0.000000000000000000, 0.000000000000000000, 1.000000000000000000 ) ) ;
#4475 = VECTOR ( 'NONE', #8769, 1000.000000000000000 ) ;
#4476 = EDGE_CURVE ( 'NONE', #3022, #1071, #8290, .T. ) ;
#4477 = DIRECTION ( 'NONE',  ( 1.000000000000000000, -0.000000000000000000, 2.832201593431520740E-15 ) ) ;
#4478 = CARTESIAN_POINT ( 'NONE',  ( 46.99999999999938183, 8.499999999999843681, -8.799999999999966960 ) ) ;
#4479 = DIRECTION ( 'NONE',  ( -3.854941057726241055E-15, 0.000000000000000000, -1.000000000000000000 ) ) ;
#4480 = VERTEX_POINT ( 'NONE', #6356 ) ;
#4481 = ORIENTED_EDGE ( 'NONE', *, *, #6152, .F. ) ;
#4482 = CARTESIAN_POINT ( 'NONE',  ( -48.99999999999999289, -6.729948651002884752, -20.39999999999999503 ) ) ;
#4483 = DIRECTION ( 'NONE',  ( -1.000000000000000000, 0.000000000000000000, -0.000000000000000000 ) ) ;
#4484 = ADVANCED_FACE ( 'NONE', ( #5686, #7669 ), #4999, .T. ) ;
#4485 = CARTESIAN_POINT ( 'NONE',  ( 49.00000000000014921, 8.500000000000000000, 13.70000000000005258 ) ) ;
#4486 = ADVANCED_FACE ( 'NONE', ( #3569 ), #5646, .T. ) ;
#4487 = ORIENTED_EDGE ( 'NONE', *, *, #3667, .F. ) ;
#4488 = ORIENTED_EDGE ( 'NONE', *, *, #758, .F. ) ;
#4489 = AXIS2_PLACEMENT_3D ( 'NONE', #2132, #2218, #2850 ) ;
#4490 = CARTESIAN_POINT ( 'NONE',  ( 46.99999999999931788, -2.046310621858798183E-13, -32.34999999999988063 ) ) ;
#4491 = ORIENTED_EDGE ( 'NONE', *, *, #5447, .T. ) ;
#4492 = FACE_OUTER_BOUND ( 'NONE', #7733, .T. ) ;
#4493 = CARTESIAN_POINT ( 'NONE',  ( -37.00000000000000000, 17.00000000000000000, 33.40000000000000568 ) ) ;
#4494 = CARTESIAN_POINT ( 'NONE',  ( 47.99999999999999289, -7.289986464112103270, -33.39999999999999147 ) ) ;
#4495 = ADVANCED_FACE ( 'NONE', ( #2178, #3656 ), #4911, .T. ) ;
#4496 = CARTESIAN_POINT ( 'NONE',  ( 48.99999999999999289, -11.00000000000000000, 21.60000000000000142 ) ) ;
#4497 = AXIS2_PLACEMENT_3D ( 'NONE', #6799, #3391, #8819 ) ;
#4498 = DIRECTION ( 'NONE',  ( 1.051694827851865425E-32, 1.000000000000000000, 1.224646799147353207E-16 ) ) ;
#4499 = ORIENTED_EDGE ( 'NONE', *, *, #2732, .T. ) ;
#4500 = CARTESIAN_POINT ( 'NONE',  ( -38.00000000000000000, -4.556548800711788694, -33.48012541976407874 ) ) ;
#4501 = CARTESIAN_POINT ( 'NONE',  ( 38.19590896960578874, -6.892072001326523534, 35.99141098771995217 ) ) ;
#4502 = VECTOR ( 'NONE', #2229, 1000.000000000000000 ) ;
#4503 = FACE_OUTER_BOUND ( 'NONE', #3938, .T. ) ;
#4504 = ORIENTED_EDGE ( 'NONE', *, *, #2187, .T. ) ;
#4505 = DIRECTION ( 'NONE',  ( 0.000000000000000000, -1.000000000000000000, 0.000000000000000000 ) ) ;
#4506 = CARTESIAN_POINT ( 'NONE',  ( 42.49999999999945999, 17.00000000000000000, 20.40000000000000924 ) ) ;
#4507 = DIRECTION ( 'NONE',  ( -8.587739980083207367E-17, -0.000000000000000000, 1.000000000000000000 ) ) ;
#4508 = ORIENTED_EDGE ( 'NONE', *, *, #8598, .T. ) ;
#4509 = EDGE_CURVE ( 'NONE', #201, #7673, #7012, .T. ) ;
#4510 = CARTESIAN_POINT ( 'NONE',  ( 28.99999999999999645, -12.00000000000000000, -34.39999999999999147 ) ) ;
#4511 = DIRECTION ( 'NONE',  ( 3.854941057726238689E-15, 0.000000000000000000, 1.000000000000000000 ) ) ;
#4512 = VERTEX_POINT ( 'NONE', #1603 ) ;
#4513 = VERTEX_POINT ( 'NONE', #250 ) ;
#4514 = EDGE_CURVE ( 'NONE', #6962, #4196, #6445, .T. ) ;
#4515 = ORIENTED_EDGE ( 'NONE', *, *, #3487, .F. ) ;
#4516 = DIRECTION ( 'NONE',  ( -2.500999411039937899E-15, -0.4999999999999943379, 0.8660254037844420383 ) ) ;
#4517 = LINE ( 'NONE', #4609, #7579 ) ;
#4518 = PLANE ( 'NONE',  #4390 ) ;
#4519 = EDGE_CURVE ( 'NONE', #2442, #5386, #8163, .T. ) ;
#4520 = DIRECTION ( 'NONE',  ( -1.000000000000000000, 0.000000000000000000, -8.587739980083207367E-17 ) ) ;
#4521 = ORIENTED_EDGE ( 'NONE', *, *, #1579, .F. ) ;
#4522 = ORIENTED_EDGE ( 'NONE', *, *, #2906, .T. ) ;
#4523 = CARTESIAN_POINT ( 'NONE',  ( -39.00000000000000000, 16.00000000000000000, -23.59999999999999076 ) ) ;
#4524 = DIRECTION ( 'NONE',  ( 1.000000000000000000, 0.000000000000000000, 0.000000000000000000 ) ) ;
#4525 = CIRCLE ( 'NONE', #4826, 7.599999999999997868 ) ;
#4526 = DIRECTION ( 'NONE',  ( 0.000000000000000000, 0.000000000000000000, -1.000000000000000000 ) ) ;
#4527 = DIRECTION ( 'NONE',  ( 3.854941057726241055E-15, 0.000000000000000000, -1.000000000000000000 ) ) ;
#4528 = EDGE_CURVE ( 'NONE', #5621, #3182, #2938, .T. ) ;
#4529 = LINE ( 'NONE', #3863, #2698 ) ;
#4530 = VERTEX_POINT ( 'NONE', #8464 ) ;
#4531 = EDGE_CURVE ( 'NONE', #193, #3711, #2355, .T. ) ;
#4532 = AXIS2_PLACEMENT_3D ( 'NONE', #1615, #2278, #6982 ) ;
#4533 = EDGE_LOOP ( 'NONE', ( #8212, #5619, #3177, #5820 ) ) ;
#4534 = CARTESIAN_POINT ( 'NONE',  ( -48.99999999999999289, -11.00000000000000000, -4.207992590240770895E-15 ) ) ;
#4535 = VERTEX_POINT ( 'NONE', #1690 ) ;
#4536 = DIRECTION ( 'NONE',  ( 1.000000000000000000, 0.000000000000000000, 0.000000000000000000 ) ) ;
#4537 = EDGE_CURVE ( 'NONE', #370, #2338, #1011, .T. ) ;
#4538 = FACE_OUTER_BOUND ( 'NONE', #6261, .T. ) ;
#4539 = CARTESIAN_POINT ( 'NONE',  ( 39.00000000000000000, 0.000000000000000000, -11.89999999999999325 ) ) ;
#4540 = CARTESIAN_POINT ( 'NONE',  ( -48.51041976409258893, -6.963845046725261945, -2.270054824769016655 ) ) ;
#4541 = DIRECTION ( 'NONE',  ( 8.587739980083207367E-17, 0.000000000000000000, 1.000000000000000000 ) ) ;
#4542 = EDGE_CURVE ( 'NONE', #7686, #4580, #3240, .T. ) ;
#4543 = ADVANCED_FACE ( 'NONE', ( #4046 ), #1186, .T. ) ;
#4544 = VERTEX_POINT ( 'NONE', #1848 ) ;
#4545 = AXIS2_PLACEMENT_3D ( 'NONE', #8305, #7117, #942 ) ;
#4546 = CARTESIAN_POINT ( 'NONE',  ( -42.49999999999967315, 17.00000000000000000, -12.89999999999999503 ) ) ;
#4547 = EDGE_CURVE ( 'NONE', #7096, #1055, #3336, .T. ) ;
#4548 = DIRECTION ( 'NONE',  ( -0.000000000000000000, -1.000000000000000000, 0.000000000000000000 ) ) ;
#4549 = ORIENTED_EDGE ( 'NONE', *, *, #46, .F. ) ;
#4550 = CARTESIAN_POINT ( 'NONE',  ( 48.99999999999999289, -11.00000000000000000, 35.60000000000000142 ) ) ;
#4551 = CARTESIAN_POINT ( 'NONE',  ( 37.58262597295450291, -6.315922664380717144, -34.39999999999999147 ) ) ;
#4552 = AXIS2_PLACEMENT_3D ( 'NONE', #7425, #8173, #3452 ) ;
#4553 = DIRECTION ( 'NONE',  ( 0.000000000000000000, -0.4999999999999943379, 0.8660254037844420383 ) ) ;
#4554 = ORIENTED_EDGE ( 'NONE', *, *, #4364, .F. ) ;
#4555 = CARTESIAN_POINT ( 'NONE',  ( -42.49999999999990763, 17.00000000000000000, -34.39999999999999147 ) ) ;
#4556 = CARTESIAN_POINT ( 'NONE',  ( -38.00000000000000000, -11.00000000000000000, 17.60000000000000497 ) ) ;
#4557 = ORIENTED_EDGE ( 'NONE', *, *, #5204, .F. ) ;
#4558 = ORIENTED_EDGE ( 'NONE', *, *, #6313, .F. ) ;
#4559 = VECTOR ( 'NONE', #7462, 1000.000000000000000 ) ;
#4560 = ORIENTED_EDGE ( 'NONE', *, *, #5908, .F. ) ;
#4561 = DIRECTION ( 'NONE',  ( -0.000000000000000000, -1.000000000000000000, 0.000000000000000000 ) ) ;
#4562 = CARTESIAN_POINT ( 'NONE',  ( 0.000000000000000000, -2.000000000000000000, 0.000000000000000000 ) ) ;
#4563 = EDGE_CURVE ( 'NONE', #6394, #3793, #3074, .T. ) ;
#4564 = FACE_OUTER_BOUND ( 'NONE', #859, .T. ) ;
#4565 = CARTESIAN_POINT ( 'NONE',  ( -38.41421356237308515, -7.222594520736746447E-16, -2.099999999999990319 ) ) ;
#4566 = FACE_OUTER_BOUND ( 'NONE', #1950, .T. ) ;
#4567 = ORIENTED_EDGE ( 'NONE', *, *, #2629, .F. ) ;
#4568 = ORIENTED_EDGE ( 'NONE', *, *, #1575, .F. ) ;
#4569 = FACE_OUTER_BOUND ( 'NONE', #8561, .T. ) ;
#4570 = CARTESIAN_POINT ( 'NONE',  ( -47.99999999999999289, -10.93827373350304377, 29.10000000000000142 ) ) ;
#4571 = AXIS2_PLACEMENT_3D ( 'NONE', #829, #7747, #8498 ) ;
#4572 = CARTESIAN_POINT ( 'NONE',  ( -48.87704839954328406, -6.861896202518605214, 36.10265266658792171 ) ) ;
#4573 = EDGE_CURVE ( 'NONE', #6038, #4668, #713, .T. ) ;
#4574 = CARTESIAN_POINT ( 'NONE',  ( 46.99999999999931788, 6.854551732809255782, -32.34999999999992326 ) ) ;
#4575 = DIRECTION ( 'NONE',  ( -0.000000000000000000, -1.000000000000000000, 0.000000000000000000 ) ) ;
#4576 = CARTESIAN_POINT ( 'NONE',  ( -38.00000000000000000, -6.729948651002884752, 17.60000000000000497 ) ) ;
#4577 = ORIENTED_EDGE ( 'NONE', *, *, #6112, .T. ) ;
#4578 = AXIS2_PLACEMENT_3D ( 'NONE', #7433, #8711, #3187 ) ;
#4579 = VECTOR ( 'NONE', #362, 1000.000000000000000 ) ;
#4580 = VERTEX_POINT ( 'NONE', #3999 ) ;
#4581 = CARTESIAN_POINT ( 'NONE',  ( -39.00000000000000000, 17.00000000000000000, -1.099999999999990763 ) ) ;
#4582 = VERTEX_POINT ( 'NONE', #7144 ) ;
#4583 = DIRECTION ( 'NONE',  ( -1.000000000000000000, -0.000000000000000000, 2.832201593431519163E-15 ) ) ;
#4584 = CARTESIAN_POINT ( 'NONE',  ( -47.99999999999998579, 8.499999999999843681, -6.999999999999698019 ) ) ;
#4585 = EDGE_CURVE ( 'NONE', #8840, #6706, #550, .T. ) ;
#4586 = CIRCLE ( 'NONE', #7720, 1.799999999999996048 ) ;
#4588 = VECTOR ( 'NONE', #6196, 1000.000000000000000 ) ;
#4587 = CARTESIAN_POINT ( 'NONE',  ( -38.41421356237308515, -7.222594520736746447E-16, 10.60000000000000497 ) ) ;
#4589 = CARTESIAN_POINT ( 'NONE',  ( -47.99999999999999289, 46.00000000000000000, 40.39999999999999858 ) ) ;
#4590 = EDGE_CURVE ( 'NONE', #63, #7429, #6489, .T. ) ;
#4591 = EDGE_LOOP ( 'NONE', ( #1134, #4897, #6301, #6821 ) ) ;
#4592 = DIRECTION ( 'NONE',  ( 1.000000000000000000, -0.000000000000000000, -0.000000000000000000 ) ) ;
#4593 = AXIS2_PLACEMENT_3D ( 'NONE', #4059, #788, #748 ) ;
#4594 = VECTOR ( 'NONE', #3381, 1000.000000000000000 ) ;
#4595 = CARTESIAN_POINT ( 'NONE',  ( -39.00000000000000000, 16.00000000000000000, 9.600000000000004974 ) ) ;
#4596 = CARTESIAN_POINT ( 'NONE',  ( 49.00000000000009948, 8.499999999999843681, -6.999999999999973355 ) ) ;
#4597 = ORIENTED_EDGE ( 'NONE', *, *, #1213, .T. ) ;
#4598 = CARTESIAN_POINT ( 'NONE',  ( -49.00000000000000000, 18.00000000000000355, 36.39999999999999147 ) ) ;
#4599 = EDGE_CURVE ( 'NONE', #7334, #7381, #2462, .T. ) ;
#4600 = CARTESIAN_POINT ( 'NONE',  ( 37.87719118504939786, -6.704734601176101982, -34.39999999999999147 ) ) ;
#4601 = ADVANCED_FACE ( 'NONE', ( #1274 ), #6789, .T. ) ;
#4602 = CARTESIAN_POINT ( 'NONE',  ( -38.29351453773660552, -5.876764081919035654, -33.94792209673565964 ) ) ;
#4603 = ORIENTED_EDGE ( 'NONE', *, *, #6638, .T. ) ;
#4604 = DIRECTION ( 'NONE',  ( 0.000000000000000000, 0.000000000000000000, -1.000000000000000000 ) ) ;
#4605 = DIRECTION ( 'NONE',  ( -1.000000000000000000, 0.000000000000000000, 0.000000000000000000 ) ) ;
#4606 = EDGE_LOOP ( 'NONE', ( #8424, #7722, #8536, #5530 ) ) ;
#4607 = ORIENTED_EDGE ( 'NONE', *, *, #2702, .T. ) ;
#4608 = ORIENTED_EDGE ( 'NONE', *, *, #5243, .T. ) ;
#4609 = CARTESIAN_POINT ( 'NONE',  ( 38.00000000000000000, 17.00000000000000000, -12.89999999999999503 ) ) ;
#4610 = EDGE_CURVE ( 'NONE', #8267, #8394, #8010, .T. ) ;
#4611 = CARTESIAN_POINT ( 'NONE',  ( 49.00000000000002132, 8.499999999999687361, -31.30000000000000071 ) ) ;
#4612 = CARTESIAN_POINT ( 'NONE',  ( -48.99999999999999289, -11.00000000000000000, -39.39999999999997016 ) ) ;
#4613 = DIRECTION ( 'NONE',  ( 2.500999411039937504E-15, -0.4999999999999943379, 0.8660254037844419273 ) ) ;
#4614 = EDGE_LOOP ( 'NONE', ( #1100, #4222, #2038, #5746 ) ) ;
#4615 = VECTOR ( 'NONE', #8585, 1000.000000000000000 ) ;
#4616 = ORIENTED_EDGE ( 'NONE', *, *, #2963, .F. ) ;
#4617 = DIRECTION ( 'NONE',  ( 0.000000000000000000, 0.000000000000000000, -1.000000000000000000 ) ) ;
#4618 = CARTESIAN_POINT ( 'NONE',  ( -43.99999999999931788, 16.99999999999968736, -32.34999999999993747 ) ) ;
#4619 = DIRECTION ( 'NONE',  ( -1.000000000000000000, -0.000000000000000000, 2.832201593431519163E-15 ) ) ;
#4620 = DIRECTION ( 'NONE',  ( 0.000000000000000000, -1.000000000000000000, 0.000000000000000000 ) ) ;
#4621 = FACE_OUTER_BOUND ( 'NONE', #8349, .T. ) ;
#4622 = CARTESIAN_POINT ( 'NONE',  ( 39.00000000000000000, 16.00000000000000000, 10.60000000000000497 ) ) ;
#4623 = ORIENTED_EDGE ( 'NONE', *, *, #385, .T. ) ;
#4624 = VERTEX_POINT ( 'NONE', #5981 ) ;
#4625 = CYLINDRICAL_SURFACE ( 'NONE', #2720, 1.000000000000000000 ) ;
#4626 = EDGE_CURVE ( 'NONE', #6954, #1135, #2032, .T. ) ;
#4627 = ORIENTED_EDGE ( 'NONE', *, *, #1369, .T. ) ;
#4628 = CARTESIAN_POINT ( 'NONE',  ( -37.00000000000000000, -1.000000000000001776, -33.39999999999999147 ) ) ;
#4630 = CARTESIAN_POINT ( 'NONE',  ( 38.86555973174532141, -7.000000000000000000, 16.60000000000000142 ) ) ;
#4629 = AXIS2_PLACEMENT_3D ( 'NONE', #4815, #1587, #7217 ) ;
#4631 = DIRECTION ( 'NONE',  ( 1.000000000000000000, 0.000000000000000000, 0.000000000000000000 ) ) ;
#4632 = CARTESIAN_POINT ( 'NONE',  ( -47.99999999999998579, 16.00000000000000000, -39.39999999999997016 ) ) ;
#4633 = TOROIDAL_SURFACE ( 'NONE', #66, 8.599999999999997868, 1.000000000000000000 ) ;
#4634 = EDGE_LOOP ( 'NONE', ( #4076, #2622, #5596, #5636, #3156 ) ) ;
#4635 = LINE ( 'NONE', #568, #3286 ) ;
#4636 = ADVANCED_FACE ( 'NONE', ( #6074 ), #8056, .T. ) ;
#4637 = CARTESIAN_POINT ( 'NONE',  ( -6.999999999999999112, -12.00000000000000000, -34.39999999999999147 ) ) ;
#4638 = CARTESIAN_POINT ( 'NONE',  ( -48.99999999999999289, -11.58578643762690241, 39.98578643762690632 ) ) ;
#4639 = ORIENTED_EDGE ( 'NONE', *, *, #8035, .T. ) ;
#4640 = EDGE_CURVE ( 'NONE', #4346, #6538, #1942, .T. ) ;
#4641 = CARTESIAN_POINT ( 'NONE',  ( 0.000000000000000000, -12.00000000000000000, -2.399999999999995914 ) ) ;
#4642 = CIRCLE ( 'NONE', #790, 1.000000000000000888 ) ;
#4643 = CARTESIAN_POINT ( 'NONE',  ( 38.45376628130437524, -6.725094378169466758, -34.39999999999998437 ) ) ;
#4644 = DIRECTION ( 'NONE',  ( 3.854941057726237111E-15, 0.000000000000000000, -1.000000000000000000 ) ) ;
#4645 = ORIENTED_EDGE ( 'NONE', *, *, #3788, .F. ) ;
#4646 = CIRCLE ( 'NONE', #6240, 7.599999999999997868 ) ;
#4647 = CARTESIAN_POINT ( 'NONE',  ( 39.00000000000000000, -7.000000000000000000, -2.399999999999995914 ) ) ;
#4648 = EDGE_CURVE ( 'NONE', #2268, #782, #1464, .T. ) ;
#4649 = LINE ( 'NONE', #2059, #423 ) ;
#4650 = EDGE_LOOP ( 'NONE', ( #6348, #6492, #4801, #2788 ) ) ;
#4651 =( BOUNDED_CURVE ( )  B_SPLINE_CURVE ( 3, ( #5358, #1853, #6701, #7353 ),
 .UNSPECIFIED., .F., .T. ) 
 B_SPLINE_CURVE_WITH_KNOTS ( ( 4, 4 ),
 ( 4.712388980384689674, 6.283185307179586232 ),
 .UNSPECIFIED. ) 
 CURVE ( )  GEOMETRIC_REPRESENTATION_ITEM ( )  RATIONAL_B_SPLINE_CURVE ( ( 1.000000000000000000, 0.8047378541243649375, 0.8047378541243649375, 1.000000000000000000 ) ) 
 REPRESENTATION_ITEM ( '' )  );
#4652 = VERTEX_POINT ( 'NONE', #736 ) ;
#4653 = ORIENTED_EDGE ( 'NONE', *, *, #3751, .F. ) ;
#4654 = EDGE_CURVE ( 'NONE', #192, #6080, #5575, .T. ) ;
#4655 = CARTESIAN_POINT ( 'NONE',  ( -47.99999999999998579, 8.500000000000000000, 15.50000000000032330 ) ) ;
#4656 = LINE ( 'NONE', #6017, #734 ) ;
#4657 = VECTOR ( 'NONE', #8505, 1000.000000000000000 ) ;
#4658 = CARTESIAN_POINT ( 'NONE',  ( 0.000000000000000000, -11.00000000000000000, -40.39999999999997016 ) ) ;
#4659 = CARTESIAN_POINT ( 'NONE',  ( -36.99999999999999289, -4.652921592811303242, -34.39999999999998437 ) ) ;
#4660 = DIRECTION ( 'NONE',  ( 0.000000000000000000, 0.000000000000000000, -1.000000000000000000 ) ) ;
#4661 = ADVANCED_FACE ( 'NONE', ( #4932 ), #1452, .T. ) ;
#4662 = ORIENTED_EDGE ( 'NONE', *, *, #4817, .F. ) ;
#4663 = VERTEX_POINT ( 'NONE', #8270 ) ;
#4664 = CARTESIAN_POINT ( 'NONE',  ( 39.00000000000000000, -7.000000000000000000, -2.399999999999995914 ) ) ;
#4665 = DIRECTION ( 'NONE',  ( -1.000000000000000000, -0.000000000000000000, -0.000000000000000000 ) ) ;
#4666 = CARTESIAN_POINT ( 'NONE',  ( -48.80411165113194727, -6.892064849482755662, 35.99143725863753929 ) ) ;
#4667 = CARTESIAN_POINT ( 'NONE',  ( 42.50000000000000000, 17.00000000000000000, -1.203685677208396461E-13 ) ) ;
#4668 = VERTEX_POINT ( 'NONE', #2111 ) ;
#4669 = CARTESIAN_POINT ( 'NONE',  ( -46.99999999999933920, 8.499999999999687361, -27.69999999999972928 ) ) ;
#4670 = ORIENTED_EDGE ( 'NONE', *, *, #4818, .F. ) ;
#4671 = ORIENTED_EDGE ( 'NONE', *, *, #5323, .T. ) ;
#4672 = DIRECTION ( 'NONE',  ( 0.000000000000000000, 1.000000000000000000, -0.000000000000000000 ) ) ;
#4673 = ORIENTED_EDGE ( 'NONE', *, *, #8326, .T. ) ;
#4674 = CIRCLE ( 'NONE', #3405, 1.000000000000000888 ) ;
#4675 = FACE_OUTER_BOUND ( 'NONE', #5663, .T. ) ;
#4676 = CARTESIAN_POINT ( 'NONE',  ( -48.26645510304808084, -6.992410814622785686, -15.42710462446374109 ) ) ;
#4677 = CARTESIAN_POINT ( 'NONE',  ( 0.000000000000000000, 16.00000000000000000, -12.89999999999999503 ) ) ;
#4678 = EDGE_CURVE ( 'NONE', #1581, #500, #7565, .T. ) ;
#4679 = CARTESIAN_POINT ( 'NONE',  ( 47.99999999999999289, 8.499999999999843681, -6.999999999999970690 ) ) ;
#4680 = VECTOR ( 'NONE', #7683, 1000.000000000000000 ) ;
#4681 = EDGE_CURVE ( 'NONE', #3342, #7945, #3011, .T. ) ;
#4682 = ORIENTED_EDGE ( 'NONE', *, *, #6700, .T. ) ;
#4683 = CARTESIAN_POINT ( 'NONE',  ( 38.00000000000000000, -4.326919863076805761, -33.39999999999999147 ) ) ;
#4684 = DIRECTION ( 'NONE',  ( 1.000000000000000000, -0.000000000000000000, 8.587739980083207367E-17 ) ) ;
#4685 = FACE_OUTER_BOUND ( 'NONE', #876, .T. ) ;
#4686 = AXIS2_PLACEMENT_3D ( 'NONE', #4369, #7102, #3032 ) ;
#4687 = ORIENTED_EDGE ( 'NONE', *, *, #1659, .T. ) ;
#4688 = CARTESIAN_POINT ( 'NONE',  ( 38.00000000000000000, 17.00000000000000000, 9.600000000000004974 ) ) ;
#4689 = CARTESIAN_POINT ( 'NONE',  ( 38.00000000000000000, -11.58578643762690241, 39.98578643762690632 ) ) ;
#4690 = ADVANCED_FACE ( 'NONE', ( #4088 ), #6909, .F. ) ;
#4691 = FACE_OUTER_BOUND ( 'NONE', #6439, .T. ) ;
#4692 = TOROIDAL_SURFACE ( 'NONE', #5850, 8.599999999999997868, 1.000000000000000000 ) ;
#4693 = EDGE_CURVE ( 'NONE', #4513, #7994, #8362, .T. ) ;
#4694 = ORIENTED_EDGE ( 'NONE', *, *, #7192, .T. ) ;
#4695 = CYLINDRICAL_SURFACE ( 'NONE', #7269, 1.000000000000000888 ) ;
#4696 = CARTESIAN_POINT ( 'NONE',  ( -39.00000000000000000, -10.93827373350304377, 29.10000000000000142 ) ) ;
#4697 = ORIENTED_EDGE ( 'NONE', *, *, #4748, .F. ) ;
#4698 = LINE ( 'NONE', #6775, #3911 ) ;
#4699 = ORIENTED_EDGE ( 'NONE', *, *, #264, .T. ) ;
#4700 = VERTEX_POINT ( 'NONE', #3592 ) ;
#4701 = CARTESIAN_POINT ( 'NONE',  ( 48.99999999999999289, -12.00000000000000000, 21.60000000000000142 ) ) ;
#4703 = AXIS2_PLACEMENT_3D ( 'NONE', #8425, #2269, #5732 ) ;
#4702 = CYLINDRICAL_SURFACE ( 'NONE', #7013, 1.000000000000000000 ) ;
#4704 = EDGE_CURVE ( 'NONE', #7994, #2600, #56, .T. ) ;
#4705 = DIRECTION ( 'NONE',  ( 0.000000000000000000, 0.000000000000000000, -1.000000000000000000 ) ) ;
#4706 = EDGE_CURVE ( 'NONE', #5493, #806, #2293, .T. ) ;
#4707 = CARTESIAN_POINT ( 'NONE',  ( 48.87702908982719663, -6.861905069363697152, -20.89738014399075539 ) ) ;
#4708 =( BOUNDED_CURVE ( )  B_SPLINE_CURVE ( 3, ( #3121, #7272, #1153, #2536 ),
 .UNSPECIFIED., .F., .T. ) 
 B_SPLINE_CURVE_WITH_KNOTS ( ( 4, 4 ),
 ( 4.712388980384689674, 6.283185307179586232 ),
 .UNSPECIFIED. ) 
 CURVE ( )  GEOMETRIC_REPRESENTATION_ITEM ( )  RATIONAL_B_SPLINE_CURVE ( ( 1.000000000000000000, 0.8047378541243649375, 0.8047378541243649375, 1.000000000000000000 ) ) 
 REPRESENTATION_ITEM ( '' )  );
#4709 = CIRCLE ( 'NONE', #1432, 1.799999999999999600 ) ;
#4710 = VERTEX_POINT ( 'NONE', #6950 ) ;
#4711 = EDGE_LOOP ( 'NONE', ( #3685, #1447, #5477, #6817 ) ) ;
#4712 = CARTESIAN_POINT ( 'NONE',  ( -39.00000000000000000, -12.00000000000000000, 22.60000000000000142 ) ) ;
#4713 = DIRECTION ( 'NONE',  ( 0.000000000000000000, -1.000000000000000000, 6.852663081958940268E-15 ) ) ;
#4714 = DIRECTION ( 'NONE',  ( -1.000000000000000000, -0.000000000000000000, 2.832201593431519163E-15 ) ) ;
#4715 = EDGE_CURVE ( 'NONE', #6320, #2794, #1910, .T. ) ;
#4716 = LINE ( 'NONE', #5491, #8036 ) ;
#4717 = VECTOR ( 'NONE', #8739, 1000.000000000000000 ) ;
#4718 = EDGE_LOOP ( 'NONE', ( #4949, #5921, #1982, #7897 ) ) ;
#4719 = EDGE_CURVE ( 'NONE', #1581, #4724, #142, .T. ) ;
#4720 = PLANE ( 'NONE',  #6273 ) ;
#4721 = ORIENTED_EDGE ( 'NONE', *, *, #5413, .T. ) ;
#4722 = ORIENTED_EDGE ( 'NONE', *, *, #2511, .T. ) ;
#4723 = CARTESIAN_POINT ( 'NONE',  ( 0.000000000000000000, 17.00000000000000000, -34.39999999999999147 ) ) ;
#4724 = VERTEX_POINT ( 'NONE', #2201 ) ;
#4725 = VECTOR ( 'NONE', #242, 1000.000000000000000 ) ;
#4726 = DIRECTION ( 'NONE',  ( 1.416100796715778317E-15, 0.8660254037844349329, -0.5000000000000065503 ) ) ;
#4727 = CARTESIAN_POINT ( 'NONE',  ( 43.99999999999944578, 6.854551732809569309, 12.65000000000006608 ) ) ;
#4728 = DIRECTION ( 'NONE',  ( 0.000000000000000000, -1.000000000000000000, 0.000000000000000000 ) ) ;
#4729 = CIRCLE ( 'NONE', #7448, 8.599999999999997868 ) ;
#4730 = DIRECTION ( 'NONE',  ( 8.587739980083207367E-17, -0.000000000000000000, -1.000000000000000000 ) ) ;
#4731 = AXIS2_PLACEMENT_3D ( 'NONE', #2254, #285, #916 ) ;
#4732 = ORIENTED_EDGE ( 'NONE', *, *, #2652, .T. ) ;
#4733 = DIRECTION ( 'NONE',  ( 0.000000000000000000, 0.000000000000000000, -1.000000000000000000 ) ) ;
#4734 = DIRECTION ( 'NONE',  ( 0.000000000000000000, 1.000000000000000000, 0.000000000000000000 ) ) ;
#4735 = ADVANCED_FACE ( 'NONE', ( #5667 ), #6335, .F. ) ;
#4736 = CIRCLE ( 'NONE', #8155, 1.000000000000000888 ) ;
#4737 = DIRECTION ( 'NONE',  ( 0.000000000000000000, 1.000000000000000000, -0.000000000000000000 ) ) ;
#4738 = CIRCLE ( 'NONE', #5885, 1.000000000000000888 ) ;
#4739 = DIRECTION ( 'NONE',  ( -2.832201593431520740E-15, 0.000000000000000000, -1.000000000000000000 ) ) ;
#4740 = CARTESIAN_POINT ( 'NONE',  ( 37.00000000000000000, 16.00000000000000000, 33.40000000000000568 ) ) ;
#4741 = VECTOR ( 'NONE', #1338, 1000.000000000000000 ) ;
#4742 = PLANE ( 'NONE',  #7116 ) ;
#4743 = VECTOR ( 'NONE', #1175, 1000.000000000000000 ) ;
#4744 = ORIENTED_EDGE ( 'NONE', *, *, #8355, .T. ) ;
#4745 = DIRECTION ( 'NONE',  ( 0.000000000000000000, 1.000000000000000000, -0.000000000000000000 ) ) ;
#4746 = DIRECTION ( 'NONE',  ( -1.000000000000000000, -0.000000000000000000, 2.832201593431519163E-15 ) ) ;
#4747 = VERTEX_POINT ( 'NONE', #8187 ) ;
#4748 = EDGE_CURVE ( 'NONE', #2026, #571, #8000, .T. ) ;
#4749 = ORIENTED_EDGE ( 'NONE', *, *, #4681, .F. ) ;
#4750 = ORIENTED_EDGE ( 'NONE', *, *, #495, .F. ) ;
#4751 = CARTESIAN_POINT ( 'NONE',  ( 42.49999999999969447, 0.000000000000000000, -2.099999999999990763 ) ) ;
#4752 = VECTOR ( 'NONE', #6056, 1000.000000000000000 ) ;
#4753 = CARTESIAN_POINT ( 'NONE',  ( 37.00000000000000000, 7.500000000000000000, 34.40000000000000568 ) ) ;
#4754 = DIRECTION ( 'NONE',  ( 0.000000000000000000, 0.000000000000000000, 1.000000000000000000 ) ) ;
#4755 = FACE_OUTER_BOUND ( 'NONE', #1772, .T. ) ;
#4756 = ORIENTED_EDGE ( 'NONE', *, *, #5203, .F. ) ;
#4757 = EDGE_CURVE ( 'NONE', #508, #148, #1713, .T. ) ;
#4758 = VERTEX_POINT ( 'NONE', #6552 ) ;
#4759 = DIRECTION ( 'NONE',  ( -1.000000000000000000, 0.000000000000000000, 0.000000000000000000 ) ) ;
#4760 = DIRECTION ( 'NONE',  ( 1.000000000000000000, 0.000000000000000000, -0.000000000000000000 ) ) ;
#4761 = DIRECTION ( 'NONE',  ( 0.000000000000000000, 0.000000000000000000, -1.000000000000000000 ) ) ;
#4762 = CARTESIAN_POINT ( 'NONE',  ( -39.00000000000000000, 16.00000000000000000, 20.40000000000000924 ) ) ;
#4763 = VERTEX_POINT ( 'NONE', #7780 ) ;
#4764 = LINE ( 'NONE', #4175, #4399 ) ;
#4765 = ORIENTED_EDGE ( 'NONE', *, *, #750, .T. ) ;
#4766 = EDGE_LOOP ( 'NONE', ( #5496, #4616, #2410, #118 ) ) ;
#4767 = LINE ( 'NONE', #5943, #3436 ) ;
#4768 = EDGE_CURVE ( 'NONE', #200, #2375, #319, .T. ) ;
#4769 = ORIENTED_EDGE ( 'NONE', *, *, #8400, .T. ) ;
#4770 = DIRECTION ( 'NONE',  ( -1.000000000000000000, 0.000000000000000000, 8.587739980083207367E-17 ) ) ;
#4771 = CARTESIAN_POINT ( 'NONE',  ( -46.99999999999941025, 0.000000000000000000, -1.354808852430349488E-13 ) ) ;
#4772 = CARTESIAN_POINT ( 'NONE',  ( -47.99999999999999289, 46.00000000000000000, -4.122115190439939142E-15 ) ) ;
#4773 = EDGE_CURVE ( 'NONE', #8661, #7673, #7851, .T. ) ;
#4774 = AXIS2_PLACEMENT_3D ( 'NONE', #7529, #3468, #5444 ) ;
#4775 = DIRECTION ( 'NONE',  ( -1.000000000000000000, -0.000000000000000000, 2.832201593431519163E-15 ) ) ;
#4776 = DIRECTION ( 'NONE',  ( -0.000000000000000000, -1.000000000000000000, -0.000000000000000000 ) ) ;
#4777 = ORIENTED_EDGE ( 'NONE', *, *, #7707, .T. ) ;
#4778 = AXIS2_PLACEMENT_3D ( 'NONE', #583, #3612, #2133 ) ;
#4779 = DIRECTION ( 'NONE',  ( -1.000000000000000000, 0.000000000000000000, 0.000000000000000000 ) ) ;
#4780 = DIRECTION ( 'NONE',  ( 0.000000000000000000, 0.000000000000000000, 1.000000000000000000 ) ) ;
#4781 = EDGE_CURVE ( 'NONE', #5003, #1845, #3865, .T. ) ;
#4782 = DIRECTION ( 'NONE',  ( 1.000000000000000000, -0.000000000000000000, -2.887905366413996165E-15 ) ) ;
#4783 = PLANE ( 'NONE',  #605 ) ;
#4784 = CARTESIAN_POINT ( 'NONE',  ( -46.99999999999939604, 6.854551732809460063, -4.149999999999932854 ) ) ;
#4785 = AXIS2_PLACEMENT_3D ( 'NONE', #4771, #25, #5501 ) ;
#4786 = CARTESIAN_POINT ( 'NONE',  ( -46.99999999999946709, -1.857578848332795402E-14, 18.34999999999997300 ) ) ;
#4787 = EDGE_LOOP ( 'NONE', ( #6208, #8004 ) ) ;
#4788 = FACE_OUTER_BOUND ( 'NONE', #4889, .T. ) ;
#4789 = PLANE ( 'NONE',  #7846 ) ;
#4790 = VECTOR ( 'NONE', #76, 1000.000000000000000 ) ;
#4791 = VERTEX_POINT ( 'NONE', #1577 ) ;
#4792 = ORIENTED_EDGE ( 'NONE', *, *, #1102, .F. ) ;
#4793 = DIRECTION ( 'NONE',  ( 1.000000000000000000, -0.000000000000000000, 0.000000000000000000 ) ) ;
#4794 = SPHERICAL_SURFACE ( 'NONE', #1019, 1.000000000000000000 ) ;
#4795 = VECTOR ( 'NONE', #8160, 1000.000000000000000 ) ;
#4796 = EDGE_CURVE ( 'NONE', #6476, #5627, #1757, .T. ) ;
#4797 = CARTESIAN_POINT ( 'NONE',  ( 39.00000000000000000, 16.00000000000000000, -23.59999999999999076 ) ) ;
#4798 = LINE ( 'NONE', #6242, #2126 ) ;
#4799 = EDGE_CURVE ( 'NONE', #7918, #3897, #363, .T. ) ;
#4800 = EDGE_LOOP ( 'NONE', ( #3249, #8295, #1724, #1844 ) ) ;
#4801 = ORIENTED_EDGE ( 'NONE', *, *, #6941, .F. ) ;
#4803 = CARTESIAN_POINT ( 'NONE',  ( 39.00000000000000000, 17.00000000000000000, 21.40000000000000924 ) ) ;
#4802 = AXIS2_PLACEMENT_3D ( 'NONE', #1892, #6605, #8054 ) ;
#4804 = CARTESIAN_POINT ( 'NONE',  ( -37.00000000000000000, 6.500000000000000000, 39.39999999999999858 ) ) ;
#4805 = CARTESIAN_POINT ( 'NONE',  ( 39.00000000000000000, 0.000000000000000000, 10.60000000000000497 ) ) ;
#4806 = EDGE_CURVE ( 'NONE', #8404, #1468, #2240, .T. ) ;
#4807 = ORIENTED_EDGE ( 'NONE', *, *, #78, .F. ) ;
#4808 = VECTOR ( 'NONE', #4276, 1000.000000000000000 ) ;
#4809 = DIRECTION ( 'NONE',  ( -0.000000000000000000, -1.000000000000000000, -0.000000000000000000 ) ) ;
#4810 = ORIENTED_EDGE ( 'NONE', *, *, #6244, .F. ) ;
#4811 = EDGE_LOOP ( 'NONE', ( #2000, #5535, #2129, #2913 ) ) ;
#4812 = FACE_OUTER_BOUND ( 'NONE', #1414, .T. ) ;
#4813 = ORIENTED_EDGE ( 'NONE', *, *, #2388, .F. ) ;
#4814 = DIRECTION ( 'NONE',  ( 0.000000000000000000, 0.000000000000000000, 1.000000000000000000 ) ) ;
#4815 = CARTESIAN_POINT ( 'NONE',  ( -42.49999999999968736, 8.499999999999843681, -6.999999999999714007 ) ) ;
#4816 = DIRECTION ( 'NONE',  ( 0.000000000000000000, 0.000000000000000000, -1.000000000000000000 ) ) ;
#4817 = EDGE_CURVE ( 'NONE', #7319, #5118, #2424, .T. ) ;
#4818 = EDGE_CURVE ( 'NONE', #508, #1681, #8713, .T. ) ;
#4819 = FACE_OUTER_BOUND ( 'NONE', #6251, .T. ) ;
#4820 = ORIENTED_EDGE ( 'NONE', *, *, #4509, .F. ) ;
#4821 = DIRECTION ( 'NONE',  ( 1.000000000000000000, -0.000000000000000000, -0.000000000000000000 ) ) ;
#4822 = CARTESIAN_POINT ( 'NONE',  ( -39.00000000000000000, 17.00000000000000000, 21.40000000000000924 ) ) ;
#4823 = FACE_OUTER_BOUND ( 'NONE', #740, .T. ) ;
#4824 = FACE_OUTER_BOUND ( 'NONE', #6648, .T. ) ;
#4825 = DIRECTION ( 'NONE',  ( -1.000000000000000000, -0.000000000000000000, 2.832201593431519163E-15 ) ) ;
#4826 = AXIS2_PLACEMENT_3D ( 'NONE', #4934, #188, #1714 ) ;
#4827 = EDGE_CURVE ( 'NONE', #1966, #4513, #1159, .T. ) ;
#4828 = EDGE_CURVE ( 'NONE', #4042, #1437, #3006, .T. ) ;
#4829 = FACE_OUTER_BOUND ( 'NONE', #4591, .T. ) ;
#4830 = ADVANCED_FACE ( 'NONE', ( #7870, #3051, #7036, #904 ), #233, .F. ) ;
#4831 = ORIENTED_EDGE ( 'NONE', *, *, #6516, .F. ) ;
#4832 = CYLINDRICAL_SURFACE ( 'NONE', #707, 1.000000000000000888 ) ;
#4833 = AXIS2_PLACEMENT_3D ( 'NONE', #5059, #5658, #6416 ) ;
#4834 = DIRECTION ( 'NONE',  ( -2.887905366413996165E-15, 0.000000000000000000, 1.000000000000000000 ) ) ;
#4835 = ORIENTED_EDGE ( 'NONE', *, *, #6490, .T. ) ;
#4836 = EDGE_LOOP ( 'NONE', ( #8242, #7092, #3867, #3726 ) ) ;
#4837 = CARTESIAN_POINT ( 'NONE',  ( 0.000000000000000000, -12.00000000000000000, 0.000000000000000000 ) ) ;
#4838 = CARTESIAN_POINT ( 'NONE',  ( 38.41421356237309226, -11.99999999999999467, 22.60000000000000142 ) ) ;
#4839 = AXIS2_PLACEMENT_3D ( 'NONE', #8293, #7633, #1517 ) ;
#4840 = CARTESIAN_POINT ( 'NONE',  ( 49.00000000000010658, 8.499999999999843681, -5.199999999999973532 ) ) ;
#4841 = CYLINDRICAL_SURFACE ( 'NONE', #8254, 1.000000000000000888 ) ;
#4842 = ORIENTED_EDGE ( 'NONE', *, *, #1244, .F. ) ;
#4843 = ORIENTED_EDGE ( 'NONE', *, *, #3292, .F. ) ;
#4844 = AXIS2_PLACEMENT_3D ( 'NONE', #2785, #4660, #1445 ) ;
#4845 = FACE_OUTER_BOUND ( 'NONE', #6837, .T. ) ;
#4846 = DIRECTION ( 'NONE',  ( 6.393641419399111324E-29, 1.000000000000000000, -2.213937303402119176E-14 ) ) ;
#4847 = LINE ( 'NONE', #4667, #475 ) ;
#4848 = ORIENTED_EDGE ( 'NONE', *, *, #2586, .F. ) ;
#4849 = TOROIDAL_SURFACE ( 'NONE', #8829, 2.799999999999999378, 1.000000000000000000 ) ;
#4850 = CARTESIAN_POINT ( 'NONE',  ( -47.99999999999999289, 17.00000000000000000, 2.600000000000005862 ) ) ;
#4851 = EDGE_LOOP ( 'NONE', ( #8567, #2259, #2826, #1040 ) ) ;
#4852 = ORIENTED_EDGE ( 'NONE', *, *, #1253, .T. ) ;
#4853 = ORIENTED_EDGE ( 'NONE', *, *, #5639, .F. ) ;
#4854 = DIRECTION ( 'NONE',  ( -0.000000000000000000, -1.000000000000000000, -0.000000000000000000 ) ) ;
#4855 = CARTESIAN_POINT ( 'NONE',  ( 47.99999999999999289, 8.499999999999687361, -31.29999999999999361 ) ) ;
#4856 = EDGE_CURVE ( 'NONE', #5362, #1609, #8557, .T. ) ;
#4857 = VECTOR ( 'NONE', #3200, 1000.000000000000000 ) ;
#4858 = CARTESIAN_POINT ( 'NONE',  ( -48.97440786391985057, -6.798086842032649457, -1.659032005599117010 ) ) ;
#4859 = DIRECTION ( 'NONE',  ( -1.000000000000000000, -0.000000000000000000, 2.832201593431519163E-15 ) ) ;
#4860 = ORIENTED_EDGE ( 'NONE', *, *, #6220, .F. ) ;
#4861 = AXIS2_PLACEMENT_3D ( 'NONE', #1528, #3433, #313 ) ;
#4862 = ORIENTED_EDGE ( 'NONE', *, *, #4648, .T. ) ;
#4863 = CARTESIAN_POINT ( 'NONE',  ( 38.23928456994649139, -7.032730883015247514, -34.39999999999999858 ) ) ;
#4864 = CARTESIAN_POINT ( 'NONE',  ( -38.00000000000000000, -6.729948651002881199, -1.399999999999995914 ) ) ;
#4865 = CARTESIAN_POINT ( 'NONE',  ( -47.99999999999999289, -12.00000000000000000, -4.122115190439939142E-15 ) ) ;
#4866 = ADVANCED_FACE ( 'NONE', ( #7208 ), #4389, .T. ) ;
#4867 = CARTESIAN_POINT ( 'NONE',  ( -38.00000000000000000, -4.326919863076805761, -33.39999999999999147 ) ) ;
#4868 = CARTESIAN_POINT ( 'NONE',  ( -47.99999999999998579, 8.500000000000000000, 15.50000000000032330 ) ) ;
#4870 = CIRCLE ( 'NONE', #288, 1.000000000000000000 ) ;
#4869 = CARTESIAN_POINT ( 'NONE',  ( 38.00000000000000000, -1.000000000000000000, -33.39999999999999147 ) ) ;
#4871 = CARTESIAN_POINT ( 'NONE',  ( -46.99999999999946709, 17.00000000000000000, 18.34999999999999076 ) ) ;
#4872 = VERTEX_POINT ( 'NONE', #7736 ) ;
#4873 = CARTESIAN_POINT ( 'NONE',  ( 38.00000000000000000, -6.729948651002884752, 21.60000000000000142 ) ) ;
#4874 = AXIS2_PLACEMENT_3D ( 'NONE', #4433, #3723, #2559 ) ;
#4875 = VECTOR ( 'NONE', #903, 1000.000000000000000 ) ;
#4876 = ADVANCED_FACE ( 'NONE', ( #7124 ), #1622, .F. ) ;
#4877 = VERTEX_POINT ( 'NONE', #8530 ) ;
#4878 = ADVANCED_FACE ( 'NONE', ( #993 ), #3810, .F. ) ;
#4879 = ORIENTED_EDGE ( 'NONE', *, *, #3393, .T. ) ;
#4880 = FACE_OUTER_BOUND ( 'NONE', #1215, .T. ) ;
#4881 = CYLINDRICAL_SURFACE ( 'NONE', #2874, 1.000000000000000888 ) ;
#4882 = ADVANCED_FACE ( 'NONE', ( #7998 ), #453, .T. ) ;
#4883 = VECTOR ( 'NONE', #1074, 1000.000000000000000 ) ;
#4884 = VECTOR ( 'NONE', #3129, 1000.000000000000000 ) ;
#4885 = CARTESIAN_POINT ( 'NONE',  ( -48.99999999999999289, -11.00000000000000000, -4.207992590240770895E-15 ) ) ;
#4886 = LINE ( 'NONE', #5016, #127 ) ;
#4887 = EDGE_LOOP ( 'NONE', ( #893, #3421, #2567, #7830, #7490, #2247, #1837, #3728, #576, #5112, #627, #6613, #1217, #314, #1596, #279, #1529, #7928, #4348, #3894, #4375, #6420, #6692, #7910, #1738, #3083, #3269, #4623, #4004, #5550 ) ) ;
#4888 = VECTOR ( 'NONE', #6709, 1000.000000000000000 ) ;
#4889 = EDGE_LOOP ( 'NONE', ( #6786, #2305, #6834, #7246 ) ) ;
#4890 = VECTOR ( 'NONE', #7466, 1000.000000000000000 ) ;
#4891 = LINE ( 'NONE', #5532, #5460 ) ;
#4892 = CARTESIAN_POINT ( 'NONE',  ( 48.99999999999997868, -6.763681762714297996, 21.72901938748568185 ) ) ;
#4893 = CARTESIAN_POINT ( 'NONE',  ( 38.00000000000000000, -1.000000000000000000, 21.40000000000000924 ) ) ;
#4894 = CARTESIAN_POINT ( 'NONE',  ( -38.37849695115911430, -6.942837520467266543, -2.194151705475674508 ) ) ;
#4895 = ORIENTED_EDGE ( 'NONE', *, *, #8097, .F. ) ;
#4896 = VERTEX_POINT ( 'NONE', #7340 ) ;
#4897 = ORIENTED_EDGE ( 'NONE', *, *, #8251, .F. ) ;
#4898 = FACE_OUTER_BOUND ( 'NONE', #5218, .T. ) ;
#4899 = CARTESIAN_POINT ( 'NONE',  ( 39.00000000000000000, -12.00000000000000000, 35.60000000000000142 ) ) ;
#4900 = CARTESIAN_POINT ( 'NONE',  ( -38.00000000000000000, -1.000000000000000888, -33.39999999999999147 ) ) ;
#4901 = CARTESIAN_POINT ( 'NONE',  ( 49.00000000000016342, 0.000000000000000000, 3.600000000000005862 ) ) ;
#4902 = ADVANCED_FACE ( 'NONE', ( #5971, #3372 ), #1314, .F. ) ;
#4903 = ORIENTED_EDGE ( 'NONE', *, *, #3030, .F. ) ;
#4904 = ORIENTED_EDGE ( 'NONE', *, *, #548, .F. ) ;
#4905 = LINE ( 'NONE', #1508, #5437 ) ;
#4906 = ORIENTED_EDGE ( 'NONE', *, *, #8727, .T. ) ;
#4907 = DIRECTION ( 'NONE',  ( -8.587739980083207367E-17, -0.000000000000000000, 1.000000000000000000 ) ) ;
#4909 = CIRCLE ( 'NONE', #3348, 2.000000000000001776 ) ;
#4908 = CYLINDRICAL_SURFACE ( 'NONE', #4191, 1.799999999999999600 ) ;
#4910 = CARTESIAN_POINT ( 'NONE',  ( -38.48959715504241075, -6.963847602983966212, 22.47006404803155633 ) ) ;
#4911 = PLANE ( 'NONE',  #1035 ) ;
#4912 = DIRECTION ( 'NONE',  ( -1.000000000000000000, 0.000000000000000000, 2.887905366413996165E-15 ) ) ;
#4913 = VECTOR ( 'NONE', #6531, 1000.000000000000000 ) ;
#4914 = ADVANCED_FACE ( 'NONE', ( #2609 ), #5927, .F. ) ;
#4915 = CARTESIAN_POINT ( 'NONE',  ( 39.00000000000000000, 0.000000000000000000, -24.59999999999999076 ) ) ;
#4916 = VERTEX_POINT ( 'NONE', #3271 ) ;
#4917 = LINE ( 'NONE', #1608, #2987 ) ;
#4918 = ORIENTED_EDGE ( 'NONE', *, *, #3505, .F. ) ;
#4919 = CARTESIAN_POINT ( 'NONE',  ( -42.49999999999969447, 17.00000000000000000, -2.099999999999990763 ) ) ;
#4920 = ORIENTED_EDGE ( 'NONE', *, *, #5588, .T. ) ;
#4921 = DIRECTION ( 'NONE',  ( 0.000000000000000000, -1.000000000000000000, 2.213937303402119176E-14 ) ) ;
#4922 = VECTOR ( 'NONE', #4483, 1000.000000000000000 ) ;
#4923 = FACE_OUTER_BOUND ( 'NONE', #4606, .T. ) ;
#4924 = ADVANCED_FACE ( 'NONE', ( #636 ), #4702, .T. ) ;
#4925 = DIRECTION ( 'NONE',  ( 3.854941057726231589E-15, 0.000000000000000000, -1.000000000000000000 ) ) ;
#4926 = CIRCLE ( 'NONE', #1216, 1.000000000000000888 ) ;
#4927 = CARTESIAN_POINT ( 'NONE',  ( 48.51040284495757504, -6.963847602983965324, -15.52993595196844190 ) ) ;
#4928 = EDGE_LOOP ( 'NONE', ( #4166, #6866, #4330 ) ) ;
#4929 = EDGE_CURVE ( 'NONE', #3022, #7598, #4656, .T. ) ;
#4930 = ORIENTED_EDGE ( 'NONE', *, *, #4322, .T. ) ;
#4931 = PLANE ( 'NONE',  #2737 ) ;
#4932 = FACE_OUTER_BOUND ( 'NONE', #6248, .T. ) ;
#4933 = AXIS2_PLACEMENT_3D ( 'NONE', #2352, #8416, #5223 ) ;
#4934 = CARTESIAN_POINT ( 'NONE',  ( 39.00000000000000000, -10.93827373350304377, -8.899999999999995026 ) ) ;
#4935 = CARTESIAN_POINT ( 'NONE',  ( 39.00000000000000000, 17.00000000000000000, -2.099999999999990763 ) ) ;
#4936 = ORIENTED_EDGE ( 'NONE', *, *, #8035, .F. ) ;
#4937 = ORIENTED_EDGE ( 'NONE', *, *, #5933, .T. ) ;
#4938 = VECTOR ( 'NONE', #4376, 1000.000000000000000 ) ;
#4939 = ORIENTED_EDGE ( 'NONE', *, *, #3997, .T. ) ;
#4940 = CARTESIAN_POINT ( 'NONE',  ( -38.00000000000000000, -11.00000000000000000, 36.60000000000000142 ) ) ;
#4941 = CARTESIAN_POINT ( 'NONE',  ( -48.58578643762689353, -11.99999999999999467, -34.39999999999999147 ) ) ;
#4942 =( BOUNDED_CURVE ( )  B_SPLINE_CURVE ( 3, ( #1254, #6006, #1393, #4070 ),
 .UNSPECIFIED., .F., .T. ) 
 B_SPLINE_CURVE_WITH_KNOTS ( ( 4, 4 ),
 ( 4.712388980384689674, 6.283185307179586232 ),
 .UNSPECIFIED. ) 
 CURVE ( )  GEOMETRIC_REPRESENTATION_ITEM ( )  RATIONAL_B_SPLINE_CURVE ( ( 1.000000000000000000, 0.8047378541243649375, 0.8047378541243649375, 1.000000000000000000 ) ) 
 REPRESENTATION_ITEM ( '' )  );
#4943 = FACE_OUTER_BOUND ( 'NONE', #2088, .T. ) ;
#4944 = VECTOR ( 'NONE', #6266, 1000.000000000000000 ) ;
#4945 = CARTESIAN_POINT ( 'NONE',  ( -47.99999999999999289, -12.00000000000000000, -4.122115190439939142E-15 ) ) ;
#4946 = ORIENTED_EDGE ( 'NONE', *, *, #4806, .T. ) ;
#4947 = ORIENTED_EDGE ( 'NONE', *, *, #4956, .F. ) ;
#4948 = CARTESIAN_POINT ( 'NONE',  ( 47.99999999999999289, 16.00000000000000000, -40.39999999999997016 ) ) ;
#4949 = ORIENTED_EDGE ( 'NONE', *, *, #3672, .F. ) ;
#4950 = DIRECTION ( 'NONE',  ( 0.000000000000000000, 0.000000000000000000, 1.000000000000000000 ) ) ;
#4951 = DIRECTION ( 'NONE',  ( 1.000000000000000000, 0.000000000000000000, 0.000000000000000000 ) ) ;
#4952 = FACE_OUTER_BOUND ( 'NONE', #5098, .T. ) ;
#4953 = DIRECTION ( 'NONE',  ( 2.832201593431520740E-15, 0.000000000000000000, -1.000000000000000000 ) ) ;
#4954 = ADVANCED_FACE ( 'NONE', ( #1798 ), #537, .F. ) ;
#4955 = CARTESIAN_POINT ( 'NONE',  ( -39.00000000000000000, 16.00000000000000000, -2.099999999999990763 ) ) ;
#4956 = EDGE_CURVE ( 'NONE', #6529, #6080, #1886, .T. ) ;
#4957 = DIRECTION ( 'NONE',  ( -1.000000000000000000, 0.000000000000000000, 0.000000000000000000 ) ) ;
#4958 = EDGE_LOOP ( 'NONE', ( #403, #965, #7883, #446 ) ) ;
#4959 = CARTESIAN_POINT ( 'NONE',  ( 47.99999999999999289, 8.499999999999843681, -6.999999999999970690 ) ) ;
#4960 = ORIENTED_EDGE ( 'NONE', *, *, #8221, .F. ) ;
#4961 = CARTESIAN_POINT ( 'NONE',  ( 43.99999999999945999, 17.00000000000000000, 18.34999999999999787 ) ) ;
#4962 = VECTOR ( 'NONE', #5625, 1000.000000000000000 ) ;
#4963 = VERTEX_POINT ( 'NONE', #3942 ) ;
#4964 = CARTESIAN_POINT ( 'NONE',  ( 38.00000000000000000, -1.000000000000000000, 21.40000000000000924 ) ) ;
#4965 = ADVANCED_FACE ( 'NONE', ( #3989 ), #3327, .T. ) ;
#4966 = DIRECTION ( 'NONE',  ( -1.000000000000000000, 0.000000000000000000, 0.000000000000000000 ) ) ;
#4967 = LINE ( 'NONE', #1526, #3822 ) ;
#4968 = AXIS2_PLACEMENT_3D ( 'NONE', #2998, #898, #3499 ) ;
#4969 = DIRECTION ( 'NONE',  ( 0.000000000000000000, 0.000000000000000000, 1.000000000000000000 ) ) ;
#4970 = CARTESIAN_POINT ( 'NONE',  ( 39.00000000000000000, -7.000000000000000000, 22.60000000000000142 ) ) ;
#4971 = ORIENTED_EDGE ( 'NONE', *, *, #168, .T. ) ;
#4972 = EDGE_LOOP ( 'NONE', ( #3472, #3159, #2346, #8773 ) ) ;
#4973 = CARTESIAN_POINT ( 'NONE',  ( 47.99999999999999289, 0.000000000000000000, 2.600000000000005862 ) ) ;
#4974 = ADVANCED_FACE ( 'NONE', ( #2651, #5389 ), #6685, .F. ) ;
#4976 = VECTOR ( 'NONE', #2665, 1000.000000000000114 ) ;
#4975 = DIRECTION ( 'NONE',  ( 0.000000000000000000, 0.000000000000000000, 1.000000000000000000 ) ) ;
#4977 = EDGE_CURVE ( 'NONE', #1922, #6728, #6779, .T. ) ;
#4978 = FACE_OUTER_BOUND ( 'NONE', #7181, .T. ) ;
#4979 = FACE_OUTER_BOUND ( 'NONE', #5923, .T. ) ;
#4980 = ORIENTED_EDGE ( 'NONE', *, *, #710, .F. ) ;
#4981 = VECTOR ( 'NONE', #1537, 1000.000000000000000 ) ;
#4982 = ORIENTED_EDGE ( 'NONE', *, *, #8350, .F. ) ;
#4983 = ORIENTED_EDGE ( 'NONE', *, *, #873, .F. ) ;
#4984 = DIRECTION ( 'NONE',  ( 1.000000000000000000, 0.000000000000000000, -2.832201593431520740E-15 ) ) ;
#4985 = FACE_OUTER_BOUND ( 'NONE', #5478, .T. ) ;
#4986 = EDGE_CURVE ( 'NONE', #159, #3246, #4517, .T. ) ;
#4987 = LINE ( 'NONE', #6434, #7611 ) ;
#4988 = EDGE_CURVE ( 'NONE', #784, #7180, #1129, .T. ) ;
#4989 = DIRECTION ( 'NONE',  ( -1.000000000000000000, 0.000000000000000000, -8.587739980083203670E-17 ) ) ;
#4990 = EDGE_LOOP ( 'NONE', ( #1363, #7784, #5228, #437, #8226, #4504, #3114, #7222, #4946, #3289, #4183, #4687, #533, #4722, #1350, #641, #1636, #5863, #3010, #2097 ) ) ;
#4991 = ORIENTED_EDGE ( 'NONE', *, *, #440, .T. ) ;
#4992 = CARTESIAN_POINT ( 'NONE',  ( 42.49999999999940314, 0.000000000000000000, -1.203685677208379547E-13 ) ) ;
#4993 =( BOUNDED_CURVE ( )  B_SPLINE_CURVE ( 3, ( #1222, #455, #4565, #5973 ),
 .UNSPECIFIED., .F., .T. ) 
 B_SPLINE_CURVE_WITH_KNOTS ( ( 4, 4 ),
 ( 1.570796326794896780, 3.141592653589793116 ),
 .UNSPECIFIED. ) 
 CURVE ( )  GEOMETRIC_REPRESENTATION_ITEM ( )  RATIONAL_B_SPLINE_CURVE ( ( 1.000000000000000000, 0.8047378541243650485, 0.8047378541243650485, 1.000000000000000000 ) ) 
 REPRESENTATION_ITEM ( '' )  );
#4994 = EDGE_LOOP ( 'NONE', ( #3551, #4340, #4903, #4792 ) ) ;
#4995 = AXIS2_PLACEMENT_3D ( 'NONE', #6669, #5371, #4733 ) ;
#4996 = PLANE ( 'NONE',  #4350 ) ;
#4997 = CARTESIAN_POINT ( 'NONE',  ( -38.86556466005086463, -7.000000000000000000, 3.600000000000005862 ) ) ;
#4998 = FACE_OUTER_BOUND ( 'NONE', #5748, .T. ) ;
#4999 = PLANE ( 'NONE',  #8275 ) ;
#5000 = FACE_OUTER_BOUND ( 'NONE', #3814, .T. ) ;
#5001 = CIRCLE ( 'NONE', #4008, 1.000000000000000888 ) ;
#5002 = CARTESIAN_POINT ( 'NONE',  ( -48.87704839954328406, -6.861896202518600774, 3.097347333412092230 ) ) ;
#5003 = VERTEX_POINT ( 'NONE', #492 ) ;
#5004 = LINE ( 'NONE', #4283, #6285 ) ;
#5005 = ORIENTED_EDGE ( 'NONE', *, *, #1486, .T. ) ;
#5006 = CARTESIAN_POINT ( 'NONE',  ( -48.13444026825465016, -7.000000000000000000, 22.60000000000000142 ) ) ;
#5007 = VECTOR ( 'NONE', #330, 1000.000000000000000 ) ;
#5008 = ORIENTED_EDGE ( 'NONE', *, *, #1155, .T. ) ;
#5009 = CARTESIAN_POINT ( 'NONE',  ( 38.86555973174532141, -7.000000000000000000, 3.600000000000004530 ) ) ;
#5010 = DIRECTION ( 'NONE',  ( -1.000000000000000000, -0.000000000000000000, -0.000000000000000000 ) ) ;
#5011 = CARTESIAN_POINT ( 'NONE',  ( -48.13444026825465016, -7.000000000000000000, 16.60000000000000142 ) ) ;
#5012 = AXIS2_PLACEMENT_3D ( 'NONE', #5752, #8485, #4975 ) ;
#5013 = CARTESIAN_POINT ( 'NONE',  ( 39.00000000000000000, -7.000000000000000000, -15.39999999999999325 ) ) ;
#5014 = AXIS2_PLACEMENT_3D ( 'NONE', #733, #5793, #6378 ) ;
#5015 = EDGE_CURVE ( 'NONE', #5118, #695, #1839, .T. ) ;
#5016 = CARTESIAN_POINT ( 'NONE',  ( -46.99999999999931788, 6.854551732809255782, -32.34999999999992326 ) ) ;
#5017 = DIRECTION ( 'NONE',  ( 0.000000000000000000, 0.000000000000000000, -1.000000000000000000 ) ) ;
#5018 = ORIENTED_EDGE ( 'NONE', *, *, #6752, .T. ) ;
#5019 = VERTEX_POINT ( 'NONE', #1178 ) ;
#5020 = ADVANCED_FACE ( 'NONE', ( #3899 ), #6641, .F. ) ;
#5021 = DIRECTION ( 'NONE',  ( 0.000000000000000000, -1.000000000000000000, 0.000000000000000000 ) ) ;
#5022 = AXIS2_PLACEMENT_3D ( 'NONE', #4740, #7591, #2137 ) ;
#5023 = VECTOR ( 'NONE', #6003, 1000.000000000000000 ) ;
#5024 = DIRECTION ( 'NONE',  ( 0.000000000000000000, 0.000000000000000000, 1.000000000000000000 ) ) ;
#5025 = CARTESIAN_POINT ( 'NONE',  ( 49.00000000000009948, 8.499999999999843681, -6.999999999999973355 ) ) ;
#5026 = ADVANCED_FACE ( 'NONE', ( #7520 ), #4794, .T. ) ;
#5027 = DIRECTION ( 'NONE',  ( 1.000000000000000000, -0.000000000000000000, 8.587739980083207367E-17 ) ) ;
#5028 = ORIENTED_EDGE ( 'NONE', *, *, #3234, .T. ) ;
#5029 = CIRCLE ( 'NONE', #1884, 1.000000000000000888 ) ;
#5030 = AXIS2_PLACEMENT_3D ( 'NONE', #438, #8518, #5826 ) ;
#5031 = ORIENTED_EDGE ( 'NONE', *, *, #3382, .F. ) ;
#5032 = ORIENTED_EDGE ( 'NONE', *, *, #275, .T. ) ;
#5033 = CARTESIAN_POINT ( 'NONE',  ( -7.000000000000000888, -12.00000000000000000, -39.39999999999997016 ) ) ;
#5034 = LINE ( 'NONE', #7177, #343 ) ;
#5035 = CARTESIAN_POINT ( 'NONE',  ( 42.49999999999991473, 8.499999999999687361, -31.29999999999997939 ) ) ;
#5036 = DIRECTION ( 'NONE',  ( -0.000000000000000000, -1.000000000000000000, 0.000000000000000000 ) ) ;
#5037 = ADVANCED_FACE ( 'NONE', ( #4923 ), #590, .F. ) ;
#5038 = VERTEX_POINT ( 'NONE', #47 ) ;
#5039 = ORIENTED_EDGE ( 'NONE', *, *, #4200, .F. ) ;
#5040 = DIRECTION ( 'NONE',  ( 0.000000000000000000, 0.000000000000000000, -1.000000000000000000 ) ) ;
#5041 = ORIENTED_EDGE ( 'NONE', *, *, #5482, .T. ) ;
#5042 = CARTESIAN_POINT ( 'NONE',  ( 0.000000000000000000, 46.00000000000000000, 39.39999999999999858 ) ) ;
#5043 = DIRECTION ( 'NONE',  ( -1.000000000000000000, -0.000000000000000000, -2.887905366413996165E-15 ) ) ;
#5044 = CARTESIAN_POINT ( 'NONE',  ( -38.02560494901582899, -6.798099027112986192, 21.85907781969314811 ) ) ;
#5045 = CARTESIAN_POINT ( 'NONE',  ( -48.99999999999999289, 8.500000000000000000, 15.50000000000032330 ) ) ;
#5046 = DIRECTION ( 'NONE',  ( -1.000000000000000000, 0.000000000000000000, -8.587739980083207367E-17 ) ) ;
#5047 =( BOUNDED_CURVE ( )  B_SPLINE_CURVE ( 3, ( #2381, #321, #5710, #4392 ),
 .UNSPECIFIED., .F., .T. ) 
 B_SPLINE_CURVE_WITH_KNOTS ( ( 4, 4 ),
 ( 3.141592653589793116, 4.712388980384689674 ),
 .UNSPECIFIED. ) 
 CURVE ( )  GEOMETRIC_REPRESENTATION_ITEM ( )  RATIONAL_B_SPLINE_CURVE ( ( 1.000000000000000000, 0.8047378541243649375, 0.8047378541243649375, 1.000000000000000000 ) ) 
 REPRESENTATION_ITEM ( '' )  );
#5048 = DIRECTION ( 'NONE',  ( 0.000000000000000000, -0.000000000000000000, 1.000000000000000000 ) ) ;
#5049 = EDGE_LOOP ( 'NONE', ( #7786, #1424, #7694, #1793 ) ) ;
#5050 = EDGE_CURVE ( 'NONE', #1312, #6376, #5922, .T. ) ;
#5051 = VECTOR ( 'NONE', #5698, 1000.000000000000000 ) ;
#5052 = ORIENTED_EDGE ( 'NONE', *, *, #5232, .F. ) ;
#5053 = CARTESIAN_POINT ( 'NONE',  ( 38.00000000000000000, -11.00000000000000000, -16.39999999999999503 ) ) ;
#5054 = ORIENTED_EDGE ( 'NONE', *, *, #7604, .F. ) ;
#5055 = LINE ( 'NONE', #3668, #4449 ) ;
#5056 = CARTESIAN_POINT ( 'NONE',  ( 0.000000000000000000, 46.00000000000000000, 40.39999999999999858 ) ) ;
#5057 = CIRCLE ( 'NONE', #5356, 7.599999999999998757 ) ;
#5058 = CARTESIAN_POINT ( 'NONE',  ( 48.99999999999999289, -11.00000000000000000, -20.39999999999999503 ) ) ;
#5059 = CARTESIAN_POINT ( 'NONE',  ( 47.99999999999999289, 17.00000000000000000, -1.399999999999995914 ) ) ;
#5060 = CARTESIAN_POINT ( 'NONE',  ( 49.00000000000009237, 8.499999999999843681, -8.799999999999972289 ) ) ;
#5061 = DIRECTION ( 'NONE',  ( 0.000000000000000000, -1.000000000000000000, 0.000000000000000000 ) ) ;
#5062 = ORIENTED_EDGE ( 'NONE', *, *, #548, .T. ) ;
#5063 = VECTOR ( 'NONE', #3645, 1000.000000000000000 ) ;
#5064 = ORIENTED_EDGE ( 'NONE', *, *, #1087, .T. ) ;
#5065 = CARTESIAN_POINT ( 'NONE',  ( -38.00000000000000000, -1.000000000000000000, 21.40000000000000924 ) ) ;
#5066 = DIRECTION ( 'NONE',  ( 3.854941057726246577E-15, 0.000000000000000000, -1.000000000000000000 ) ) ;
#5067 = EDGE_CURVE ( 'NONE', #3363, #1334, #809, .T. ) ;
#5068 = VECTOR ( 'NONE', #4734, 1000.000000000000000 ) ;
#5069 = LINE ( 'NONE', #2156, #5557 ) ;
#5070 = ADVANCED_FACE ( 'NONE', ( #1525 ), #3538, .T. ) ;
#5071 = DIRECTION ( 'NONE',  ( 0.000000000000000000, 1.000000000000000000, -0.000000000000000000 ) ) ;
#5072 = VERTEX_POINT ( 'NONE', #6197 ) ;
#5073 = ORIENTED_EDGE ( 'NONE', *, *, #1989, .F. ) ;
#5074 = CARTESIAN_POINT ( 'NONE',  ( -38.41421356237309226, -11.99999999999999467, 35.60000000000000142 ) ) ;
#5076 = DIRECTION ( 'NONE',  ( -0.000000000000000000, -0.000000000000000000, 1.000000000000000000 ) ) ;
#5075 = VECTOR ( 'NONE', #4261, 1000.000000000000000 ) ;
#5077 = ADVANCED_FACE ( 'NONE', ( #3416 ), #3497, .T. ) ;
#5078 = CARTESIAN_POINT ( 'NONE',  ( -47.99999999999999289, -10.93827373350304377, 10.10000000000000497 ) ) ;
[truncated: 291,577 more chars]
