# Supplementary material for: ThermiQuant™ AquaStream: A portable instrument for quantitative colorimetric isothermal nucleic acid amplification reactions in paper and tube formats
Source: PLoS One. 2026 May 15;21(5):e0348607. doi: 10.1371/journal.pone.0348607 (PMC13178971; doi:10.1371/journal.pone.0348607)
Supplement: S3 File — Amplimetrics™ software as well as ThermiQuant™ AquaStream source codes. (ZIP) [file pone.0348607.s003.zip]

Archive with 113 entries (105 files):
- Software/
- Software/01_Capture_timelapse/
- Software/01_Capture_timelapse/LiquidLAMP.py
- Software/01_Capture_timelapse/PaperLAMP.py
- Software/02_Amplimetrics-V1.2/
- Software/02_Amplimetrics-V1.2/Amplimetrics_V1.2.py
- Software/02_Amplimetrics-V1.2/lib/
- Software/02_Amplimetrics-V1.2/lib/data_analysis.py
- Software/02_Amplimetrics-V1.2/lib/display_widget.py
- Software/02_Amplimetrics-V1.2/lib/image_analysis.py
- Software/02_Amplimetrics-V1.2/lib/__pycache__/
- Software/02_Amplimetrics-V1.2/lib/__pycache__/data_analysis.cpython-310.pyc
- Software/02_Amplimetrics-V1.2/lib/__pycache__/data_analysis.cpython-311.pyc
- Software/02_Amplimetrics-V1.2/lib/__pycache__/display_widget.cpython-310.pyc
- Software/02_Amplimetrics-V1.2/lib/__pycache__/display_widget.cpython-311.pyc
- Software/02_Amplimetrics-V1.2/lib/__pycache__/image_analysis.cpython-310.pyc
- Software/02_Amplimetrics-V1.2/lib/__pycache__/image_analysis.cpython-311.pyc
- Software/02_Amplimetrics-V1.2/model/
- Software/02_Amplimetrics-V1.2/model/tube_pad_combined_best.pt
- Software/02_Amplimetrics-V1.2/test_data/
- Software/02_Amplimetrics-V1.2/test_data/Timelapse_Image01.jpg
- Software/02_Amplimetrics-V1.2/test_data/Timelapse_Image02.jpg
- Software/02_Amplimetrics-V1.2/test_data/Timelapse_Image03.jpg
- Software/02_Amplimetrics-V1.2/test_data/Timelapse_Image04.jpg
- Software/02_Amplimetrics-V1.2/test_data/Timelapse_Image05.jpg
- Software/02_Amplimetrics-V1.2/test_data/Timelapse_Image06.jpg
- Software/02_Amplimetrics-V1.2/test_data/Timelapse_Image07.jpg
- Software/02_Amplimetrics-V1.2/test_data/Timelapse_Image08.jpg
- Software/02_Amplimetrics-V1.2/test_data/Timelapse_Image09.jpg
- Software/02_Amplimetrics-V1.2/test_data/Timelapse_Image10.jpg
- Software/02_Amplimetrics-V1.2/test_data/Timelapse_Image11.jpg
- Software/02_Amplimetrics-V1.2/test_data/Timelapse_Image12.jpg
- Software/02_Amplimetrics-V1.2/test_data/Timelapse_Image13.jpg
- Software/02_Amplimetrics-V1.2/test_data/Timelapse_Image14.jpg
- Software/02_Amplimetrics-V1.2/test_data/Timelapse_Image15.jpg
- Software/02_Amplimetrics-V1.2/test_data/Timelapse_Image16.jpg
- Software/02_Amplimetrics-V1.2/test_data/Timelapse_Image17.jpg
- Software/02_Amplimetrics-V1.2/test_data/Timelapse_Image18.jpg
- Software/02_Amplimetrics-V1.2/test_data/Timelapse_Image19.jpg
- Software/02_Amplimetrics-V1.2/test_data/Timelapse_Image20.jpg
- Software/02_Amplimetrics-V1.2/test_data/Timelapse_Image21.jpg
- Software/02_Amplimetrics-V1.2/test_data/Timelapse_Image22.jpg
- Software/02_Amplimetrics-V1.2/test_data/Timelapse_Image23.jpg
- Software/02_Amplimetrics-V1.2/test_data/Timelapse_Image24.jpg
- Software/02_Amplimetrics-V1.2/test_data/Timelapse_Image25.jpg
- Software/02_Amplimetrics-V1.2/test_data/Timelapse_Image26.jpg
- Software/02_Amplimetrics-V1.2/test_data/Timelapse_Image27.jpg
- Software/02_Amplimetrics-V1.2/test_data/Timelapse_Image28.jpg
- Software/02_Amplimetrics-V1.2/test_data/Timelapse_Image29.jpg
- Software/02_Amplimetrics-V1.2/test_data/Timelapse_Image30.jpg
- Software/02_Amplimetrics-V1.2/test_data/Timelapse_Image31.jpg
- Software/02_Amplimetrics-V1.2/test_data/Timelapse_Image32.jpg
- Software/02_Amplimetrics-V1.2/test_data/Timelapse_Image33.jpg
- Software/02_Amplimetrics-V1.2/test_data/Timelapse_Image34.jpg
- Software/02_Amplimetrics-V1.2/test_data/Timelapse_Image35.jpg
- Software/02_Amplimetrics-V1.2/test_data/Timelapse_Image36.jpg
- Software/02_Amplimetrics-V1.2/test_data/Timelapse_Image37.jpg
- Software/02_Amplimetrics-V1.2/test_data/Timelapse_Image38.jpg
- Software/02_Amplimetrics-V1.2/test_data/Timelapse_Image39.jpg
- Software/02_Amplimetrics-V1.2/test_data/Timelapse_Image40.jpg
- Software/02_Amplimetrics-V1.2/test_data/Timelapse_Image41.jpg
- Software/02_Amplimetrics-V1.2/test_data/Timelapse_Image42.jpg
- Software/02_Amplimetrics-V1.2/test_data/Timelapse_Image43.jpg
- Software/02_Amplimetrics-V1.2/test_data/Timelapse_Image44.jpg
- Software/02_Amplimetrics-V1.2/test_data/Timelapse_Image45.jpg
- Software/02_Amplimetrics-V1.2/test_data/Timelapse_Image46.jpg
- Software/02_Amplimetrics-V1.2/test_data/Timelapse_Image47.jpg
- Software/02_Amplimetrics-V1.2/test_data/Timelapse_Image48.jpg
- Software/02_Amplimetrics-V1.2/test_data/Timelapse_Image49.jpg
- Software/02_Amplimetrics-V1.2/test_data/Timelapse_Image50.jpg
- Software/02_Amplimetrics-V1.2/test_data/Timelapse_Image51.jpg
- Software/02_Amplimetrics-V1.2/test_data/Timelapse_Image52.jpg
- Software/02_Amplimetrics-V1.2/test_data/Timelapse_Image53.jpg
- Software/02_Amplimetrics-V1.2/test_data/Timelapse_Image54.jpg
- Software/02_Amplimetrics-V1.2/test_data/Timelapse_Image55.jpg
- Software/02_Amplimetrics-V1.2/test_data/Timelapse_Image56.jpg
- Software/02_Amplimetrics-V1.2/test_data/Timelapse_Image57.jpg
- Software/02_Amplimetrics-V1.2/test_data/Timelapse_Image58.jpg
- Software/02_Amplimetrics-V1.2/test_data/Timelapse_Image59.jpg
- Software/02_Amplimetrics-V1.2/test_data/Timelapse_Image60.jpg
- Software/02_Amplimetrics-V1.2/test_data/Timelapse_Image61.jpg
- Software/02_Amplimetrics-V1.2/test_data/Timelapse_Image62.jpg
- Software/02_Amplimetrics-V1.2/test_data/Timelapse_Image63.jpg
- Software/02_Amplimetrics-V1.2/test_data/Timelapse_Image64.jpg
- Software/02_Amplimetrics-V1.2/test_data/Timelapse_Image65.jpg
- Software/02_Amplimetrics-V1.2/test_data/Timelapse_Image66.jpg
- Software/02_Amplimetrics-V1.2/test_data/Timelapse_Image67.jpg
- Software/02_Amplimetrics-V1.2/test_data/Timelapse_Image68.jpg
- Software/02_Amplimetrics-V1.2/test_data/Timelapse_Image69.jpg
- Software/02_Amplimetrics-V1.2/test_data/Timelapse_Image70.jpg
- Software/02_Amplimetrics-V1.2/test_data/Timelapse_Image71.jpg
- Software/02_Amplimetrics-V1.2/test_data/Timelapse_Image72.jpg
- Software/02_Amplimetrics-V1.2/test_data/Timelapse_Image73.jpg
- Software/02_Amplimetrics-V1.2/test_data/Timelapse_Image74.jpg
- Software/02_Amplimetrics-V1.2/test_data/Timelapse_Image75.jpg
- Software/02_Amplimetrics-V1.2/test_data/Timelapse_Image76.jpg
- Software/02_Amplimetrics-V1.2/test_data/Timelapse_Image77.jpg
- Software/02_Amplimetrics-V1.2/test_data/Timelapse_Image78.jpg
- Software/02_Amplimetrics-V1.2/test_data/Timelapse_Image79.jpg
- Software/02_Amplimetrics-V1.2/test_data/Timelapse_Image80.jpg
- Software/02_Amplimetrics-V1.2/test_data/Timelapse_Image81.jpg
- Software/02_Amplimetrics-V1.2/test_data/Timelapse_Image82.jpg
- Software/02_Amplimetrics-V1.2/test_data/Timelapse_Image83.jpg
- Software/02_Amplimetrics-V1.2/test_data/Timelapse_Image84.jpg
- Software/02_Amplimetrics-V1.2/test_data/Timelapse_Image85.jpg
- Software/02_Amplimetrics-V1.2/test_data/Timelapse_Image86.jpg
- Software/02_Amplimetrics-V1.2/test_data/Timelapse_Image87.jpg
- Software/02_Amplimetrics-V1.2/test_data/Timelapse_Image88.jpg
- Software/03_AquaStream_V1.1/
- Software/03_AquaStream_V1.1/AquaStream_software.py
- Software/03_AquaStream_V1.1/chip_settings.json
- Software/03_AquaStream_V1.1/first_image.jpg
- Software/03_AquaStream_V1.1/tube_pad_combined_best.pt
