# Supplementary material for: ThermiQuant™ AquaStream: A portable instrument for quantitative colorimetric isothermal nucleic acid amplification reactions in paper and tube formats
Source: PLoS One. 2026 May 15;21(5):e0348607. doi: 10.1371/journal.pone.0348607 (PMC13178971; doi:10.1371/journal.pone.0348607)
Supplement: S3 File — Amplimetrics™ software as well as ThermiQuant™ AquaStream source codes. (ZIP) [file pone.0348607.s003.zip › Software/02_Amplimetrics-V1.2/lib/display_widget.py]

# display_widget.py
from PyQt5.QtWidgets import QWidget, QVBoxLayout, QTableView, QHeaderView
from matplotlib.backends.backend_qt5agg import FigureCanvasQTAgg as FigureCanvas
from matplotlib.figure import Figure

class MplCanvas(FigureCanvas):
    def __init__(self, parent=None, width=8, height=6, dpi=100):
        fig = Figure(figsize=(width, height), dpi=dpi)
        self.fig = fig
        self.axes = fig.add_subplot(111)
        super().__init__(fig)

class DisplayWidget(QWidget):
    def __init__(self, parent=None):
        super().__init__(parent)
        layout = QVBoxLayout()
        self.canvas = MplCanvas(self, width=8, height=6, dpi=100)
        layout.addWidget(self.canvas)
        self.table_view = QTableView()
        layout.addWidget(self.table_view)
        self.setLayout(layout)
        self.table_view.horizontalHeader().setSectionResizeMode(QHeaderView.Stretch)
        self.table_view.horizontalHeader().setDefaultSectionSize(150)
        self.table_view.verticalHeader().setDefaultSectionSize(40)
