# Supplementary material for: ThermiQuant™ AquaStream: A portable instrument for quantitative colorimetric isothermal nucleic acid amplification reactions in paper and tube formats
Source: PLoS One. 2026 May 15;21(5):e0348607. doi: 10.1371/journal.pone.0348607 (PMC13178971; doi:10.1371/journal.pone.0348607)
Supplement: S3 File — Amplimetrics™ software as well as ThermiQuant™ AquaStream source codes. (ZIP) [file pone.0348607.s003.zip › Software/03_AquaStream_V1.1/chip_settings.json]

{
    "ASFV_PP": {
        "exposure_time": 100000,
        "gain": 2.0,
        "yolo_threshold": 0.70,
        "hue_threshold": 5.1,
        "tq_cutoff": 59.0,
        "time_cutoff": 60,
        "min_time_cutoff": 10,
        "cycles": 120,
        "cycle_interval": 30,
        "left_shrink": 0.1,
        "right_shrink": 0.1,
        "top_shrink": 0.1,
        "bottom_shrink": 0.1
    },
    
    "Test_PP": {
        "exposure_time": 100000,
        "gain": 2.0,
        "yolo_threshold": 0.70,
        "hue_threshold": 0.2,
        "tq_cutoff": 50.0,
        "time_cutoff": 2,
        "min_time_cutoff": 1,
        "cycles": 20,
        "cycle_interval": 7,
        "left_shrink": 0.1,
        "right_shrink": 0.1,
        "top_shrink": 0.1,
        "bottom_shrink": 0.1
    }
}
